# Supplementary material for: Quantitative investigation of a 3D bubble trapper in a high shear stress microfluidic chip using computational fluid dynamics and L*A*B* color space
Source: Biomed Microdevices. 2025 Jan 13;27(1):3. doi: 10.1007/s10544-024-00727-w (PMC11725547; doi:10.1007/s10544-024-00727-w)
Supplement: Supplementary file 1 — Supplementary Material 1 [file 10544_2024_727_MOESM1_ESM.step]

ISO-10303-21;
HEADER;
FILE_DESCRIPTION (( 'STEP AP203' ),
    '1' );
FILE_NAME ('Design_4_trial_4_0.1mm.STEP',
    '2024-02-23T06:50:03',
    ( '' ),
    ( '' ),
    'SwSTEP 2.0',
    'SolidWorks 2020',
    '' );
FILE_SCHEMA (( 'CONFIG_CONTROL_DESIGN' ));
ENDSEC;

DATA;
#1 = DIRECTION ( 'NONE',  ( 0.000000000000000000, 0.000000000000000000, 1.000000000000000000 ) ) ;
#2 = LINE ( 'NONE', #17672, #6318 ) ;
#3 = PLANE ( 'NONE',  #3955 ) ;
#4 = VECTOR ( 'NONE', #15742, 1000.000000000000000 ) ;
#5 = VECTOR ( 'NONE', #15852, 1000.000000000000000 ) ;
#6 = DIRECTION ( 'NONE',  ( 0.000000000000000000, -1.000000000000000000, 0.000000000000000000 ) ) ;
#7 = DIRECTION ( 'NONE',  ( 0.000000000000000000, 0.000000000000000000, 1.000000000000000000 ) ) ;
#8 = AXIS2_PLACEMENT_3D ( 'NONE', #17659, #1790, #3803 ) ;
#9 = CARTESIAN_POINT ( 'NONE',  ( -38.84217180730682628, 0.1000000000000000056, 12.06160539455934178 ) ) ;
#10 = CARTESIAN_POINT ( 'NONE',  ( -27.44078692092245220, 0.2000000000000000111, 6.241070263032780119 ) ) ;
#11 = VERTEX_POINT ( 'NONE', #16216 ) ;
#12 = VERTEX_POINT ( 'NONE', #17748 ) ;
#13 = LINE ( 'NONE', #1624, #11758 ) ;
#14 = VERTEX_POINT ( 'NONE', #11799 ) ;
#15 = EDGE_CURVE ( 'NONE', #17039, #16011, #6560, .T. ) ;
#16 = DIRECTION ( 'NONE',  ( 0.000000000000000000, 0.000000000000000000, -1.000000000000000000 ) ) ;
#17 = AXIS2_PLACEMENT_3D ( 'NONE', #16392, #5137, #1775 ) ;
#18 = CYLINDRICAL_SURFACE ( 'NONE', #5583, 0.2003462215961517023 ) ;
#19 = EDGE_CURVE ( 'NONE', #1651, #8209, #7278, .T. ) ;
#20 = DIRECTION ( 'NONE',  ( 0.000000000000000000, 1.000000000000000000, 0.000000000000000000 ) ) ;
#21 = EDGE_CURVE ( 'NONE', #18845, #5645, #14596, .T. ) ;
#22 = DIRECTION ( 'NONE',  ( 0.000000000000000000, 0.000000000000000000, 1.000000000000000000 ) ) ;
#23 = CARTESIAN_POINT ( 'NONE',  ( -34.84217180730685470, 0.1000000000000000056, 12.06160539455934178 ) ) ;
#24 = CARTESIAN_POINT ( 'NONE',  ( -26.14078692092225253, 0.2000000000000000111, 13.16160539455930056 ) ) ;
#25 = ORIENTED_EDGE ( 'NONE', *, *, #18037, .T. ) ;
#26 = CARTESIAN_POINT ( 'NONE',  ( -31.24165397848585002, 0.000000000000000000, 18.68213977429715200 ) ) ;
#27 = ORIENTED_EDGE ( 'NONE', *, *, #2250, .T. ) ;
#28 = ORIENTED_EDGE ( 'NONE', *, *, #1468, .T. ) ;
#29 = DIRECTION ( 'NONE',  ( 0.000000000000000000, 0.000000000000000000, 1.000000000000000000 ) ) ;
#30 = ORIENTED_EDGE ( 'NONE', *, *, #11282, .F. ) ;
#31 = VERTEX_POINT ( 'NONE', #2949 ) ;
#32 = ORIENTED_EDGE ( 'NONE', *, *, #17870, .F. ) ;
#33 = EDGE_CURVE ( 'NONE', #9913, #8107, #12089, .T. ) ;
#34 = DIRECTION ( 'NONE',  ( 0.000000000000000000, 0.000000000000000000, 1.000000000000000000 ) ) ;
#35 = EDGE_CURVE ( 'NONE', #6785, #12970, #13235, .T. ) ;
#36 = ORIENTED_EDGE ( 'NONE', *, *, #10861, .F. ) ;
#37 = DIRECTION ( 'NONE',  ( 0.000000000000000000, -1.000000000000000000, 0.000000000000000000 ) ) ;
#38 = AXIS2_PLACEMENT_3D ( 'NONE', #10085, #14512, #1337 ) ;
#39 = ADVANCED_FACE ( 'NONE', ( #19013 ), #10637, .T. ) ;
#40 = CARTESIAN_POINT ( 'NONE',  ( -31.24078692092220422, 0.000000000000000000, 11.66160539455932010 ) ) ;
#41 = EDGE_CURVE ( 'NONE', #15079, #12921, #5346, .T. ) ;
#42 = DIRECTION ( 'NONE',  ( 0.000000000000000000, 0.000000000000000000, -1.000000000000000000 ) ) ;
#43 = DIRECTION ( 'NONE',  ( 1.000000000000000000, 0.000000000000000000, 0.000000000000000000 ) ) ;
#44 = LINE ( 'NONE', #4453, #1285 ) ;
#45 = DIRECTION ( 'NONE',  ( 0.000000000000000000, 0.000000000000000000, 1.000000000000000000 ) ) ;
#46 = FACE_OUTER_BOUND ( 'NONE', #10028, .T. ) ;
#47 = CARTESIAN_POINT ( 'NONE',  ( -35.24217180730705223, 0.2000000000000000111, 4.241070263032810317 ) ) ;
#48 = ORIENTED_EDGE ( 'NONE', *, *, #15662, .F. ) ;
#49 = DIRECTION ( 'NONE',  ( 0.000000000000000000, -1.000000000000000000, 0.000000000000000000 ) ) ;
#50 = VECTOR ( 'NONE', #12507, 1000.000000000000000 ) ;
#51 = VERTEX_POINT ( 'NONE', #1603 ) ;
#52 = ORIENTED_EDGE ( 'NONE', *, *, #1653, .T. ) ;
#53 = DIRECTION ( 'NONE',  ( -0.000000000000000000, -1.000000000000000000, -0.000000000000000000 ) ) ;
#54 = ORIENTED_EDGE ( 'NONE', *, *, #1558, .T. ) ;
#55 = CARTESIAN_POINT ( 'NONE',  ( -28.84078692092219853, 0.000000000000000000, 11.06160539455932046 ) ) ;
#56 = EDGE_LOOP ( 'NONE', ( #1329, #14617, #7803, #13399 ) ) ;
#57 = CIRCLE ( 'NONE', #11399, 0.2000000000000404232 ) ;
#58 = ORIENTED_EDGE ( 'NONE', *, *, #16165, .T. ) ;
#59 = LINE ( 'NONE', #11775, #15162 ) ;
#60 = AXIS2_PLACEMENT_3D ( 'NONE', #4634, #13485, #4822 ) ;
#61 = ORIENTED_EDGE ( 'NONE', *, *, #16397, .F. ) ;
#62 = AXIS2_PLACEMENT_3D ( 'NONE', #15458, #3627, #8056 ) ;
#63 = ORIENTED_EDGE ( 'NONE', *, *, #7763, .T. ) ;
#64 = CARTESIAN_POINT ( 'NONE',  ( -36.84217180730709629, 0.000000000000000000, 5.241070263032810317 ) ) ;
#65 = VECTOR ( 'NONE', #8766, 1000.000000000000000 ) ;
#66 = DIRECTION ( 'NONE',  ( 0.000000000000000000, -1.000000000000000000, 0.000000000000000000 ) ) ;
#67 = ADVANCED_FACE ( 'NONE', ( #4392 ), #7464, .T. ) ;
#68 = DIRECTION ( 'NONE',  ( 0.000000000000000000, 0.000000000000000000, 1.000000000000000000 ) ) ;
#69 = LINE ( 'NONE', #10342, #8797 ) ;
#70 = CARTESIAN_POINT ( 'NONE',  ( -35.84147936414316149, 0.1000000000000000056, 13.06160539455857972 ) ) ;
#71 = DIRECTION ( 'NONE',  ( 0.000000000000000000, 0.000000000000000000, -1.000000000000000000 ) ) ;
#72 = AXIS2_PLACEMENT_3D ( 'NONE', #17271, #8446, #15737 ) ;
#73 = ORIENTED_EDGE ( 'NONE', *, *, #19, .T. ) ;
#74 = EDGE_CURVE ( 'NONE', #15132, #17985, #6256, .T. ) ;
#75 = ORIENTED_EDGE ( 'NONE', *, *, #12771, .T. ) ;
#76 = DIRECTION ( 'NONE',  ( 0.000000000000000000, -1.000000000000000000, 0.000000000000000000 ) ) ;
#77 = DIRECTION ( 'NONE',  ( 0.000000000000000000, -1.000000000000000000, 0.000000000000000000 ) ) ;
#78 = ORIENTED_EDGE ( 'NONE', *, *, #3672, .T. ) ;
#79 = CIRCLE ( 'NONE', #18165, 0.3999999999999732658 ) ;
#80 = VERTEX_POINT ( 'NONE', #10453 ) ;
#81 = CYLINDRICAL_SURFACE ( 'NONE', #13936, 0.3999999999999993006 ) ;
#82 = EDGE_CURVE ( 'NONE', #2053, #6711, #4675, .T. ) ;
#83 = CARTESIAN_POINT ( 'NONE',  ( -28.84078692092245078, 0.000000000000000000, 17.88214052608629956 ) ) ;
#84 = ORIENTED_EDGE ( 'NONE', *, *, #7079, .T. ) ;
#85 = ORIENTED_EDGE ( 'NONE', *, *, #5135, .T. ) ;
#86 = EDGE_CURVE ( 'NONE', #4955, #4864, #13524, .T. ) ;
#87 = CARTESIAN_POINT ( 'NONE',  ( -36.04147936411454367, 0.2000000000000000111, 19.88214052608554994 ) ) ;
#88 = EDGE_CURVE ( 'NONE', #7456, #11394, #17921, .T. ) ;
#89 = CARTESIAN_POINT ( 'NONE',  ( -30.04147936411449749, 0.1000000000000000056, 12.06160539455928138 ) ) ;
#90 = CARTESIAN_POINT ( 'NONE',  ( -36.04147936411290232, 0.2000000000000000111, 4.041070263032714216 ) ) ;
#91 = AXIS2_PLACEMENT_3D ( 'NONE', #8318, #11284, #17148 ) ;
#92 = CYLINDRICAL_SURFACE ( 'NONE', #16130, 0.2000000000000065892 ) ;
#93 = CARTESIAN_POINT ( 'NONE',  ( -31.13137731267114816, 0.2000000000000000111, 11.16160539455925971 ) ) ;
#94 = FACE_OUTER_BOUND ( 'NONE', #15390, .T. ) ;
#95 = DIRECTION ( 'NONE',  ( 0.000000000000000000, 0.000000000000000000, 1.000000000000000000 ) ) ;
#96 = DIRECTION ( 'NONE',  ( 0.000000000000000000, -1.000000000000000000, 0.000000000000000000 ) ) ;
#97 = DIRECTION ( 'NONE',  ( -0.000000000000000000, -1.000000000000000000, -0.000000000000000000 ) ) ;
#98 = AXIS2_PLACEMENT_3D ( 'NONE', #15170, #2004, #13633 ) ;
#99 = LINE ( 'NONE', #14892, #7930 ) ;
#100 = ORIENTED_EDGE ( 'NONE', *, *, #17060, .F. ) ;
#101 = VERTEX_POINT ( 'NONE', #7559 ) ;
#102 = ADVANCED_FACE ( 'NONE', ( #175 ), #6030, .T. ) ;
#103 = DIRECTION ( 'NONE',  ( 0.000000000000000000, -1.000000000000000000, 0.000000000000000000 ) ) ;
#104 = ORIENTED_EDGE ( 'NONE', *, *, #2335, .F. ) ;
#105 = DIRECTION ( 'NONE',  ( 0.000000000000000000, -1.000000000000000000, 0.000000000000000000 ) ) ;
#106 = AXIS2_PLACEMENT_3D ( 'NONE', #5558, #11524, #6909 ) ;
#107 = VECTOR ( 'NONE', #15269, 1000.000000000000000 ) ;
#108 = EDGE_CURVE ( 'NONE', #8107, #10635, #1965, .T. ) ;
#110 = AXIS2_PLACEMENT_3D ( 'NONE', #3926, #2306, #9708 ) ;
#109 = AXIS2_PLACEMENT_3D ( 'NONE', #16802, #16710, #6419 ) ;
#111 = DIRECTION ( 'NONE',  ( 0.000000000000000000, 0.000000000000000000, -1.000000000000000000 ) ) ;
#112 = DIRECTION ( 'NONE',  ( 0.000000000000000000, 0.000000000000000000, 1.000000000000000000 ) ) ;
#113 = DIRECTION ( 'NONE',  ( -0.000000000000000000, -1.000000000000000000, -0.000000000000000000 ) ) ;
#114 = DIRECTION ( 'NONE',  ( 0.000000000000000000, -1.000000000000000000, 0.000000000000000000 ) ) ;
#115 = DIRECTION ( 'NONE',  ( 0.000000000000000000, 0.000000000000000000, 1.000000000000000000 ) ) ;
#116 = CARTESIAN_POINT ( 'NONE',  ( -27.24078692092245291, 0.1000000000000000056, 6.241070263032780119 ) ) ;
#117 = DIRECTION ( 'NONE',  ( 0.000000000000000000, 0.000000000000000000, 1.000000000000000000 ) ) ;
#118 = AXIS2_PLACEMENT_3D ( 'NONE', #16789, #6123, #16693 ) ;
#119 = VERTEX_POINT ( 'NONE', #3235 ) ;
#120 = ORIENTED_EDGE ( 'NONE', *, *, #12627, .F. ) ;
#121 = DIRECTION ( 'NONE',  ( 0.000000000000000000, 0.000000000000000000, 1.000000000000000000 ) ) ;
#122 = ORIENTED_EDGE ( 'NONE', *, *, #4671, .F. ) ;
#123 = VERTEX_POINT ( 'NONE', #9107 ) ;
#124 = ORIENTED_EDGE ( 'NONE', *, *, #3090, .T. ) ;
#125 = CIRCLE ( 'NONE', #10856, 0.3999999999999993006 ) ;
#126 = ADVANCED_FACE ( 'NONE', ( #7750 ), #12461, .T. ) ;
#127 = DIRECTION ( 'NONE',  ( 0.000000000000000000, -1.000000000000000000, 0.000000000000000000 ) ) ;
#128 = VERTEX_POINT ( 'NONE', #16978 ) ;
#129 = AXIS2_PLACEMENT_3D ( 'NONE', #9548, #6562, #12226 ) ;
#130 = CARTESIAN_POINT ( 'NONE',  ( -27.14078692092225253, 0.2000000000000000111, 13.36160539455929985 ) ) ;
#131 = DIRECTION ( 'NONE',  ( 0.000000000000000000, 1.000000000000000000, 0.000000000000000000 ) ) ;
#132 = FACE_OUTER_BOUND ( 'NONE', #2486, .T. ) ;
#133 = VECTOR ( 'NONE', #13748, 1000.000000000000000 ) ;
#134 = DIRECTION ( 'NONE',  ( -0.000000000000000000, -1.000000000000000000, -0.000000000000000000 ) ) ;
#135 = AXIS2_PLACEMENT_3D ( 'NONE', #7855, #4587, #13719 ) ;
#136 = DIRECTION ( 'NONE',  ( 0.000000000000000000, -1.000000000000000000, 0.000000000000000000 ) ) ;
#137 = ADVANCED_FACE ( 'NONE', ( #13907 ), #741, .T. ) ;
#138 = DIRECTION ( 'NONE',  ( 0.000000000000000000, -1.000000000000000000, 0.000000000000000000 ) ) ;
#139 = DIRECTION ( 'NONE',  ( 0.000000000000000000, 0.000000000000000000, 1.000000000000000000 ) ) ;
#140 = CARTESIAN_POINT ( 'NONE',  ( 0.000000000000000000, 0.2000000000000000111, 19.68213933152814832 ) ) ;
#141 = ORIENTED_EDGE ( 'NONE', *, *, #6053, .F. ) ;
#142 = CARTESIAN_POINT ( 'NONE',  ( -37.24217180730710197, 0.2000000000000000111, 5.841070263032809962 ) ) ;
#143 = VERTEX_POINT ( 'NONE', #16694 ) ;
#144 = VERTEX_POINT ( 'NONE', #6403 ) ;
#145 = LINE ( 'NONE', #17819, #18684 ) ;
#146 = VERTEX_POINT ( 'NONE', #10826 ) ;
#147 = CARTESIAN_POINT ( 'NONE',  ( -30.94078692092245220, 0.1000000000000000056, 4.041070263032730203 ) ) ;
#148 = AXIS2_PLACEMENT_3D ( 'NONE', #13747, #2217, #18170 ) ;
#149 = ORIENTED_EDGE ( 'NONE', *, *, #17467, .F. ) ;
#150 = AXIS2_PLACEMENT_3D ( 'NONE', #5033, #6292, #15131 ) ;
#151 = EDGE_CURVE ( 'NONE', #15448, #8395, #5462, .T. ) ;
#152 = ORIENTED_EDGE ( 'NONE', *, *, #2969, .T. ) ;
#153 = DIRECTION ( 'NONE',  ( 0.000000000000000000, 0.000000000000000000, -1.000000000000000000 ) ) ;
#154 = EDGE_CURVE ( 'NONE', #9450, #7345, #1171, .T. ) ;
#155 = ORIENTED_EDGE ( 'NONE', *, *, #6051, .T. ) ;
#156 = AXIS2_PLACEMENT_3D ( 'NONE', #17215, #8852, #10105 ) ;
#157 = VERTEX_POINT ( 'NONE', #834 ) ;
#158 = DIRECTION ( 'NONE',  ( 0.000000000000000000, -1.000000000000000000, 0.000000000000000000 ) ) ;
#159 = CARTESIAN_POINT ( 'NONE',  ( -38.04217180730710623, 0.2000000000000000111, 19.88214052608630311 ) ) ;
#160 = CYLINDRICAL_SURFACE ( 'NONE', #3172, 0.4000000000000001887 ) ;
#161 = AXIS2_PLACEMENT_3D ( 'NONE', #15106, #3088, #14919 ) ;
#162 = APPROVAL_STATUS ( 'not_yet_approved' ) ;
#163 = FACE_OUTER_BOUND ( 'NONE', #2674, .T. ) ;
#164 = CARTESIAN_POINT ( 'NONE',  ( -29.84147936411449820, 0.2000000000000000111, 13.06160539455927960 ) ) ;
#165 = EDGE_CURVE ( 'NONE', #16807, #15632, #9763, .T. ) ;
#166 = AXIS2_PLACEMENT_3D ( 'NONE', #14038, #3648, #15189 ) ;
#167 = DIRECTION ( 'NONE',  ( 0.000000000000000000, 0.000000000000000000, -1.000000000000000000 ) ) ;
#168 = ORIENTED_EDGE ( 'NONE', *, *, #9611, .T. ) ;
#169 = ORIENTED_EDGE ( 'NONE', *, *, #8792, .T. ) ;
#170 = CARTESIAN_POINT ( 'NONE',  ( -30.84078692092220209, 0.1000000000000000056, 0.000000000000000000 ) ) ;
#171 = DIRECTION ( 'NONE',  ( 0.000000000000000000, 0.000000000000000000, 1.000000000000000000 ) ) ;
#172 = VERTEX_POINT ( 'NONE', #15153 ) ;
#173 = ORIENTED_EDGE ( 'NONE', *, *, #1546, .F. ) ;
#174 = DIRECTION ( 'NONE',  ( -0.6602958416655170248, 0.000000000000000000, -0.7510055935072830202 ) ) ;
#175 = FACE_OUTER_BOUND ( 'NONE', #1113, .T. ) ;
#176 = EDGE_CURVE ( 'NONE', #16971, #17207, #1781, .T. ) ;
#177 = AXIS2_PLACEMENT_3D ( 'NONE', #11623, #8931, #1713 ) ;
#178 = ORIENTED_EDGE ( 'NONE', *, *, #14598, .T. ) ;
#179 = ORIENTED_EDGE ( 'NONE', *, *, #11896, .F. ) ;
#180 = DIRECTION ( 'NONE',  ( 0.000000000000000000, 0.000000000000000000, 1.000000000000000000 ) ) ;
#181 = CIRCLE ( 'NONE', #10915, 0.09999999999999245603 ) ;
#182 = EDGE_CURVE ( 'NONE', #12103, #14419, #16505, .T. ) ;
#183 = CYLINDRICAL_SURFACE ( 'NONE', #9810, 0.2000000000000005107 ) ;
#184 = DIRECTION ( 'NONE',  ( 0.000000000000000000, 0.000000000000000000, 1.000000000000000000 ) ) ;
#185 = FACE_OUTER_BOUND ( 'NONE', #9077, .T. ) ;
#186 = DIRECTION ( 'NONE',  ( 0.000000000000000000, 1.000000000000000000, 0.000000000000000000 ) ) ;
#187 = CARTESIAN_POINT ( 'NONE',  ( -25.08391804896250221, 0.2000000000000000111, 6.291070263032779941 ) ) ;
#188 = CARTESIAN_POINT ( 'NONE',  ( -35.64217180730705792, 0.1000000000000000056, 4.241070263032810317 ) ) ;
#189 = PLANE ( 'NONE',  #17583 ) ;
#190 = DIRECTION ( 'NONE',  ( 0.000000000000000000, -1.000000000000000000, 0.000000000000000000 ) ) ;
#191 = FACE_OUTER_BOUND ( 'NONE', #15416, .T. ) ;
#192 = DIRECTION ( 'NONE',  ( -0.000000000000000000, -1.000000000000000000, -0.000000000000000000 ) ) ;
#193 = VERTEX_POINT ( 'NONE', #9295 ) ;
#194 = CIRCLE ( 'NONE', #13379, 0.6000000000000024203 ) ;
#195 = ADVANCED_FACE ( 'NONE', ( #7850 ), #15249, .F. ) ;
#196 = ORIENTED_EDGE ( 'NONE', *, *, #17655, .T. ) ;
#197 = CARTESIAN_POINT ( 'NONE',  ( -31.24113374592630166, 0.000000000000000000, 12.06160629670040052 ) ) ;
#198 = ORIENTED_EDGE ( 'NONE', *, *, #7664, .T. ) ;
#199 = EDGE_CURVE ( 'NONE', #12582, #951, #13812, .T. ) ;
#200 = CARTESIAN_POINT ( 'NONE',  ( -30.04147936411475328, 0.1000000000000000056, 17.88214052608624982 ) ) ;
#201 = EDGE_CURVE ( 'NONE', #13775, #497, #6689, .T. ) ;
#202 = CARTESIAN_POINT ( 'NONE',  ( -35.24217180730705223, 0.1000000000000000056, 0.000000000000000000 ) ) ;
#203 = VECTOR ( 'NONE', #14908, 1000.000000000000000 ) ;
#204 = EDGE_CURVE ( 'NONE', #17420, #17321, #16205, .T. ) ;
#205 = LINE ( 'NONE', #7498, #18072 ) ;
#206 = CARTESIAN_POINT ( 'NONE',  ( -29.64078692092245149, 0.2000000000000000111, 18.88214052608724813 ) ) ;
#207 = DIRECTION ( 'NONE',  ( 0.000000000000000000, 0.000000000000000000, -1.000000000000000000 ) ) ;
#208 = FACE_OUTER_BOUND ( 'NONE', #5054, .T. ) ;
#209 = LINE ( 'NONE', #2979, #4428 ) ;
#210 = CARTESIAN_POINT ( 'NONE',  ( -38.24147936411679893, 0.000000000000000000, 18.88214052608630311 ) ) ;
#211 = EDGE_LOOP ( 'NONE', ( #2746, #5598, #13425, #8990 ) ) ;
#212 = EDGE_CURVE ( 'NONE', #143, #8301, #14674, .T. ) ;
#213 = ORIENTED_EDGE ( 'NONE', *, *, #17974, .F. ) ;
#214 = DIRECTION ( 'NONE',  ( 0.000000000000000000, 0.000000000000000000, -1.000000000000000000 ) ) ;
#215 = EDGE_CURVE ( 'NONE', #17286, #15604, #255, .T. ) ;
#216 = ORIENTED_EDGE ( 'NONE', *, *, #8366, .T. ) ;
#217 = VERTEX_POINT ( 'NONE', #15445 ) ;
#218 = ORIENTED_EDGE ( 'NONE', *, *, #5135, .F. ) ;
#219 = EDGE_CURVE ( 'NONE', #9383, #5601, #2181, .T. ) ;
#220 = CIRCLE ( 'NONE', #18331, 0.3999999999999975797 ) ;
#221 = DIRECTION ( 'NONE',  ( 0.000000000000000000, 0.000000000000000000, 1.000000000000000000 ) ) ;
#222 = ORIENTED_EDGE ( 'NONE', *, *, #8153, .T. ) ;
#223 = CARTESIAN_POINT ( 'NONE',  ( -37.24147936411684867, 0.2000000000000000111, 18.68214052608630382 ) ) ;
#224 = CARTESIAN_POINT ( 'NONE',  ( -27.64113314251864750, 0.2000000000000000111, 17.88214052608629956 ) ) ;
#225 = ADVANCED_FACE ( 'NONE', ( #18430 ), #2280, .F. ) ;
#226 = LINE ( 'NONE', #17711, #13342 ) ;
#227 = CARTESIAN_POINT ( 'NONE',  ( -38.44217180730684902, 0.2000000000000000111, 13.06160539455934000 ) ) ;
#228 = DIRECTION ( 'NONE',  ( 0.000000000000000000, 1.000000000000000000, 0.000000000000000000 ) ) ;
#229 = CARTESIAN_POINT ( 'NONE',  ( -16.13939325298574801, 1.000000000000000000, 13.26182025217980076 ) ) ;
#230 = EDGE_LOOP ( 'NONE', ( #11179, #11403, #6396, #10353 ) ) ;
#231 = DIRECTION ( 'NONE',  ( 0.000000000000000000, 0.000000000000000000, -1.000000000000000000 ) ) ;
#232 = PLANE ( 'NONE',  #6884 ) ;
#233 = ORIENTED_EDGE ( 'NONE', *, *, #8903, .T. ) ;
#234 = CARTESIAN_POINT ( 'NONE',  ( -30.24147936411475612, 0.1000000000000000056, 19.88214052608624982 ) ) ;
#235 = ORIENTED_EDGE ( 'NONE', *, *, #831, .T. ) ;
#236 = VERTEX_POINT ( 'NONE', #9206 ) ;
#237 = DIRECTION ( 'NONE',  ( 0.000000000000000000, -1.000000000000000000, 0.000000000000000000 ) ) ;
#238 = ORIENTED_EDGE ( 'NONE', *, *, #8921, .F. ) ;
#239 = DIRECTION ( 'NONE',  ( 0.000000000000000000, 0.000000000000000000, -1.000000000000000000 ) ) ;
#240 = ORIENTED_EDGE ( 'NONE', *, *, #15273, .F. ) ;
#241 = EDGE_LOOP ( 'NONE', ( #12801, #11067, #18977, #701 ) ) ;
#242 = VECTOR ( 'NONE', #16867, 1000.000000000000000 ) ;
#243 = LINE ( 'NONE', #12053, #10880 ) ;
#244 = ORIENTED_EDGE ( 'NONE', *, *, #5146, .T. ) ;
#245 = EDGE_CURVE ( 'NONE', #7769, #743, #15061, .T. ) ;
#246 = VERTEX_POINT ( 'NONE', #2469 ) ;
#247 = LINE ( 'NONE', #345, #7899 ) ;
#248 = CARTESIAN_POINT ( 'NONE',  ( -27.14078692092245149, 0.1000000000000000056, 20.18214052608630027 ) ) ;
#249 = CARTESIAN_POINT ( 'NONE',  ( -31.04119034327199955, 0.2000000000000000111, 5.245879166811740824 ) ) ;
#250 = EDGE_CURVE ( 'NONE', #9485, #15057, #3302, .T. ) ;
#251 = CIRCLE ( 'NONE', #14981, 0.4000000004148913657 ) ;
#252 = CARTESIAN_POINT ( 'NONE',  ( -30.64078692092245149, 0.1000000000000000056, 18.88214052608724813 ) ) ;
#253 = EDGE_CURVE ( 'NONE', #5344, #14454, #6075, .T. ) ;
#254 = DIRECTION ( 'NONE',  ( 0.000000000000000000, 0.000000000000000000, -1.000000000000000000 ) ) ;
#255 = CIRCLE ( 'NONE', #7918, 0.1999999999999987899 ) ;
#256 = VECTOR ( 'NONE', #7035, 1000.000000000000000 ) ;
#257 = DIRECTION ( 'NONE',  ( 0.000000000000000000, 0.000000000000000000, -1.000000000000000000 ) ) ;
#258 = CIRCLE ( 'NONE', #556, 0.4000000000000010214 ) ;
#259 = CARTESIAN_POINT ( 'NONE',  ( -28.84147936411449820, 0.000000000000000000, 12.86160539455929985 ) ) ;
#260 = EDGE_LOOP ( 'NONE', ( #17779, #7445, #3918, #18679 ) ) ;
#261 = DIRECTION ( 'NONE',  ( 0.000000000000000000, 0.000000000000000000, 1.000000000000000000 ) ) ;
#262 = CARTESIAN_POINT ( 'NONE',  ( -22.28738960612769660, 0.1000000000000000056, 0.000000000000000000 ) ) ;
#263 = ORIENTED_EDGE ( 'NONE', *, *, #1027, .F. ) ;
#264 = ORIENTED_EDGE ( 'NONE', *, *, #18238, .T. ) ;
#265 = CARTESIAN_POINT ( 'NONE',  ( -40.34217180730784946, 0.000000000000000000, 16.57187296032260093 ) ) ;
#266 = DIRECTION ( 'NONE',  ( -0.000000000000000000, -1.000000000000000000, -0.000000000000000000 ) ) ;
#267 = VERTEX_POINT ( 'NONE', #12744 ) ;
#268 = VECTOR ( 'NONE', #1030, 1000.000000000000000 ) ;
#269 = ORIENTED_EDGE ( 'NONE', *, *, #9801, .F. ) ;
#270 = EDGE_CURVE ( 'NONE', #618, #17656, #13029, .T. ) ;
#271 = CARTESIAN_POINT ( 'NONE',  ( -28.84078692092219853, 0.2000000000000000111, 11.66160539456071987 ) ) ;
#272 = VECTOR ( 'NONE', #4263, 1000.000000000000000 ) ;
#273 = AXIS2_PLACEMENT_3D ( 'NONE', #2154, #6472, #427 ) ;
#274 = AXIS2_PLACEMENT_3D ( 'NONE', #7841, #6207, #6116 ) ;
#275 = AXIS2_PLACEMENT_3D ( 'NONE', #11444, #8478, #12787 ) ;
#276 = DIRECTION ( 'NONE',  ( -0.9999989741392566467, 0.000000000000000000, 0.001432382781975191470 ) ) ;
#277 = FACE_OUTER_BOUND ( 'NONE', #18323, .T. ) ;
#278 = CARTESIAN_POINT ( 'NONE',  ( -28.04078692092217295, 0.1000000000000000056, 12.06160539456072023 ) ) ;
#279 = ADVANCED_FACE ( 'NONE', ( #11305 ), #15825, .F. ) ;
#280 = CARTESIAN_POINT ( 'NONE',  ( -36.04217180730685044, 0.1000000000000000056, 12.06160539455934178 ) ) ;
#281 = CARTESIAN_POINT ( 'NONE',  ( -36.84217180730709629, 0.1000000000000000056, 5.241070263032810317 ) ) ;
#282 = DIRECTION ( 'NONE',  ( 0.000000000000000000, -1.000000000000000000, 0.000000000000000000 ) ) ;
#283 = CARTESIAN_POINT ( 'NONE',  ( -27.64113314251864750, 0.1000000000000000056, 4.241070263032775678 ) ) ;
#284 = DIRECTION ( 'NONE',  ( 0.000000000000000000, -1.000000000000000000, 0.000000000000000000 ) ) ;
#285 = CARTESIAN_POINT ( 'NONE',  ( -38.94217180730705508, 0.000000000000000000, 19.88214052608560323 ) ) ;
#286 = DIRECTION ( 'NONE',  ( -0.000000000000000000, -1.000000000000000000, -0.000000000000000000 ) ) ;
#287 = ORIENTED_EDGE ( 'NONE', *, *, #7496, .F. ) ;
#288 = AXIS2_PLACEMENT_3D ( 'NONE', #17679, #4504, #5955 ) ;
#289 = VECTOR ( 'NONE', #4800, 1000.000000000000000 ) ;
#290 = CIRCLE ( 'NONE', #19015, 0.4000000000000045186 ) ;
#291 = EDGE_LOOP ( 'NONE', ( #1623, #11904, #8891, #61 ) ) ;
#292 = EDGE_CURVE ( 'NONE', #12331, #4888, #8522, .T. ) ;
#293 = AXIS2_PLACEMENT_3D ( 'NONE', #4357, #4739, #1389 ) ;
#294 = CIRCLE ( 'NONE', #4889, 0.4000000000000001887 ) ;
#295 = CARTESIAN_POINT ( 'NONE',  ( -13.01843994957985906, 0.000000000000000000, 13.06160539455269998 ) ) ;
#296 = VERTEX_POINT ( 'NONE', #18519 ) ;
#297 = CARTESIAN_POINT ( 'NONE',  ( -38.94217180730679928, 0.1000000000000000056, 11.06160539455934000 ) ) ;
#298 = CARTESIAN_POINT ( 'NONE',  ( -28.24147936411469928, 0.000000000000000000, 19.88214052608630311 ) ) ;
#299 = AXIS2_PLACEMENT_3D ( 'NONE', #14591, #1417, #8918 ) ;
#300 = VECTOR ( 'NONE', #9895, 1000.000000000000000 ) ;
#301 = AXIS2_PLACEMENT_3D ( 'NONE', #11015, #10820, #10921 ) ;
#302 = DIRECTION ( 'NONE',  ( 0.000000000000000000, -1.000000000000000000, 0.000000000000000000 ) ) ;
#303 = CARTESIAN_POINT ( 'NONE',  ( -35.44217180730684902, 0.000000000000000000, 12.06160539455934178 ) ) ;
#304 = EDGE_CURVE ( 'NONE', #2722, #16197, #4529, .T. ) ;
#305 = DIRECTION ( 'NONE',  ( 1.000000000000000000, 0.000000000000000000, 6.342124805212420403E-14 ) ) ;
#306 = DIRECTION ( 'NONE',  ( 0.000000000000000000, -1.000000000000000000, 0.000000000000000000 ) ) ;
#307 = FACE_OUTER_BOUND ( 'NONE', #5600, .T. ) ;
#308 = CARTESIAN_POINT ( 'NONE',  ( -27.64078692092239820, 0.1000000000000000056, 6.241070263032780119 ) ) ;
#309 = VERTEX_POINT ( 'NONE', #2560 ) ;
#310 = VERTEX_POINT ( 'NONE', #1024 ) ;
#311 = DIRECTION ( 'NONE',  ( 0.000000000000000000, 0.000000000000000000, 1.000000000000000000 ) ) ;
#312 = EDGE_CURVE ( 'NONE', #7190, #6522, #15286, .T. ) ;
#313 = EDGE_LOOP ( 'NONE', ( #14682, #759, #6594, #10923 ) ) ;
#314 = VERTEX_POINT ( 'NONE', #12835 ) ;
#315 = ORIENTED_EDGE ( 'NONE', *, *, #11879, .F. ) ;
#316 = VECTOR ( 'NONE', #11121, 1000.000000000000000 ) ;
#317 = CARTESIAN_POINT ( 'NONE',  ( -34.84130474974620029, 0.2000000000000000111, 19.18213992880165009 ) ) ;
#318 = CARTESIAN_POINT ( 'NONE',  ( -31.04078811548060202, 0.000000000000000000, 6.241070263032799659 ) ) ;
#319 = ORIENTED_EDGE ( 'NONE', *, *, #18543, .T. ) ;
#320 = LINE ( 'NONE', #6170, #7718 ) ;
#321 = EDGE_CURVE ( 'NONE', #6930, #11234, #5162, .T. ) ;
#322 = EDGE_CURVE ( 'NONE', #11257, #15080, #15590, .T. ) ;
#323 = CARTESIAN_POINT ( 'NONE',  ( -38.44217180730684902, 0.2000000000000000111, 12.06160539455934178 ) ) ;
#324 = EDGE_CURVE ( 'NONE', #1845, #4836, #3999, .T. ) ;
#325 = DIRECTION ( 'NONE',  ( -1.585531200841550158E-14, 0.000000000000000000, 1.000000000000000000 ) ) ;
#326 = CIRCLE ( 'NONE', #15058, 0.4000000004143501320 ) ;
#327 = CARTESIAN_POINT ( 'NONE',  ( -37.24147936411479520, 0.1000000000000000056, 5.241070263032790777 ) ) ;
#328 = CARTESIAN_POINT ( 'NONE',  ( -36.04217180730685044, 0.1000000000000000056, 13.06160539455934000 ) ) ;
#329 = VERTEX_POINT ( 'NONE', #18803 ) ;
#330 = DIRECTION ( 'NONE',  ( 0.000000000000000000, 0.000000000000000000, 1.000000000000000000 ) ) ;
#331 = ORIENTED_EDGE ( 'NONE', *, *, #16620, .F. ) ;
#332 = FACE_OUTER_BOUND ( 'NONE', #14819, .T. ) ;
#333 = ORIENTED_EDGE ( 'NONE', *, *, #5157, .T. ) ;
#334 = ORIENTED_EDGE ( 'NONE', *, *, #11996, .F. ) ;
#335 = DIRECTION ( 'NONE',  ( 1.000000000000000000, 0.000000000000000000, 3.408892082668070113E-13 ) ) ;
#336 = ORIENTED_EDGE ( 'NONE', *, *, #10928, .T. ) ;
#337 = DIRECTION ( 'NONE',  ( 0.000000000000000000, 0.000000000000000000, 1.000000000000000000 ) ) ;
#338 = ORIENTED_EDGE ( 'NONE', *, *, #12115, .T. ) ;
#339 = ORIENTED_EDGE ( 'NONE', *, *, #6839, .F. ) ;
#340 = EDGE_CURVE ( 'NONE', #17045, #13899, #11297, .T. ) ;
#341 = CARTESIAN_POINT ( 'NONE',  ( -36.64147936411290374, 0.1000000000000000056, 4.241070263032860943 ) ) ;
#342 = VECTOR ( 'NONE', #16727, 1000.000000000000000 ) ;
#343 = ORIENTED_EDGE ( 'NONE', *, *, #7354, .F. ) ;
#344 = ORIENTED_EDGE ( 'NONE', *, *, #10013, .F. ) ;
#345 = CARTESIAN_POINT ( 'NONE',  ( 0.000000000000000000, 0.1000000000000000056, 16.57187296032260093 ) ) ;
#346 = EDGE_CURVE ( 'NONE', #2053, #143, #9456, .T. ) ;
#347 = CARTESIAN_POINT ( 'NONE',  ( -1.488276187017012031, 0.000000000000000000, -1.692731758410220166 ) ) ;
#348 = CARTESIAN_POINT ( 'NONE',  ( -27.14078692092245149, 0.1000000000000000056, 6.341070263032779764 ) ) ;
#349 = DIRECTION ( 'NONE',  ( 0.000000000000000000, -1.000000000000000000, 0.000000000000000000 ) ) ;
#350 = DIRECTION ( 'NONE',  ( 0.000000000000000000, -1.000000000000000000, 0.000000000000000000 ) ) ;
#351 =( GEOMETRIC_REPRESENTATION_CONTEXT ( 3 ) GLOBAL_UNCERTAINTY_ASSIGNED_CONTEXT ( ( #4545 ) ) GLOBAL_UNIT_ASSIGNED_CONTEXT ( ( #11409, #15926, #8444 ) ) REPRESENTATION_CONTEXT ( 'NONE', 'WORKASPACE' ) );
#352 = DIRECTION ( 'NONE',  ( 0.000000000000000000, 0.000000000000000000, 1.000000000000000000 ) ) ;
#353 = DIRECTION ( 'NONE',  ( 0.000000000000000000, 0.000000000000000000, 1.000000000000000000 ) ) ;
#354 = ORIENTED_EDGE ( 'NONE', *, *, #2247, .T. ) ;
#355 = ORIENTED_EDGE ( 'NONE', *, *, #797, .F. ) ;
#356 = LINE ( 'NONE', #17842, #8292 ) ;
#357 = DIRECTION ( 'NONE',  ( -0.000000000000000000, -1.000000000000000000, -0.000000000000000000 ) ) ;
#358 = ORIENTED_EDGE ( 'NONE', *, *, #13304, .T. ) ;
#359 = AXIS2_PLACEMENT_3D ( 'NONE', #6418, #13630, #11994 ) ;
#360 = VERTEX_POINT ( 'NONE', #1124 ) ;
#361 = CARTESIAN_POINT ( 'NONE',  ( -30.04078692092245362, 0.2000000000000000111, 4.841070263033249610 ) ) ;
#362 = DIRECTION ( 'NONE',  ( 0.000000000000000000, -1.000000000000000000, 0.000000000000000000 ) ) ;
#363 = ORIENTED_EDGE ( 'NONE', *, *, #8829, .F. ) ;
#364 = EDGE_CURVE ( 'NONE', #8705, #12921, #5537, .T. ) ;
#365 = CIRCLE ( 'NONE', #9265, 0.1999999999999987899 ) ;
#366 = VERTEX_POINT ( 'NONE', #3905 ) ;
#367 = FACE_OUTER_BOUND ( 'NONE', #716, .T. ) ;
#368 = DIRECTION ( 'NONE',  ( 0.000000000000000000, -1.000000000000000000, 0.000000000000000000 ) ) ;
#369 = CARTESIAN_POINT ( 'NONE',  ( -30.04147936411475328, 0.000000000000000000, 18.88214052608624982 ) ) ;
#370 = CIRCLE ( 'NONE', #8714, 0.4000000000000045186 ) ;
#371 = FACE_OUTER_BOUND ( 'NONE', #6717, .T. ) ;
#372 = CYLINDRICAL_SURFACE ( 'NONE', #3239, 0.1999999999999987899 ) ;
#373 = PLANE ( 'NONE',  #3421 ) ;
#374 = CARTESIAN_POINT ( 'NONE',  ( -37.24147936411454651, 0.1000000000000000056, 10.86160539455931939 ) ) ;
#375 = EDGE_CURVE ( 'NONE', #13989, #13755, #9770, .T. ) ;
#376 = CYLINDRICAL_SURFACE ( 'NONE', #11937, 0.4000000000000001887 ) ;
#377 = AXIS2_PLACEMENT_3D ( 'NONE', #11527, #7097, #14229 ) ;
#378 = EDGE_LOOP ( 'NONE', ( #12101, #3229, #8204, #6117 ) ) ;
#379 = CARTESIAN_POINT ( 'NONE',  ( -37.24217180730710197, 0.1000000000000000056, 4.841070263032809962 ) ) ;
#380 = CARTESIAN_POINT ( 'NONE',  ( -40.34217180730784946, 0.1000000000000000056, 6.341070263032809962 ) ) ;
#381 = VERTEX_POINT ( 'NONE', #14391 ) ;
#382 = EDGE_CURVE ( 'NONE', #4492, #4163, #10671, .T. ) ;
#383 = VERTEX_POINT ( 'NONE', #10055 ) ;
#384 = LINE ( 'NONE', #15178, #4092 ) ;
#385 = ORIENTED_EDGE ( 'NONE', *, *, #6478, .T. ) ;
#386 = AXIS2_PLACEMENT_3D ( 'NONE', #15783, #4333, #11451 ) ;
#387 = EDGE_CURVE ( 'NONE', #12999, #4836, #2393, .T. ) ;
#388 = CARTESIAN_POINT ( 'NONE',  ( -12.80705575075416114, 0.000000000000000000, 13.26182025217980076 ) ) ;
#389 = ADVANCED_FACE ( 'NONE', ( #18902 ), #3812, .T. ) ;
#390 = VECTOR ( 'NONE', #1609, 1000.000000000000000 ) ;
#391 = DIRECTION ( 'NONE',  ( 0.000000000000000000, 0.000000000000000000, 1.000000000000000000 ) ) ;
#392 = CYLINDRICAL_SURFACE ( 'NONE', #5193, 0.1999999999999987899 ) ;
#393 = DIRECTION ( 'NONE',  ( 0.000000000000000000, 0.000000000000000000, 1.000000000000000000 ) ) ;
#394 = AXIS2_PLACEMENT_3D ( 'NONE', #18459, #16629, #3458 ) ;
#395 = CARTESIAN_POINT ( 'NONE',  ( -28.44078692092220351, 0.000000000000000000, 11.06160539455932046 ) ) ;
#396 = DIRECTION ( 'NONE',  ( -0.000000000000000000, -1.000000000000000000, -0.000000000000000000 ) ) ;
#397 = DIRECTION ( 'NONE',  ( 0.000000000000000000, 0.000000000000000000, -1.000000000000000000 ) ) ;
#398 = CARTESIAN_POINT ( 'NONE',  ( -30.04078692092245362, 0.000000000000000000, 5.241070263033260623 ) ) ;
#399 = ORIENTED_EDGE ( 'NONE', *, *, #15812, .F. ) ;
#400 = EDGE_CURVE ( 'NONE', #6234, #3064, #16825, .T. ) ;
#401 = ORIENTED_EDGE ( 'NONE', *, *, #1060, .F. ) ;
#402 = DIRECTION ( 'NONE',  ( 0.000000000000000000, -1.000000000000000000, 0.000000000000000000 ) ) ;
#403 = ORIENTED_EDGE ( 'NONE', *, *, #15557, .F. ) ;
#404 = ORIENTED_EDGE ( 'NONE', *, *, #15895, .T. ) ;
#405 = ORIENTED_EDGE ( 'NONE', *, *, #18582, .F. ) ;
#406 = CARTESIAN_POINT ( 'NONE',  ( -29.04147936411449749, 0.1000000000000000056, 12.06160539455930092 ) ) ;
#407 = PLANE ( 'NONE',  #1688 ) ;
#409 = ADVANCED_FACE ( 'NONE', ( #16014 ), #1403, .F. ) ;
#408 = VECTOR ( 'NONE', #14404, 1000.000000000000000 ) ;
#410 = VERTEX_POINT ( 'NONE', #7259 ) ;
#411 = CYLINDRICAL_SURFACE ( 'NONE', #15701, 0.2999999999999964362 ) ;
#412 = EDGE_CURVE ( 'NONE', #16193, #15327, #9248, .T. ) ;
#413 = AXIS2_PLACEMENT_3D ( 'NONE', #4292, #11311, #8342 ) ;
#414 = CARTESIAN_POINT ( 'NONE',  ( -29.84147936411449820, 0.1000000000000000056, 11.06160539455927960 ) ) ;
#416 = LINE ( 'NONE', #2401, #14091 ) ;
#415 = CIRCLE ( 'NONE', #1639, 0.09999999999999939493 ) ;
#417 = CIRCLE ( 'NONE', #18533, 0.1999999999999996503 ) ;
#418 = CARTESIAN_POINT ( 'NONE',  ( -38.44217180730709771, 0.2000000000000000111, 3.841070263032834831 ) ) ;
#419 = DIRECTION ( 'NONE',  ( -0.000000000000000000, -1.000000000000000000, -0.000000000000000000 ) ) ;
#421 = ORIENTED_EDGE ( 'NONE', *, *, #10319, .T. ) ;
#420 = VECTOR ( 'NONE', #16586, 1000.000000000000000 ) ;
#422 = CARTESIAN_POINT ( 'NONE',  ( -27.14078692092250122, 0.000000000000000000, 18.88214052608630311 ) ) ;
#423 = VERTEX_POINT ( 'NONE', #3471 ) ;
#424 = DIRECTION ( 'NONE',  ( -0.000000000000000000, -1.000000000000000000, -0.000000000000000000 ) ) ;
#425 = ORIENTED_EDGE ( 'NONE', *, *, #6663, .F. ) ;
#426 = ORIENTED_EDGE ( 'NONE', *, *, #18878, .F. ) ;
#427 = DIRECTION ( 'NONE',  ( 0.000000000000000000, 0.000000000000000000, -1.000000000000000000 ) ) ;
#428 = VERTEX_POINT ( 'NONE', #4813 ) ;
#429 = DIRECTION ( 'NONE',  ( 0.000000000000000000, 1.000000000000000000, 0.000000000000000000 ) ) ;
#430 = VERTEX_POINT ( 'NONE', #15105 ) ;
#431 = ADVANCED_FACE ( 'NONE', ( #7702 ), #6354, .F. ) ;
#432 = ORIENTED_EDGE ( 'NONE', *, *, #6155, .F. ) ;
#433 = DIRECTION ( 'NONE',  ( 0.000000000000000000, -1.000000000000000000, 0.000000000000000000 ) ) ;
#434 = EDGE_CURVE ( 'NONE', #14, #14392, #18040, .T. ) ;
#435 = AXIS2_PLACEMENT_3D ( 'NONE', #11389, #15809, #4265 ) ;
#436 = AXIS2_PLACEMENT_3D ( 'NONE', #10240, #13214, #7258 ) ;
#437 = VERTEX_POINT ( 'NONE', #1746 ) ;
#438 = VERTEX_POINT ( 'NONE', #18989 ) ;
#439 = VECTOR ( 'NONE', #16000, 1000.000000000000000 ) ;
#440 = DIRECTION ( 'NONE',  ( 0.000000000000000000, 1.000000000000000000, 0.000000000000000000 ) ) ;
#441 = EDGE_CURVE ( 'NONE', #14380, #8331, #1682, .T. ) ;
#442 = CARTESIAN_POINT ( 'NONE',  ( -36.04217180731124870, 0.000000000000000000, 18.88214052607770199 ) ) ;
#443 = DIRECTION ( 'NONE',  ( 0.000000000000000000, -1.000000000000000000, 0.000000000000000000 ) ) ;
#444 = ADVANCED_FACE ( 'NONE', ( #13669 ), #16357, .T. ) ;
#445 = CARTESIAN_POINT ( 'NONE',  ( -28.04078692092220138, 0.000000000000000000, 12.06160539456072023 ) ) ;
#446 = CARTESIAN_POINT ( 'NONE',  ( -27.64078692092219924, 0.2000000000000000111, 12.06160539455978054 ) ) ;
#447 = AXIS2_PLACEMENT_3D ( 'NONE', #4150, #11267, #18764 ) ;
#448 = AXIS2_PLACEMENT_3D ( 'NONE', #18590, #13882, #18495 ) ;
#449 = DIRECTION ( 'NONE',  ( 0.000000000000000000, -1.000000000000000000, 0.000000000000000000 ) ) ;
#450 = CYLINDRICAL_SURFACE ( 'NONE', #7328, 0.3999999999999906408 ) ;
#451 = ORIENTED_EDGE ( 'NONE', *, *, #6842, .F. ) ;
#452 = ORIENTED_EDGE ( 'NONE', *, *, #10725, .F. ) ;
#453 = CARTESIAN_POINT ( 'NONE',  ( -28.84147936411449820, 0.1000000000000000056, 12.06160539455930092 ) ) ;
#454 = CARTESIAN_POINT ( 'NONE',  ( -29.44147936411475186, 0.2000000000000000111, 5.241070263032750809 ) ) ;
#455 = ORIENTED_EDGE ( 'NONE', *, *, #15873, .T. ) ;
#456 = VECTOR ( 'NONE', #14964, 1000.000000000000000 ) ;
#457 = EDGE_CURVE ( 'NONE', #1844, #16643, #14578, .T. ) ;
#458 = ORIENTED_EDGE ( 'NONE', *, *, #1677, .T. ) ;
#459 = CYLINDRICAL_SURFACE ( 'NONE', #6578, 0.3999999999999993006 ) ;
#460 = DIRECTION ( 'NONE',  ( -0.000000000000000000, -1.000000000000000000, -0.000000000000000000 ) ) ;
#461 = EDGE_CURVE ( 'NONE', #8423, #16981, #7603, .T. ) ;
#462 = ORIENTED_EDGE ( 'NONE', *, *, #11452, .T. ) ;
#463 = VERTEX_POINT ( 'NONE', #10152 ) ;
#464 = AXIS2_PLACEMENT_3D ( 'NONE', #14550, #7138, #1375 ) ;
#465 = DIRECTION ( 'NONE',  ( 0.000000000000000000, 0.000000000000000000, -1.000000000000000000 ) ) ;
#466 = DIRECTION ( 'NONE',  ( 1.000000000000000000, 0.000000000000000000, 2.891205793294880176E-15 ) ) ;
#467 = DIRECTION ( 'NONE',  ( -0.000000000000000000, -1.000000000000000000, -0.000000000000000000 ) ) ;
#468 = AXIS2_PLACEMENT_3D ( 'NONE', #4071, #7052, #12912 ) ;
#469 = DIRECTION ( 'NONE',  ( 0.000000000000000000, 0.000000000000000000, 1.000000000000000000 ) ) ;
#470 = DIRECTION ( 'NONE',  ( 0.000000000000000000, 0.000000000000000000, 1.000000000000000000 ) ) ;
#471 = CARTESIAN_POINT ( 'NONE',  ( -38.94217180730679928, 0.000000000000000000, 11.06160539455934000 ) ) ;
#472 = CARTESIAN_POINT ( 'NONE',  ( -44.33050371600860018, 0.2000000000000000111, 13.16160539455933964 ) ) ;
#473 = ADVANCED_FACE ( 'NONE', ( #12216 ), #2038, .F. ) ;
#474 = CARTESIAN_POINT ( 'NONE',  ( -40.34217180730784946, 0.1000000000000000056, 9.751337828796080132 ) ) ;
#475 = ORIENTED_EDGE ( 'NONE', *, *, #9960, .T. ) ;
#476 = CARTESIAN_POINT ( 'NONE',  ( -38.44217180730709771, 0.2000000000000000111, 4.241070263032810317 ) ) ;
#477 = FACE_OUTER_BOUND ( 'NONE', #9353, .T. ) ;
#478 = AXIS2_PLACEMENT_3D ( 'NONE', #18554, #17388, #11245 ) ;
#479 = VERTEX_POINT ( 'NONE', #7895 ) ;
#480 = VERTEX_POINT ( 'NONE', #4914 ) ;
#481 = CARTESIAN_POINT ( 'NONE',  ( -36.64147936411454509, 0.000000000000000000, 11.06160539455930092 ) ) ;
#482 = ORIENTED_EDGE ( 'NONE', *, *, #11061, .T. ) ;
#483 = LINE ( 'NONE', #10572, #17295 ) ;
#484 = EDGE_CURVE ( 'NONE', #5861, #410, #12108, .T. ) ;
#485 = CARTESIAN_POINT ( 'NONE',  ( -37.24147936411684867, 0.1000000000000000056, 18.68214052608630382 ) ) ;
#486 = AXIS2_PLACEMENT_3D ( 'NONE', #12181, #7958, #16897 ) ;
#487 = CARTESIAN_POINT ( 'NONE',  ( -38.84217180730704655, 0.1000000000000000056, 19.88214052608630311 ) ) ;
#488 = CARTESIAN_POINT ( 'NONE',  ( 0.01905901542318719569, 0.2000000000000000111, 13.30579794111318215 ) ) ;
#489 = CARTESIAN_POINT ( 'NONE',  ( -31.24165397848559778, 0.000000000000000000, 12.36160479728023986 ) ) ;
#490 = CARTESIAN_POINT ( 'NONE',  ( -40.14217180730695134, 0.2000000000000000111, 19.98214052608630098 ) ) ;
#491 = ADVANCED_FACE ( 'NONE', ( #4724 ), #6265, .T. ) ;
#492 = CARTESIAN_POINT ( 'NONE',  ( -35.44165278565829880, 0.2000000000000000111, 12.07603024379089973 ) ) ;
#493 = CYLINDRICAL_SURFACE ( 'NONE', #6591, 0.2000000000000005107 ) ;
#494 = EDGE_CURVE ( 'NONE', #11965, #15509, #13758, .T. ) ;
#495 = DIRECTION ( 'NONE',  ( 0.000000000000000000, 1.000000000000000000, 0.000000000000000000 ) ) ;
#496 = ORIENTED_EDGE ( 'NONE', *, *, #14694, .F. ) ;
#497 = VERTEX_POINT ( 'NONE', #16549 ) ;
#498 = CARTESIAN_POINT ( 'NONE',  ( -30.84078692092245078, 0.2000000000000000111, 17.88214052608629956 ) ) ;
#499 = VERTEX_POINT ( 'NONE', #13568 ) ;
#500 = VERTEX_POINT ( 'NONE', #406 ) ;
#501 = VERTEX_POINT ( 'NONE', #17989 ) ;
#502 = DIRECTION ( 'NONE',  ( -0.000000000000000000, -1.000000000000000000, -0.000000000000000000 ) ) ;
#503 = LINE ( 'NONE', #3279, #16116 ) ;
#504 = CIRCLE ( 'NONE', #15224, 0.1999999999999987899 ) ;
#505 = EDGE_LOOP ( 'NONE', ( #6005, #18800, #11609, #8844 ) ) ;
#506 = CARTESIAN_POINT ( 'NONE',  ( -37.84147936411290658, 0.000000000000000000, 4.241070263032880483 ) ) ;
#507 = EDGE_CURVE ( 'NONE', #1575, #3941, #15683, .T. ) ;
#508 = CARTESIAN_POINT ( 'NONE',  ( -28.24147936411469928, 0.2000000000000000111, 5.241070263032770349 ) ) ;
#509 = CARTESIAN_POINT ( 'NONE',  ( -31.24252103604899844, 0.1000000000000000056, 12.86160420000115323 ) ) ;
#510 = CARTESIAN_POINT ( 'NONE',  ( -16.13939325298574801, 0.000000000000000000, 13.26182025217980076 ) ) ;
#511 = ADVANCED_FACE ( 'NONE', ( #9436 ), #2133, .F. ) ;
#512 = LINE ( 'NONE', #3575, #6577 ) ;
#513 = ORIENTED_EDGE ( 'NONE', *, *, #18673, .T. ) ;
#514 = CARTESIAN_POINT ( 'NONE',  ( -42.34217180730784946, 0.1000000000000000056, 9.951337828796068763 ) ) ;
#515 = EDGE_LOOP ( 'NONE', ( #4174, #11886, #5339, #18467 ) ) ;
#516 = CIRCLE ( 'NONE', #11263, 0.3999999999999941380 ) ;
#517 = ORIENTED_EDGE ( 'NONE', *, *, #8108, .T. ) ;
#518 = LINE ( 'NONE', #16758, #11644 ) ;
#519 = VERTEX_POINT ( 'NONE', #3763 ) ;
#520 = ORIENTED_EDGE ( 'NONE', *, *, #2793, .F. ) ;
#521 = CYLINDRICAL_SURFACE ( 'NONE', #10707, 0.2000000000000005107 ) ;
#522 = ORIENTED_EDGE ( 'NONE', *, *, #15967, .T. ) ;
#523 = ORIENTED_EDGE ( 'NONE', *, *, #17122, .F. ) ;
#524 = ORIENTED_EDGE ( 'NONE', *, *, #2325, .F. ) ;
#525 = EDGE_CURVE ( 'NONE', #7321, #15718, #5664, .T. ) ;
#526 = CARTESIAN_POINT ( 'NONE',  ( -31.13137731267114816, 0.1000000000000000056, 13.16160539455930056 ) ) ;
#527 = EDGE_LOOP ( 'NONE', ( #3778, #7322, #11727, #13056 ) ) ;
#528 = VERTEX_POINT ( 'NONE', #9729 ) ;
#529 = DIRECTION ( 'NONE',  ( 0.000000000000000000, -1.000000000000000000, 0.000000000000000000 ) ) ;
#530 = CARTESIAN_POINT ( 'NONE',  ( -28.04078692092240033, 0.2000000000000000111, 6.241070263032780119 ) ) ;
#531 = DIRECTION ( 'NONE',  ( 0.000000000000000000, 0.000000000000000000, 1.000000000000000000 ) ) ;
#532 = DIRECTION ( 'NONE',  ( -0.000000000000000000, 1.000000000000000000, 0.000000000000000000 ) ) ;
#533 = DIRECTION ( 'NONE',  ( 0.000000000000000000, 0.000000000000000000, -1.000000000000000000 ) ) ;
#534 = EDGE_CURVE ( 'NONE', #11931, #15417, #7199, .T. ) ;
#535 = AXIS2_PLACEMENT_3D ( 'NONE', #4097, #14307, #10337 ) ;
#536 = DIRECTION ( 'NONE',  ( 0.000000000000000000, 0.000000000000000000, -1.000000000000000000 ) ) ;
#537 = CARTESIAN_POINT ( 'NONE',  ( -38.94217180733570416, 0.000000000000000000, 13.06160539455862057 ) ) ;
#538 = ORIENTED_EDGE ( 'NONE', *, *, #11896, .T. ) ;
#539 = VERTEX_POINT ( 'NONE', #9637 ) ;
#540 = CYLINDRICAL_SURFACE ( 'NONE', #16254, 0.1999999999999987899 ) ;
#541 = CARTESIAN_POINT ( 'NONE',  ( -19.88738960611259898, 0.2000000000000000111, 9.651337828780750527 ) ) ;
#542 = ORIENTED_EDGE ( 'NONE', *, *, #17258, .T. ) ;
#543 = ORIENTED_EDGE ( 'NONE', *, *, #4324, .T. ) ;
#544 = ADVANCED_FACE ( 'NONE', ( #15399 ), #3952, .T. ) ;
#545 = LINE ( 'NONE', #361, #14554 ) ;
#546 = DIRECTION ( 'NONE',  ( 0.000000000000000000, -1.000000000000000000, 0.000000000000000000 ) ) ;
#547 = ORIENTED_EDGE ( 'NONE', *, *, #17935, .T. ) ;
#548 = ORIENTED_EDGE ( 'NONE', *, *, #12890, .F. ) ;
#549 = FACE_OUTER_BOUND ( 'NONE', #18870, .T. ) ;
#550 = AXIS2_PLACEMENT_3D ( 'NONE', #13193, #15893, #6953 ) ;
#551 = CARTESIAN_POINT ( 'NONE',  ( -35.64217180730709345, 0.000000000000000000, 17.88214052608629956 ) ) ;
#552 = AXIS2_PLACEMENT_3D ( 'NONE', #15638, #6788, #14203 ) ;
#553 = DIRECTION ( 'NONE',  ( 0.000000000000000000, 0.000000000000000000, -1.000000000000000000 ) ) ;
#554 = CIRCLE ( 'NONE', #10994, 0.3999999999999732658 ) ;
#555 = LINE ( 'NONE', #13822, #17543 ) ;
#556 = AXIS2_PLACEMENT_3D ( 'NONE', #10587, #402, #1842 ) ;
#557 = EDGE_CURVE ( 'NONE', #2838, #4677, #10574, .T. ) ;
#558 = CARTESIAN_POINT ( 'NONE',  ( -38.94217180730679928, 0.2000000000000000111, 11.76160539455934106 ) ) ;
#559 = ADVANCED_FACE ( 'NONE', ( #17031 ), #18571, .T. ) ;
#560 = CARTESIAN_POINT ( 'NONE',  ( -36.04147936411479236, 0.000000000000000000, 5.041070263032759513 ) ) ;
#561 = DIRECTION ( 'NONE',  ( 0.000000000000000000, -1.000000000000000000, 0.000000000000000000 ) ) ;
#562 = EDGE_CURVE ( 'NONE', #143, #14265, #17119, .T. ) ;
#563 = CYLINDRICAL_SURFACE ( 'NONE', #13281, 0.2000012028584262358 ) ;
#564 = CARTESIAN_POINT ( 'NONE',  ( -30.04078692092245362, 0.2000000000000000111, 17.88214052608629956 ) ) ;
#565 = ORIENTED_EDGE ( 'NONE', *, *, #18658, .F. ) ;
#566 = DIRECTION ( 'NONE',  ( 0.000000000000000000, -1.000000000000000000, 0.000000000000000000 ) ) ;
#567 = CYLINDRICAL_SURFACE ( 'NONE', #10399, 0.1999999999999987899 ) ;
#568 = ORIENTED_EDGE ( 'NONE', *, *, #8389, .F. ) ;
#569 = EDGE_LOOP ( 'NONE', ( #926, #12767, #9339, #5623 ) ) ;
#570 = LINE ( 'NONE', #763, #15134 ) ;
#571 = EDGE_LOOP ( 'NONE', ( #12647, #14243, #17001, #11797 ) ) ;
#572 = AXIS2_PLACEMENT_3D ( 'NONE', #14242, #7010, #3754 ) ;
#573 = CIRCLE ( 'NONE', #7309, 0.1999999999999996503 ) ;
#574 = AXIS2_PLACEMENT_3D ( 'NONE', #13208, #9081, #1671 ) ;
#575 = CIRCLE ( 'NONE', #11316, 0.1999999999999987899 ) ;
#576 = EDGE_CURVE ( 'NONE', #13476, #2236, #5007, .T. ) ;
#577 = PLANE ( 'NONE',  #110 ) ;
#578 = CARTESIAN_POINT ( 'NONE',  ( -30.44078692092244864, 0.2000000000000000111, 19.88214052608630311 ) ) ;
#579 = DIRECTION ( 'NONE',  ( 0.000000000000000000, -1.000000000000000000, 0.000000000000000000 ) ) ;
#580 = DIRECTION ( 'NONE',  ( -0.000000000000000000, -1.000000000000000000, -0.000000000000000000 ) ) ;
#581 = DIRECTION ( 'NONE',  ( 0.000000000000000000, 0.000000000000000000, -1.000000000000000000 ) ) ;
#582 = DIRECTION ( 'NONE',  ( 0.000000000000000000, 1.000000000000000000, 0.000000000000000000 ) ) ;
#583 = AXIS2_PLACEMENT_3D ( 'NONE', #18539, #2485, #13928 ) ;
#584 = AXIS2_PLACEMENT_3D ( 'NONE', #5667, #10183, #1432 ) ;
#585 = AXIS2_PLACEMENT_3D ( 'NONE', #2973, #14719, #1540 ) ;
#586 = CIRCLE ( 'NONE', #14094, 0.09999999999999939493 ) ;
#587 = LINE ( 'NONE', #775, #3765 ) ;
#588 = AXIS2_PLACEMENT_3D ( 'NONE', #16190, #17444, #11491 ) ;
#589 = DIRECTION ( 'NONE',  ( 0.000000000000000000, -1.000000000000000000, 0.000000000000000000 ) ) ;
#590 = DIRECTION ( 'NONE',  ( 0.000000000000000000, -1.000000000000000000, 0.000000000000000000 ) ) ;
#591 = CARTESIAN_POINT ( 'NONE',  ( -25.03995726841874969, 0.000000000000000000, 6.541070263032770171 ) ) ;
#592 = DIRECTION ( 'NONE',  ( 0.000000000000000000, 0.000000000000000000, 1.000000000000000000 ) ) ;
#593 = ORIENTED_EDGE ( 'NONE', *, *, #16346, .T. ) ;
#594 = ORIENTED_EDGE ( 'NONE', *, *, #1616, .T. ) ;
#595 = DIRECTION ( 'NONE',  ( 0.000000000000000000, -1.000000000000000000, 0.000000000000000000 ) ) ;
#596 = ORIENTED_EDGE ( 'NONE', *, *, #7285, .T. ) ;
#597 = ORIENTED_EDGE ( 'NONE', *, *, #16481, .T. ) ;
#598 = ORIENTED_EDGE ( 'NONE', *, *, #3861, .T. ) ;
#599 = CARTESIAN_POINT ( 'NONE',  ( -28.84147936411475044, 0.1000000000000000056, 5.241070263032759691 ) ) ;
#600 = CIRCLE ( 'NONE', #3362, 0.4000000000000001887 ) ;
#601 = VERTEX_POINT ( 'NONE', #14054 ) ;
#602 = CIRCLE ( 'NONE', #3651, 0.1999999999999901301 ) ;
#603 = EDGE_CURVE ( 'NONE', #7842, #16035, #8124, .T. ) ;
#604 = AXIS2_PLACEMENT_3D ( 'NONE', #642, #1885, #2271 ) ;
#605 = EDGE_CURVE ( 'NONE', #13881, #14506, #17030, .T. ) ;
#606 = DIRECTION ( 'NONE',  ( 1.000000000000000000, 0.000000000000000000, 0.000000000000000000 ) ) ;
#607 = CARTESIAN_POINT ( 'NONE',  ( -27.14078692092245149, 0.000000000000000000, 6.341070263032779764 ) ) ;
#608 = CARTESIAN_POINT ( 'NONE',  ( -30.44078692092244864, 0.000000000000000000, 5.241070263033260623 ) ) ;
#609 = DIRECTION ( 'NONE',  ( 0.000000000000000000, -1.000000000000000000, 0.000000000000000000 ) ) ;
#610 = ORIENTED_EDGE ( 'NONE', *, *, #14086, .F. ) ;
#611 = CARTESIAN_POINT ( 'NONE',  ( -38.64217180730705792, 0.1000000000000000056, 6.241070263032810317 ) ) ;
#612 = AXIS2_PLACEMENT_3D ( 'NONE', #14102, #6876, #12739 ) ;
#613 = ORIENTED_EDGE ( 'NONE', *, *, #6319, .F. ) ;
#614 = CIRCLE ( 'NONE', #14446, 0.2000012028584262358 ) ;
#615 = ORIENTED_EDGE ( 'NONE', *, *, #6653, .T. ) ;
#616 = ADVANCED_FACE ( 'NONE', ( #3567 ), #13860, .T. ) ;
#617 = CARTESIAN_POINT ( 'NONE',  ( -38.44182558571064590, 0.1000000000000000056, 11.06160539455934000 ) ) ;
#618 = VERTEX_POINT ( 'NONE', #2229 ) ;
#619 = ORIENTED_EDGE ( 'NONE', *, *, #14238, .F. ) ;
#620 = DIRECTION ( 'NONE',  ( 0.000000000000000000, 1.000000000000000000, 0.000000000000000000 ) ) ;
#621 = ORIENTED_EDGE ( 'NONE', *, *, #9251, .F. ) ;
#622 = ORIENTED_EDGE ( 'NONE', *, *, #15382, .T. ) ;
#623 = EDGE_CURVE ( 'NONE', #6238, #1073, #4734, .T. ) ;
#624 = ORIENTED_EDGE ( 'NONE', *, *, #12238, .F. ) ;
#625 = DIRECTION ( 'NONE',  ( 0.000000000000000000, 0.000000000000000000, 1.000000000000000000 ) ) ;
#626 = ORIENTED_EDGE ( 'NONE', *, *, #11078, .F. ) ;
#627 = ADVANCED_FACE ( 'NONE', ( #6550 ), #1079, .T. ) ;
#628 = EDGE_CURVE ( 'NONE', #10604, #7271, #12413, .T. ) ;
#629 = EDGE_LOOP ( 'NONE', ( #18655, #3685, #16973, #12622 ) ) ;
#630 = CARTESIAN_POINT ( 'NONE',  ( -36.04217180730685044, 0.1000000000000000056, 12.66160539455934142 ) ) ;
#631 = CIRCLE ( 'NONE', #11371, 0.4000000000000010214 ) ;
#632 = DIRECTION ( 'NONE',  ( -0.000000000000000000, -1.000000000000000000, -0.000000000000000000 ) ) ;
#633 = FACE_OUTER_BOUND ( 'NONE', #4957, .T. ) ;
#634 = DIRECTION ( 'NONE',  ( -0.000000000000000000, -1.000000000000000000, -0.000000000000000000 ) ) ;
#635 = LINE ( 'NONE', #13996, #16468 ) ;
#636 = DIRECTION ( 'NONE',  ( 0.000000000000000000, -1.000000000000000000, 0.000000000000000000 ) ) ;
#637 = DIRECTION ( 'NONE',  ( 0.000000000000000000, 1.000000000000000000, 0.000000000000000000 ) ) ;
#638 = ORIENTED_EDGE ( 'NONE', *, *, #13054, .F. ) ;
#639 = DIRECTION ( 'NONE',  ( 0.000000000000000000, 0.000000000000000000, -1.000000000000000000 ) ) ;
#640 = VERTEX_POINT ( 'NONE', #3666 ) ;
#641 = ORIENTED_EDGE ( 'NONE', *, *, #13578, .T. ) ;
#642 = CARTESIAN_POINT ( 'NONE',  ( -35.44165278565915145, 0.1000000000000000056, 5.255495112264350510 ) ) ;
#643 = DIRECTION ( 'NONE',  ( 0.000000000000000000, -1.000000000000000000, 0.000000000000000000 ) ) ;
#644 = VERTEX_POINT ( 'NONE', #11261 ) ;
#645 = CIRCLE ( 'NONE', #1872, 0.4000000000000010214 ) ;
#646 = ORIENTED_EDGE ( 'NONE', *, *, #7776, .F. ) ;
#647 = DIRECTION ( 'NONE',  ( 0.000000000000000000, -1.000000000000000000, 0.000000000000000000 ) ) ;
#648 = DIRECTION ( 'NONE',  ( -0.000000000000000000, -1.000000000000000000, -0.000000000000000000 ) ) ;
#649 = EDGE_LOOP ( 'NONE', ( #104, #18396, #2006, #18375 ) ) ;
#650 = VERTEX_POINT ( 'NONE', #12312 ) ;
#651 = ADVANCED_FACE ( 'NONE', ( #13965 ), #8573, .T. ) ;
#652 = DIRECTION ( 'NONE',  ( 0.000000000000000000, -1.000000000000000000, 0.000000000000000000 ) ) ;
#653 = LINE ( 'NONE', #15358, #6427 ) ;
#654 = DIRECTION ( 'NONE',  ( 0.6602958416655303475, 0.000000000000000000, -0.7510055935072713629 ) ) ;
#655 = FACE_OUTER_BOUND ( 'NONE', #11086, .T. ) ;
#656 = EDGE_CURVE ( 'NONE', #16643, #13074, #2608, .T. ) ;
#657 = CARTESIAN_POINT ( 'NONE',  ( -28.44078692092219995, 0.1000000000000000056, 12.06160539456072023 ) ) ;
#658 = CYLINDRICAL_SURFACE ( 'NONE', #1100, 0.2000000000000005107 ) ;
#659 = DIRECTION ( 'NONE',  ( -0.000000000000000000, -1.000000000000000000, -0.000000000000000000 ) ) ;
#660 = DIRECTION ( 'NONE',  ( 0.000000000000000000, 0.000000000000000000, 1.000000000000000000 ) ) ;
#661 = CARTESIAN_POINT ( 'NONE',  ( -35.44217180730704797, 0.1000000000000000056, 5.241070263032810317 ) ) ;
#662 = ORIENTED_EDGE ( 'NONE', *, *, #1683, .F. ) ;
#663 = DIRECTION ( 'NONE',  ( 0.000000000000000000, -1.000000000000000000, 0.000000000000000000 ) ) ;
#664 = DIRECTION ( 'NONE',  ( 0.000000000000000000, 0.000000000000000000, -1.000000000000000000 ) ) ;
#665 = ORIENTED_EDGE ( 'NONE', *, *, #1148, .F. ) ;
#666 = VECTOR ( 'NONE', #8194, 1000.000000000000114 ) ;
#667 = CARTESIAN_POINT ( 'NONE',  ( -37.64217180731125012, 0.2000000000000000111, 18.88214052607770199 ) ) ;
#668 = ORIENTED_EDGE ( 'NONE', *, *, #14581, .F. ) ;
#669 = EDGE_CURVE ( 'NONE', #1205, #17281, #17311, .T. ) ;
#670 = CARTESIAN_POINT ( 'NONE',  ( -26.14078692092245149, 0.000000000000000000, 19.98214052608630098 ) ) ;
#671 = EDGE_CURVE ( 'NONE', #15213, #2834, #11501, .T. ) ;
#672 = VECTOR ( 'NONE', #5170, 1000.000000000000000 ) ;
#673 = DIRECTION ( 'NONE',  ( -0.000000000000000000, -1.000000000000000000, -0.000000000000000000 ) ) ;
#674 = FACE_OUTER_BOUND ( 'NONE', #14269, .T. ) ;
#675 = LINE ( 'NONE', #6530, #15069 ) ;
#676 = EDGE_CURVE ( 'NONE', #17985, #2438, #16060, .T. ) ;
#677 = DIRECTION ( 'NONE',  ( 0.000000000000000000, 0.000000000000000000, -1.000000000000000000 ) ) ;
#678 = CARTESIAN_POINT ( 'NONE',  ( -35.04956100529795293, 0.2000000000000000111, 13.14160539455911980 ) ) ;
#679 = CARTESIAN_POINT ( 'NONE',  ( -35.84153717143405515, 0.000000000000000000, 12.06641367763315920 ) ) ;
#680 = FACE_OUTER_BOUND ( 'NONE', #17910, .T. ) ;
#681 = EDGE_CURVE ( 'NONE', #5309, #8135, #15185, .T. ) ;
#682 = DIRECTION ( 'NONE',  ( 0.000000000000000000, -1.000000000000000000, 0.000000000000000000 ) ) ;
#683 = LINE ( 'NONE', #17018, #13631 ) ;
#684 = CIRCLE ( 'NONE', #7420, 0.1999999999999996503 ) ;
#685 = DIRECTION ( 'NONE',  ( 0.000000000000000000, 0.000000000000000000, -1.000000000000000000 ) ) ;
#686 = ORIENTED_EDGE ( 'NONE', *, *, #16302, .F. ) ;
#687 = EDGE_LOOP ( 'NONE', ( #9909, #10851, #222, #14273 ) ) ;
#688 = CARTESIAN_POINT ( 'NONE',  ( -34.95158141555815234, 0.2000000000000000111, 4.241070263032740151 ) ) ;
#689 = ORIENTED_EDGE ( 'NONE', *, *, #18354, .F. ) ;
#690 = ORIENTED_EDGE ( 'NONE', *, *, #17310, .F. ) ;
#691 = ORIENTED_EDGE ( 'NONE', *, *, #18188, .F. ) ;
#692 = EDGE_CURVE ( 'NONE', #5880, #8119, #4144, .T. ) ;
#693 = AXIS2_PLACEMENT_3D ( 'NONE', #1520, #13531, #11894 ) ;
#694 = DIRECTION ( 'NONE',  ( -0.000000000000000000, -1.000000000000000000, -0.000000000000000000 ) ) ;
#695 = ORIENTED_EDGE ( 'NONE', *, *, #18426, .F. ) ;
#696 = CIRCLE ( 'NONE', #14224, 0.09999999999999766020 ) ;
#697 = CARTESIAN_POINT ( 'NONE',  ( -27.14078692092250122, 0.2000000000000000111, 4.341070263032775323 ) ) ;
#698 = CARTESIAN_POINT ( 'NONE',  ( -28.44078692092245220, 0.2000000000000000111, 17.88214052608629956 ) ) ;
#699 = DIRECTION ( 'NONE',  ( 0.000000000000000000, 0.000000000000000000, -1.000000000000000000 ) ) ;
#700 = DIRECTION ( 'NONE',  ( 0.000000000000000000, 0.000000000000000000, -1.000000000000000000 ) ) ;
#701 = ORIENTED_EDGE ( 'NONE', *, *, #12163, .F. ) ;
#702 = DIRECTION ( 'NONE',  ( 0.000000000000000000, -1.000000000000000000, 0.000000000000000000 ) ) ;
#703 = ORIENTED_EDGE ( 'NONE', *, *, #17506, .F. ) ;
#704 = EDGE_CURVE ( 'NONE', #6940, #4520, #17591, .T. ) ;
#705 = ORIENTED_EDGE ( 'NONE', *, *, #14536, .F. ) ;
#706 = DIRECTION ( 'NONE',  ( -0.000000000000000000, -1.000000000000000000, -0.000000000000000000 ) ) ;
#707 = ORIENTED_EDGE ( 'NONE', *, *, #15225, .F. ) ;
#708 = EDGE_LOOP ( 'NONE', ( #17165, #4627, #5143, #482 ) ) ;
#709 = FACE_OUTER_BOUND ( 'NONE', #18877, .T. ) ;
#710 = VERTEX_POINT ( 'NONE', #1356 ) ;
#711 = VERTEX_POINT ( 'NONE', #11446 ) ;
#712 = VERTEX_POINT ( 'NONE', #2697 ) ;
#713 = CARTESIAN_POINT ( 'NONE',  ( -27.14078692092225253, 0.1000000000000000056, 12.36160539455929808 ) ) ;
#714 = VERTEX_POINT ( 'NONE', #5682 ) ;
#715 = AXIS2_PLACEMENT_3D ( 'NONE', #12290, #18158, #7875 ) ;
#716 = EDGE_LOOP ( 'NONE', ( #565, #8786, #6573, #9626 ) ) ;
#717 = AXIS2_PLACEMENT_3D ( 'NONE', #6832, #17027, #9726 ) ;
#718 = LINE ( 'NONE', #5136, #10669 ) ;
#719 = EDGE_CURVE ( 'NONE', #11780, #6603, #6900, .T. ) ;
#720 = FACE_OUTER_BOUND ( 'NONE', #10212, .T. ) ;
#721 = LINE ( 'NONE', #15526, #6516 ) ;
#723 = CIRCLE ( 'NONE', #17338, 0.2000000000000005107 ) ;
#722 = AXIS2_PLACEMENT_3D ( 'NONE', #7364, #14953, #11881 ) ;
#724 = DIRECTION ( 'NONE',  ( 0.000000000000000000, -1.000000000000000000, 0.000000000000000000 ) ) ;
#725 = CARTESIAN_POINT ( 'NONE',  ( -46.32800215155240409, 0.1000000000000000056, 13.26160539455934106 ) ) ;
#726 = CARTESIAN_POINT ( 'NONE',  ( -16.13939325298574801, 0.000000000000000000, 11.26182025217980076 ) ) ;
#727 = CARTESIAN_POINT ( 'NONE',  ( -22.28738960612769660, 0.000000000000000000, 6.241070263032759691 ) ) ;
#728 = ADVANCED_FACE ( 'NONE', ( #12975 ), #4421, .F. ) ;
#729 = ORIENTED_EDGE ( 'NONE', *, *, #1435, .F. ) ;
#730 = DIRECTION ( 'NONE',  ( 0.000000000000000000, 0.000000000000000000, 1.000000000000000000 ) ) ;
#731 = VERTEX_POINT ( 'NONE', #9916 ) ;
#732 = ORIENTED_EDGE ( 'NONE', *, *, #10358, .F. ) ;
#733 = EDGE_CURVE ( 'NONE', #17251, #18974, #16152, .T. ) ;
#734 = AXIS2_PLACEMENT_3D ( 'NONE', #17833, #16485, #4475 ) ;
#735 = DIRECTION ( 'NONE',  ( 0.000000000000000000, 0.000000000000000000, 1.000000000000000000 ) ) ;
#736 = CARTESIAN_POINT ( 'NONE',  ( -28.84078692092219853, 0.000000000000000000, 13.06160539455932046 ) ) ;
#737 = ORIENTED_EDGE ( 'NONE', *, *, #9848, .T. ) ;
#738 = AXIS2_PLACEMENT_3D ( 'NONE', #5275, #3922, #6988 ) ;
#739 = ORIENTED_EDGE ( 'NONE', *, *, #6268, .F. ) ;
#740 = CARTESIAN_POINT ( 'NONE',  ( -36.84217180730709629, 0.2000000000000000111, 6.241070263032810317 ) ) ;
#741 = PLANE ( 'NONE',  #3808 ) ;
#742 = VERTEX_POINT ( 'NONE', #18854 ) ;
#743 = VERTEX_POINT ( 'NONE', #15776 ) ;
#744 = DIRECTION ( 'NONE',  ( 0.000000000000000000, -1.000000000000000000, 0.000000000000000000 ) ) ;
#745 = FACE_OUTER_BOUND ( 'NONE', #3684, .T. ) ;
#746 = AXIS2_PLACEMENT_3D ( 'NONE', #17904, #1858, #3287 ) ;
#747 = CARTESIAN_POINT ( 'NONE',  ( -38.84217180730679786, 0.000000000000000000, 13.06160539455934000 ) ) ;
#748 = VECTOR ( 'NONE', #2370, 1000.000000000000000 ) ;
#749 = EDGE_CURVE ( 'NONE', #11525, #1002, #8481, .T. ) ;
#750 = DIRECTION ( 'NONE',  ( 0.000000000000000000, 0.000000000000000000, -1.000000000000000000 ) ) ;
#751 = CARTESIAN_POINT ( 'NONE',  ( -31.24078692092245291, 0.1000000000000000056, 5.241070263032799659 ) ) ;
#752 = CARTESIAN_POINT ( 'NONE',  ( -36.44217180730684902, 0.1000000000000000056, 13.06160539455934000 ) ) ;
#753 = LINE ( 'NONE', #12755, #4655 ) ;
#754 = AXIS2_PLACEMENT_3D ( 'NONE', #8471, #10188, #8755 ) ;
#755 = CIRCLE ( 'NONE', #5041, 0.4000000000000001887 ) ;
#756 = DIRECTION ( 'NONE',  ( 0.000000000000000000, -1.000000000000000000, 0.000000000000000000 ) ) ;
#757 = VECTOR ( 'NONE', #10012, 1000.000000000000000 ) ;
#758 = CARTESIAN_POINT ( 'NONE',  ( -28.84147936411475044, 0.1000000000000000056, 17.68214052608630027 ) ) ;
#759 = ORIENTED_EDGE ( 'NONE', *, *, #1577, .T. ) ;
#760 = DIRECTION ( 'NONE',  ( 0.000000000000000000, 0.000000000000000000, -1.000000000000000000 ) ) ;
#761 = DIRECTION ( 'NONE',  ( 0.000000000000000000, 1.000000000000000000, 0.000000000000000000 ) ) ;
#762 = ORIENTED_EDGE ( 'NONE', *, *, #10356, .T. ) ;
#763 = CARTESIAN_POINT ( 'NONE',  ( -30.04147936411449749, 0.2000000000000000111, 10.86160539455925900 ) ) ;
#764 = VERTEX_POINT ( 'NONE', #4230 ) ;
#765 = CIRCLE ( 'NONE', #9048, 0.1999999999999996503 ) ;
#766 = EDGE_CURVE ( 'NONE', #11567, #11441, #16723, .T. ) ;
#767 = CARTESIAN_POINT ( 'NONE',  ( -38.44182558571064590, 0.1000000000000000056, 19.88214052608560323 ) ) ;
#768 = AXIS2_PLACEMENT_3D ( 'NONE', #388, #6239, #12106 ) ;
#769 = LINE ( 'NONE', #16912, #6730 ) ;
#770 = LINE ( 'NONE', #6633, #10495 ) ;
#771 = CARTESIAN_POINT ( 'NONE',  ( -30.04078692092245362, 0.000000000000000000, 19.88214052608630311 ) ) ;
#772 = DIRECTION ( 'NONE',  ( 0.000000000000000000, -1.000000000000000000, 0.000000000000000000 ) ) ;
#773 = DIRECTION ( 'NONE',  ( 0.000000000000000000, 0.000000000000000000, 1.000000000000000000 ) ) ;
#774 = AXIS2_PLACEMENT_3D ( 'NONE', #15088, #9420, #2115 ) ;
#775 = CARTESIAN_POINT ( 'NONE',  ( -29.04147936411474973, 0.2000000000000000111, 17.88214052608624982 ) ) ;
#776 = EDGE_CURVE ( 'NONE', #10824, #7158, #8449, .T. ) ;
#777 = LINE ( 'NONE', #3556, #5120 ) ;
#778 = DIRECTION ( 'NONE',  ( 0.000000000000000000, 0.000000000000000000, -1.000000000000000000 ) ) ;
#779 = CARTESIAN_POINT ( 'NONE',  ( -46.32800215155240409, 1.000000000000000000, 13.26160539455934106 ) ) ;
#780 = ADVANCED_FACE ( 'NONE', ( #2792 ), #7023, .F. ) ;
#781 = DIRECTION ( 'NONE',  ( 0.000000000000000000, 0.000000000000000000, 1.000000000000000000 ) ) ;
#782 = EDGE_LOOP ( 'NONE', ( #2177, #10050, #9534, #18542 ) ) ;
#783 = AXIS2_PLACEMENT_3D ( 'NONE', #16156, #1634, #6153 ) ;
#784 = ORIENTED_EDGE ( 'NONE', *, *, #14442, .F. ) ;
#785 = FACE_OUTER_BOUND ( 'NONE', #14781, .T. ) ;
#786 = ORIENTED_EDGE ( 'NONE', *, *, #16674, .F. ) ;
#787 = ORIENTED_EDGE ( 'NONE', *, *, #3426, .F. ) ;
#788 = CYLINDRICAL_SURFACE ( 'NONE', #10388, 0.3999999999999993006 ) ;
#789 = ORIENTED_EDGE ( 'NONE', *, *, #3721, .F. ) ;
#790 = EDGE_CURVE ( 'NONE', #1869, #3566, #15803, .T. ) ;
#791 = DIRECTION ( 'NONE',  ( 0.000000000000000000, 0.000000000000000000, 1.000000000000000000 ) ) ;
#792 = CIRCLE ( 'NONE', #7526, 0.2000000000000005107 ) ;
#793 = DIRECTION ( 'NONE',  ( -0.000000000000000000, -1.000000000000000000, -0.000000000000000000 ) ) ;
#794 = AXIS2_PLACEMENT_3D ( 'NONE', #13345, #4783, #7478 ) ;
#795 = DIRECTION ( 'NONE',  ( 0.000000000000000000, -1.000000000000000000, 0.000000000000000000 ) ) ;
#796 = CARTESIAN_POINT ( 'NONE',  ( -35.44217180730704797, 0.2000000000000000111, 4.241070263032810317 ) ) ;
#797 = EDGE_CURVE ( 'NONE', #9204, #1643, #18757, .T. ) ;
#798 = EDGE_CURVE ( 'NONE', #11290, #4955, #4096, .T. ) ;
#799 = PLANE ( 'NONE',  #11472 ) ;
#800 = EDGE_LOOP ( 'NONE', ( #13660, #11770, #17982, #2900 ) ) ;
#801 = ADVANCED_FACE ( 'NONE', ( #14988 ), #18063, .F. ) ;
#802 = LINE ( 'NONE', #2237, #18369 ) ;
#803 = ORIENTED_EDGE ( 'NONE', *, *, #3656, .F. ) ;
#804 = ORIENTED_EDGE ( 'NONE', *, *, #4808, .F. ) ;
#805 = DIRECTION ( 'NONE',  ( 0.000000000000000000, -1.000000000000000000, 0.000000000000000000 ) ) ;
#806 = VERTEX_POINT ( 'NONE', #10476 ) ;
#807 = VERTEX_POINT ( 'NONE', #10759 ) ;
#808 = EDGE_LOOP ( 'NONE', ( #5453, #14098, #3878, #7252 ) ) ;
#809 = EDGE_LOOP ( 'NONE', ( #12351, #4056, #7753, #13466 ) ) ;
#810 = AXIS2_PLACEMENT_3D ( 'NONE', #8629, #4193, #10064 ) ;
#811 = ORIENTED_EDGE ( 'NONE', *, *, #2024, .T. ) ;
#812 = PLANE ( 'NONE',  #12719 ) ;
#813 = VERTEX_POINT ( 'NONE', #1627 ) ;
#814 = EDGE_CURVE ( 'NONE', #14104, #14824, #483, .T. ) ;
#815 = ORIENTED_EDGE ( 'NONE', *, *, #11139, .T. ) ;
#816 = CARTESIAN_POINT ( 'NONE',  ( -19.88738960611259898, 0.2000000000000000111, 13.46160539455340022 ) ) ;
#817 = DIRECTION ( 'NONE',  ( 0.000000000000000000, -1.000000000000000000, 0.000000000000000000 ) ) ;
#818 = DIRECTION ( 'NONE',  ( 0.000000000000000000, 1.000000000000000000, 0.000000000000000000 ) ) ;
#819 = CARTESIAN_POINT ( 'NONE',  ( -18.12938970948680151, 0.1000000000000000056, 13.46160539455340022 ) ) ;
#820 = CIRCLE ( 'NONE', #2657, 0.4000000000000001887 ) ;
#821 = DIRECTION ( 'NONE',  ( -0.000000000000000000, -1.000000000000000000, -0.000000000000000000 ) ) ;
#822 = DIRECTION ( 'NONE',  ( 0.000000000000000000, 0.000000000000000000, 1.000000000000000000 ) ) ;
#823 = CARTESIAN_POINT ( 'NONE',  ( -37.84217180730709629, 0.2000000000000000111, 6.241070263032810317 ) ) ;
#824 = ORIENTED_EDGE ( 'NONE', *, *, #18528, .F. ) ;
#825 = DIRECTION ( 'NONE',  ( 0.000000000000000000, -1.000000000000000000, 0.000000000000000000 ) ) ;
#826 = ORIENTED_EDGE ( 'NONE', *, *, #15323, .F. ) ;
#827 = ORIENTED_EDGE ( 'NONE', *, *, #12700, .T. ) ;
#828 = CARTESIAN_POINT ( 'NONE',  ( -36.64217180730710055, 0.2000000000000000111, 19.88214052608630311 ) ) ;
#829 = DIRECTION ( 'NONE',  ( 0.000000000000000000, -1.000000000000000000, 0.000000000000000000 ) ) ;
#830 = ORIENTED_EDGE ( 'NONE', *, *, #3979, .F. ) ;
#831 = EDGE_CURVE ( 'NONE', #9927, #4955, #16372, .T. ) ;
#832 = ORIENTED_EDGE ( 'NONE', *, *, #16059, .F. ) ;
#833 = DIRECTION ( 'NONE',  ( 0.000000000000000000, 0.000000000000000000, 1.000000000000000000 ) ) ;
#834 = CARTESIAN_POINT ( 'NONE',  ( -34.95158141555804576, 0.000000000000000000, 19.88214052608624982 ) ) ;
#835 = ORIENTED_EDGE ( 'NONE', *, *, #2375, .F. ) ;
#836 = VERTEX_POINT ( 'NONE', #6149 ) ;
#837 = CARTESIAN_POINT ( 'NONE',  ( -35.04217061274889744, 0.2000000000000000111, 6.041069068474620885 ) ) ;
#838 = ADVANCED_FACE ( 'NONE', ( #4893 ), #10376, .T. ) ;
#839 = DIRECTION ( 'NONE',  ( 0.000000000000000000, 0.000000000000000000, 1.000000000000000000 ) ) ;
#840 = EDGE_CURVE ( 'NONE', #6692, #8354, #9042, .T. ) ;
#841 = DIRECTION ( 'NONE',  ( 0.000000000000000000, -1.000000000000000000, 0.000000000000000000 ) ) ;
#843 = CIRCLE ( 'NONE', #15876, 0.1999999999999987899 ) ;
#842 = DIRECTION ( 'NONE',  ( 0.000000000000000000, -1.000000000000000000, 0.000000000000000000 ) ) ;
#844 = DIRECTION ( 'NONE',  ( 0.000000000000000000, 0.000000000000000000, 1.000000000000000000 ) ) ;
#845 = LINE ( 'NONE', #16707, #10788 ) ;
#846 = FACE_OUTER_BOUND ( 'NONE', #17350, .T. ) ;
#847 = CARTESIAN_POINT ( 'NONE',  ( -28.24147936411450033, 0.2000000000000000111, 11.06160539455930092 ) ) ;
#848 = VERTEX_POINT ( 'NONE', #17971 ) ;
#849 = DIRECTION ( 'NONE',  ( 0.000000000000000000, 0.000000000000000000, 1.000000000000000000 ) ) ;
#850 = DIRECTION ( 'NONE',  ( 0.000000000000000000, -1.000000000000000000, 0.000000000000000000 ) ) ;
#851 = ORIENTED_EDGE ( 'NONE', *, *, #6915, .F. ) ;
#852 = CARTESIAN_POINT ( 'NONE',  ( -36.24147936411689841, 0.000000000000000000, 18.88214052608630311 ) ) ;
#853 = VERTEX_POINT ( 'NONE', #13263 ) ;
#854 = ADVANCED_FACE ( 'NONE', ( #4797 ), #10661, .F. ) ;
#855 = AXIS2_PLACEMENT_3D ( 'NONE', #13791, #3592, #18498 ) ;
#856 = DIRECTION ( 'NONE',  ( 0.000000000000000000, 0.000000000000000000, -1.000000000000000000 ) ) ;
#857 = AXIS2_PLACEMENT_3D ( 'NONE', #12930, #15917, #6883 ) ;
#858 = CIRCLE ( 'NONE', #6733, 0.2000012028587211388 ) ;
#859 = EDGE_CURVE ( 'NONE', #16078, #17718, #16677, .T. ) ;
#860 = DIRECTION ( 'NONE',  ( -0.000000000000000000, -1.000000000000000000, -0.000000000000000000 ) ) ;
#861 = FACE_OUTER_BOUND ( 'NONE', #687, .T. ) ;
#862 = DIRECTION ( 'NONE',  ( -1.000000000000000000, 0.000000000000000000, 1.452186856655829897E-15 ) ) ;
#863 = FACE_OUTER_BOUND ( 'NONE', #4865, .T. ) ;
#864 = CARTESIAN_POINT ( 'NONE',  ( -36.64217180730710055, 0.1000000000000000056, 17.88214052608629956 ) ) ;
#865 = DIRECTION ( 'NONE',  ( 0.000000000000000000, -1.000000000000000000, 0.000000000000000000 ) ) ;
#866 = CYLINDRICAL_SURFACE ( 'NONE', #8984, 0.1999999999999996503 ) ;
#867 = EDGE_CURVE ( 'NONE', #848, #14656, #16526, .T. ) ;
#868 = CIRCLE ( 'NONE', #7926, 0.3999999999999871436 ) ;
#869 = DIRECTION ( 'NONE',  ( -0.000000000000000000, -1.000000000000000000, -0.000000000000000000 ) ) ;
#870 = LINE ( 'NONE', #18463, #4723 ) ;
#871 = DIRECTION ( 'NONE',  ( 0.000000000000000000, -1.000000000000000000, 0.000000000000000000 ) ) ;
#872 = VERTEX_POINT ( 'NONE', #9230 ) ;
#873 = AXIS2_PLACEMENT_3D ( 'NONE', #16350, #7225, #16161 ) ;
#874 = AXIS2_PLACEMENT_3D ( 'NONE', #14867, #11883, #3130 ) ;
#875 = VECTOR ( 'NONE', #13373, 1000.000000000000000 ) ;
#876 = ORIENTED_EDGE ( 'NONE', *, *, #8484, .T. ) ;
#877 = DIRECTION ( 'NONE',  ( 0.000000000000000000, -1.000000000000000000, 0.000000000000000000 ) ) ;
#878 = ORIENTED_EDGE ( 'NONE', *, *, #3021, .F. ) ;
#879 = ORIENTED_EDGE ( 'NONE', *, *, #4068, .F. ) ;
#880 = DIRECTION ( 'NONE',  ( 0.000000000000000000, 0.000000000000000000, 1.000000000000000000 ) ) ;
#881 = EDGE_LOOP ( 'NONE', ( #8085, #11821, #11080, #13392 ) ) ;
#882 = DIRECTION ( 'NONE',  ( 0.000000000000000000, -1.000000000000000000, 0.000000000000000000 ) ) ;
#883 = VECTOR ( 'NONE', #9969, 1000.000000000000000 ) ;
#884 = EDGE_CURVE ( 'NONE', #6790, #12950, #18839, .T. ) ;
#885 = PLANE ( 'NONE',  #10783 ) ;
#886 = AXIS2_PLACEMENT_3D ( 'NONE', #9161, #13197, #43 ) ;
#887 = CIRCLE ( 'NONE', #12544, 0.1999999999999987899 ) ;
#888 = AXIS2_PLACEMENT_3D ( 'NONE', #14042, #12594, #18461 ) ;
#889 = AXIS2_PLACEMENT_3D ( 'NONE', #55, #11683, #14480 ) ;
#890 = CARTESIAN_POINT ( 'NONE',  ( -38.44182558570775399, 0.1000000000000000056, 17.68179430449006517 ) ) ;
#891 = DIRECTION ( 'NONE',  ( 0.000000000000000000, -1.000000000000000000, 0.000000000000000000 ) ) ;
#892 = EDGE_CURVE ( 'NONE', #11394, #4765, #10547, .T. ) ;
#893 = LINE ( 'NONE', #18483, #1353 ) ;
#894 = ORIENTED_EDGE ( 'NONE', *, *, #16645, .T. ) ;
#895 = DIRECTION ( 'NONE',  ( 0.000000000000000000, 0.000000000000000000, 1.000000000000000000 ) ) ;
#896 = ORIENTED_EDGE ( 'NONE', *, *, #2609, .F. ) ;
#897 = VERTEX_POINT ( 'NONE', #9132 ) ;
#898 = CARTESIAN_POINT ( 'NONE',  ( -28.84078692092219853, 0.1000000000000000056, 13.06160539455932046 ) ) ;
#899 = ORIENTED_EDGE ( 'NONE', *, *, #3809, .F. ) ;
#900 = ORIENTED_EDGE ( 'NONE', *, *, #6646, .F. ) ;
#901 = EDGE_LOOP ( 'NONE', ( #10287, #5717, #2716, #8115 ) ) ;
#902 = VERTEX_POINT ( 'NONE', #11826 ) ;
#903 = VECTOR ( 'NONE', #4411, 1000.000000000000000 ) ;
#904 = CIRCLE ( 'NONE', #11045, 0.1999999999999996503 ) ;
#905 = CIRCLE ( 'NONE', #3974, 0.4000000000000080158 ) ;
#906 = ORIENTED_EDGE ( 'NONE', *, *, #4413, .F. ) ;
#907 = VECTOR ( 'NONE', #9789, 1000.000000000000000 ) ;
#908 = CIRCLE ( 'NONE', #4569, 0.5999999999999998668 ) ;
#909 = DIRECTION ( 'NONE',  ( 0.000000000000000000, -1.000000000000000000, 0.000000000000000000 ) ) ;
#910 = ORIENTED_EDGE ( 'NONE', *, *, #18762, .F. ) ;
#911 = EDGE_CURVE ( 'NONE', #329, #6351, #15084, .T. ) ;
#912 = EDGE_CURVE ( 'NONE', #18185, #16766, #4704, .T. ) ;
#913 = DIRECTION ( 'NONE',  ( 0.000000000000000000, 0.000000000000000000, 1.000000000000000000 ) ) ;
#914 = DIRECTION ( 'NONE',  ( 0.000000000000000000, -1.000000000000000000, 0.000000000000000000 ) ) ;
#915 = CARTESIAN_POINT ( 'NONE',  ( -34.95158141555820208, 0.2000000000000000111, 6.241070263032780119 ) ) ;
#916 = DIRECTION ( 'NONE',  ( 0.000000000000000000, 0.000000000000000000, 1.000000000000000000 ) ) ;
#917 = CIRCLE ( 'NONE', #3361, 0.1999999999999918510 ) ;
#918 = AXIS2_PLACEMENT_3D ( 'NONE', #7666, #368, #6221 ) ;
#919 = VECTOR ( 'NONE', #5646, 1000.000000000000000 ) ;
#920 = DIRECTION ( 'NONE',  ( 0.000000000000000000, 0.000000000000000000, 1.000000000000000000 ) ) ;
#921 = CARTESIAN_POINT ( 'NONE',  ( -36.04217180730685044, 0.2000000000000000111, 11.06160539455934000 ) ) ;
#922 = CARTESIAN_POINT ( 'NONE',  ( -31.24078692092220422, 0.2000000000000000111, 12.06160539455932046 ) ) ;
#923 = ORIENTED_EDGE ( 'NONE', *, *, #2425, .T. ) ;
#924 = CARTESIAN_POINT ( 'NONE',  ( -27.44078692092224969, 0.000000000000000000, 11.06160539455930092 ) ) ;
#925 = EDGE_CURVE ( 'NONE', #4811, #7271, #723, .T. ) ;
#926 = ORIENTED_EDGE ( 'NONE', *, *, #14287, .F. ) ;
#927 = ORIENTED_EDGE ( 'NONE', *, *, #7195, .F. ) ;
#928 = DIRECTION ( 'NONE',  ( -0.000000000000000000, -1.000000000000000000, -0.000000000000000000 ) ) ;
#929 = EDGE_LOOP ( 'NONE', ( #4605, #5296, #10777, #13305 ) ) ;
#930 = CARTESIAN_POINT ( 'NONE',  ( -38.94217180730705508, 0.2000000000000000111, 4.341070263032804633 ) ) ;
#931 = VERTEX_POINT ( 'NONE', #13548 ) ;
#932 = EDGE_LOOP ( 'NONE', ( #7893, #1028, #10236, #8866 ) ) ;
#933 = DIRECTION ( 'NONE',  ( 0.000000000000000000, 0.000000000000000000, -1.000000000000000000 ) ) ;
#934 = DIRECTION ( 'NONE',  ( 0.000000000000000000, 0.000000000000000000, 1.000000000000000000 ) ) ;
#935 = VECTOR ( 'NONE', #11970, 1000.000000000000000 ) ;
#936 = ORIENTED_EDGE ( 'NONE', *, *, #628, .F. ) ;
#937 = EDGE_CURVE ( 'NONE', #7731, #5031, #8402, .T. ) ;
#938 = ORIENTED_EDGE ( 'NONE', *, *, #11568, .F. ) ;
#939 = LINE ( 'NONE', #16982, #15921 ) ;
#940 = CARTESIAN_POINT ( 'NONE',  ( -4.556108236105419787E-12, 0.2000000000000000111, 13.06160539457015979 ) ) ;
#941 = CYLINDRICAL_SURFACE ( 'NONE', #2700, 0.09999999999999939493 ) ;
#942 = APPROVAL_ROLE ( '' ) ;
#943 = DIRECTION ( 'NONE',  ( 0.000000000000000000, -1.000000000000000000, 0.000000000000000000 ) ) ;
#944 = CARTESIAN_POINT ( 'NONE',  ( -35.84147936411164892, 0.2000000000000000111, 17.88214052608624982 ) ) ;
#945 = AXIS2_PLACEMENT_3D ( 'NONE', #14556, #10220, #7519 ) ;
#946 = DIRECTION ( 'NONE',  ( -0.000000000000000000, -1.000000000000000000, -0.000000000000000000 ) ) ;
#947 = DIRECTION ( 'NONE',  ( 0.000000000000000000, -1.000000000000000000, 0.000000000000000000 ) ) ;
#948 = EDGE_LOOP ( 'NONE', ( #1739, #8633, #8305, #5057 ) ) ;
#949 = DIRECTION ( 'NONE',  ( -0.000000000000000000, -1.000000000000000000, -0.000000000000000000 ) ) ;
#950 = LINE ( 'NONE', #15561, #1525 ) ;
#951 = VERTEX_POINT ( 'NONE', #3358 ) ;
#952 = EDGE_CURVE ( 'NONE', #17023, #10618, #17686, .T. ) ;
#953 = DIRECTION ( 'NONE',  ( 0.000000000000000000, -1.000000000000000000, 0.000000000000000000 ) ) ;
#954 = VERTEX_POINT ( 'NONE', #12675 ) ;
#955 = CARTESIAN_POINT ( 'NONE',  ( -36.64147936411475115, 0.1000000000000000056, 5.241070263032770349 ) ) ;
#956 = VECTOR ( 'NONE', #862, 1000.000000000000000 ) ;
#957 = DIRECTION ( 'NONE',  ( 0.000000000000000000, -1.000000000000000000, 0.000000000000000000 ) ) ;
#958 = LINE ( 'NONE', #12772, #7734 ) ;
#959 = CARTESIAN_POINT ( 'NONE',  ( -31.24078692092245291, 0.000000000000000000, 4.841070263032800192 ) ) ;
#960 = ADVANCED_FACE ( 'NONE', ( #4983 ), #577, .F. ) ;
#961 = CARTESIAN_POINT ( 'NONE',  ( -27.64113314251839881, 0.000000000000000000, 12.06160539455930092 ) ) ;
#962 = CARTESIAN_POINT ( 'NONE',  ( -37.24147936411454651, 0.000000000000000000, 19.88214052608560323 ) ) ;
#963 = CARTESIAN_POINT ( 'NONE',  ( -46.32800215155240409, 1.000000000000000000, 15.26160539455934995 ) ) ;
#964 = EDGE_CURVE ( 'NONE', #17250, #13256, #6811, .T. ) ;
#965 = CARTESIAN_POINT ( 'NONE',  ( -38.24147936411448967, 0.1000000000000000056, 12.06160539455932046 ) ) ;
#966 = FACE_OUTER_BOUND ( 'NONE', #13018, .T. ) ;
#967 = CARTESIAN_POINT ( 'NONE',  ( -37.24217180730710197, 0.1000000000000000056, 19.88214052608630311 ) ) ;
#968 = CARTESIAN_POINT ( 'NONE',  ( -35.24217180730684618, 0.1000000000000000056, 12.06160539455934178 ) ) ;
#969 = ORIENTED_EDGE ( 'NONE', *, *, #5299, .T. ) ;
#970 = AXIS2_PLACEMENT_3D ( 'NONE', #2477, #14398, #10160 ) ;
#971 = ORIENTED_EDGE ( 'NONE', *, *, #8547, .F. ) ;
#972 = EDGE_CURVE ( 'NONE', #14344, #4277, #6552, .T. ) ;
#973 = CARTESIAN_POINT ( 'NONE',  ( -27.14078692092225253, 0.2000000000000000111, 13.06160539455930092 ) ) ;
#974 = ORIENTED_EDGE ( 'NONE', *, *, #8969, .F. ) ;
#976 = EDGE_CURVE ( 'NONE', #3906, #7064, #13293, .T. ) ;
#975 = DIRECTION ( 'NONE',  ( 0.000000000000000000, 0.000000000000000000, 1.000000000000000000 ) ) ;
#977 = VERTEX_POINT ( 'NONE', #5376 ) ;
#978 = CIRCLE ( 'NONE', #3418, 0.1999999999999987899 ) ;
#979 = VECTOR ( 'NONE', #3533, 999.9999999999998863 ) ;
#980 = DIRECTION ( 'NONE',  ( 0.000000000000000000, 0.000000000000000000, 1.000000000000000000 ) ) ;
#981 = CIRCLE ( 'NONE', #12314, 0.1999999999999987899 ) ;
#982 = DIRECTION ( 'NONE',  ( 0.000000000000000000, 0.000000000000000000, -1.000000000000000000 ) ) ;
#983 = CARTESIAN_POINT ( 'NONE',  ( -19.88738960611259898, 0.1000000000000000056, 9.651337828780750527 ) ) ;
#984 = ADVANCED_FACE ( 'NONE', ( #18450 ), #5277, .F. ) ;
#985 = DIRECTION ( 'NONE',  ( 0.000000000000000000, 0.000000000000000000, 1.000000000000000000 ) ) ;
#986 = CIRCLE ( 'NONE', #17858, 0.2000000000000005107 ) ;
#987 = DIRECTION ( 'NONE',  ( 0.000000000000000000, 0.000000000000000000, -1.000000000000000000 ) ) ;
#988 = VERTEX_POINT ( 'NONE', #17002 ) ;
#989 = DIRECTION ( 'NONE',  ( 0.000000000000000000, 0.000000000000000000, 1.000000000000000000 ) ) ;
#990 = ORIENTED_EDGE ( 'NONE', *, *, #892, .F. ) ;
#991 = ORIENTED_EDGE ( 'NONE', *, *, #82, .F. ) ;
#992 = DIRECTION ( 'NONE',  ( 0.000000000000000000, 0.000000000000000000, 1.000000000000000000 ) ) ;
#993 = VECTOR ( 'NONE', #12011, 1000.000000000000000 ) ;
#994 = ORIENTED_EDGE ( 'NONE', *, *, #16486, .F. ) ;
#995 = EDGE_LOOP ( 'NONE', ( #15442, #2127, #11068, #12933 ) ) ;
#996 = ORIENTED_EDGE ( 'NONE', *, *, #9238, .T. ) ;
#997 = EDGE_CURVE ( 'NONE', #7562, #7341, #3477, .T. ) ;
#998 = ORIENTED_EDGE ( 'NONE', *, *, #9629, .F. ) ;
#999 = VERTEX_POINT ( 'NONE', #3739 ) ;
#1000 = DIRECTION ( 'NONE',  ( 0.000000000000000000, 0.000000000000000000, -1.000000000000000000 ) ) ;
#1001 = VECTOR ( 'NONE', #10203, 1000.000000000000000 ) ;
#1002 = VERTEX_POINT ( 'NONE', #670 ) ;
#1003 = ADVANCED_FACE ( 'NONE', ( #3838 ), #15272, .F. ) ;
#1004 = CARTESIAN_POINT ( 'NONE',  ( -30.04147936411475328, 0.2000000000000000111, 18.88214052608624982 ) ) ;
#1005 = CARTESIAN_POINT ( 'NONE',  ( -35.04217061274889744, 0.2000000000000000111, 19.88214052608630311 ) ) ;
#1006 = LINE ( 'NONE', #8413, #9601 ) ;
#1007 = CARTESIAN_POINT ( 'NONE',  ( -38.94217180730705508, 0.000000000000000000, 17.98214052608630098 ) ) ;
#1008 = FACE_OUTER_BOUND ( 'NONE', #10170, .T. ) ;
#1009 = DIRECTION ( 'NONE',  ( 0.000000000000000000, -1.000000000000000000, 0.000000000000000000 ) ) ;
#1010 = AXIS2_PLACEMENT_3D ( 'NONE', #3750, #10766, #2215 ) ;
#1011 = DIRECTION ( 'NONE',  ( 0.000000000000000000, 0.000000000000000000, 1.000000000000000000 ) ) ;
#1012 = EDGE_CURVE ( 'NONE', #18704, #5269, #8088, .T. ) ;
#1013 = ORIENTED_EDGE ( 'NONE', *, *, #12347, .T. ) ;
#1014 = DIRECTION ( 'NONE',  ( 0.000000000000000000, -1.000000000000000000, 0.000000000000000000 ) ) ;
#1015 = ORIENTED_EDGE ( 'NONE', *, *, #212, .T. ) ;
#1016 = ORIENTED_EDGE ( 'NONE', *, *, #16502, .F. ) ;
#1017 = DIRECTION ( 'NONE',  ( 0.000000000000000000, -1.000000000000000000, 0.000000000000000000 ) ) ;
#1018 = EDGE_LOOP ( 'NONE', ( #7408, #18511, #13421, #16804 ) ) ;
#1020 = EDGE_CURVE ( 'NONE', #10896, #9461, #18831, .T. ) ;
#1019 = CYLINDRICAL_SURFACE ( 'NONE', #10435, 0.2000000000000005107 ) ;
#1021 = EDGE_LOOP ( 'NONE', ( #12783, #9516, #9448, #8821 ) ) ;
#1022 = ORIENTED_EDGE ( 'NONE', *, *, #6995, .T. ) ;
#1023 = FACE_OUTER_BOUND ( 'NONE', #11747, .T. ) ;
#1024 = CARTESIAN_POINT ( 'NONE',  ( -22.28738960612654907, 0.1000000000000000056, 20.28214052608630169 ) ) ;
#1025 = AXIS2_PLACEMENT_3D ( 'NONE', #4225, #8189, #880 ) ;
#1026 = ORIENTED_EDGE ( 'NONE', *, *, #3384, .F. ) ;
#1027 = EDGE_CURVE ( 'NONE', #1221, #9745, #10840, .T. ) ;
#1028 = ORIENTED_EDGE ( 'NONE', *, *, #3496, .T. ) ;
#1029 = AXIS2_PLACEMENT_3D ( 'NONE', #16512, #16232, #3343 ) ;
#1030 = DIRECTION ( 'NONE',  ( -1.000000000000000000, 0.000000000000000000, 0.000000000000000000 ) ) ;
#1031 = EDGE_CURVE ( 'NONE', #9662, #15703, #10536, .T. ) ;
#1032 = FACE_OUTER_BOUND ( 'NONE', #2986, .T. ) ;
#1033 = CARTESIAN_POINT ( 'NONE',  ( -36.24147936414314586, 0.000000000000000000, 13.06160539455857972 ) ) ;
#1034 = DIRECTION ( 'NONE',  ( 0.000000000000000000, 0.000000000000000000, 1.000000000000000000 ) ) ;
#1035 = PLANE ( 'NONE',  #5268 ) ;
#1036 = CIRCLE ( 'NONE', #5942, 0.1999999999999996503 ) ;
#1037 = CIRCLE ( 'NONE', #3480, 0.1999999999999987899 ) ;
#1038 = AXIS2_PLACEMENT_3D ( 'NONE', #3834, #9704, #17475 ) ;
#1039 = DIRECTION ( 'NONE',  ( 0.000000000000000000, -1.000000000000000000, 0.000000000000000000 ) ) ;
#1040 = EDGE_CURVE ( 'NONE', #7941, #423, #15459, .T. ) ;
#1041 = FACE_OUTER_BOUND ( 'NONE', #571, .T. ) ;
#1042 = ORIENTED_EDGE ( 'NONE', *, *, #13377, .T. ) ;
#1043 = DIRECTION ( 'NONE',  ( 0.000000000000000000, 0.000000000000000000, 1.000000000000000000 ) ) ;
#1044 = AXIS2_PLACEMENT_3D ( 'NONE', #823, #449, #10726 ) ;
#1046 = EDGE_CURVE ( 'NONE', #9842, #246, #9003, .T. ) ;
#1045 = DIRECTION ( 'NONE',  ( 0.000000000000000000, 0.000000000000000000, 1.000000000000000000 ) ) ;
#1047 = ORIENTED_EDGE ( 'NONE', *, *, #3586, .T. ) ;
#1048 = DIRECTION ( 'NONE',  ( 0.000000000000000000, 0.000000000000000000, 1.000000000000000000 ) ) ;
#1049 = VERTEX_POINT ( 'NONE', #3642 ) ;
#1050 = FACE_OUTER_BOUND ( 'NONE', #3876, .T. ) ;
#1051 = VERTEX_POINT ( 'NONE', #7976 ) ;
#1052 = CIRCLE ( 'NONE', #2273, 2.000000000000000000 ) ;
#1053 = AXIS2_PLACEMENT_3D ( 'NONE', #14202, #18614, #8145 ) ;
#1054 = ADVANCED_FACE ( 'NONE', ( #2204 ), #6525, .F. ) ;
#1055 = CARTESIAN_POINT ( 'NONE',  ( -29.84147936411470070, 0.000000000000000000, 19.88214052608624982 ) ) ;
#1056 = AXIS2_PLACEMENT_3D ( 'NONE', #7247, #5995, #8977 ) ;
#1057 = DIRECTION ( 'NONE',  ( 0.000000000000000000, 0.000000000000000000, -1.000000000000000000 ) ) ;
#1058 = DIRECTION ( 'NONE',  ( 0.000000000000000000, 0.000000000000000000, -1.000000000000000000 ) ) ;
#1059 = AXIS2_PLACEMENT_3D ( 'NONE', #9212, #13527, #10831 ) ;
#1060 = EDGE_CURVE ( 'NONE', #644, #3035, #11454, .T. ) ;
#1061 = LINE ( 'NONE', #9713, #14597 ) ;
#1062 = CARTESIAN_POINT ( 'NONE',  ( -27.14078692092250122, 0.000000000000000000, 5.341070263032769994 ) ) ;
#1063 = CARTESIAN_POINT ( 'NONE',  ( -28.44078692092239535, 0.1000000000000000056, 19.88214052608630311 ) ) ;
#1064 = DIRECTION ( 'NONE',  ( 0.000000000000000000, -1.000000000000000000, 0.000000000000000000 ) ) ;
#1065 = DIRECTION ( 'NONE',  ( 0.000000000000000000, -1.000000000000000000, 0.000000000000000000 ) ) ;
#1066 = DIRECTION ( 'NONE',  ( -0.000000000000000000, -1.000000000000000000, -0.000000000000000000 ) ) ;
#1067 = CIRCLE ( 'NONE', #11803, 0.2000000000000005107 ) ;
#1068 = CARTESIAN_POINT ( 'NONE',  ( -34.84217180730800578, 0.2000000000000000111, 12.36160539455930163 ) ) ;
#1069 = VECTOR ( 'NONE', #15039, 1000.000000000000000 ) ;
#1070 = VERTEX_POINT ( 'NONE', #16911 ) ;
#1071 = ORIENTED_EDGE ( 'NONE', *, *, #8574, .T. ) ;
#1072 = CARTESIAN_POINT ( 'NONE',  ( -27.14078692092250122, 0.000000000000000000, 17.98214052608630098 ) ) ;
#1073 = VERTEX_POINT ( 'NONE', #9610 ) ;
#1074 = CARTESIAN_POINT ( 'NONE',  ( -30.04147936411449749, 0.000000000000000000, 12.06160539455928138 ) ) ;
#1075 = ORIENTED_EDGE ( 'NONE', *, *, #12324, .F. ) ;
#1076 = VECTOR ( 'NONE', #9640, 1000.000000000000000 ) ;
#1077 = VECTOR ( 'NONE', #2970, 1000.000000000000000 ) ;
#1078 = EDGE_CURVE ( 'NONE', #7890, #17703, #5626, .T. ) ;
#1079 = CYLINDRICAL_SURFACE ( 'NONE', #3828, 0.4000000000000001887 ) ;
#1080 = AXIS2_PLACEMENT_3D ( 'NONE', #14639, #5514, #34 ) ;
#1081 = DIRECTION ( 'NONE',  ( 0.000000000000000000, 0.000000000000000000, -1.000000000000000000 ) ) ;
#1082 = EDGE_CURVE ( 'NONE', #9757, #10896, #9800, .T. ) ;
#1083 = EDGE_CURVE ( 'NONE', #10869, #10567, #2490, .T. ) ;
#1084 = CARTESIAN_POINT ( 'NONE',  ( -30.04078692092245362, 0.1000000000000000056, 18.88214052608724813 ) ) ;
#1085 = CIRCLE ( 'NONE', #166, 0.3999999999999732658 ) ;
#1086 = CARTESIAN_POINT ( 'NONE',  ( -27.14078692092245149, 0.000000000000000000, 19.88214052608630311 ) ) ;
#1087 = CARTESIAN_POINT ( 'NONE',  ( -38.44182558571064590, 0.2000000000000000111, 11.06160539455934000 ) ) ;
#1088 = ORIENTED_EDGE ( 'NONE', *, *, #12422, .F. ) ;
#1089 = LINE ( 'NONE', #6939, #2409 ) ;
#1090 = ORIENTED_EDGE ( 'NONE', *, *, #15533, .T. ) ;
#1091 = ORIENTED_EDGE ( 'NONE', *, *, #17063, .T. ) ;
#1092 = LINE ( 'NONE', #18675, #17126 ) ;
#1093 = ORIENTED_EDGE ( 'NONE', *, *, #9351, .F. ) ;
#1094 = VERTEX_POINT ( 'NONE', #18636 ) ;
#1095 = ORIENTED_EDGE ( 'NONE', *, *, #14539, .T. ) ;
#1096 = AXIS2_PLACEMENT_3D ( 'NONE', #11339, #1339, #7100 ) ;
#1097 = EDGE_LOOP ( 'NONE', ( #5147, #11960, #10498, #5809 ) ) ;
#1098 = CARTESIAN_POINT ( 'NONE',  ( -38.84217180730684760, 0.000000000000000000, 11.06160539455934000 ) ) ;
#1099 = EDGE_CURVE ( 'NONE', #51, #2722, #2252, .T. ) ;
#1100 = AXIS2_PLACEMENT_3D ( 'NONE', #16607, #10837, #3824 ) ;
#1101 = VERTEX_POINT ( 'NONE', #11334 ) ;
#1102 = FACE_OUTER_BOUND ( 'NONE', #9655, .T. ) ;
#1103 = EDGE_CURVE ( 'NONE', #16904, #9562, #18207, .T. ) ;
#1104 = DIRECTION ( 'NONE',  ( 0.000000000000000000, 0.000000000000000000, 1.000000000000000000 ) ) ;
#1105 = CARTESIAN_POINT ( 'NONE',  ( -30.04147936411449749, 0.1000000000000000056, 11.06160539455927960 ) ) ;
#1106 = CARTESIAN_POINT ( 'NONE',  ( -37.84147936411159918, 0.000000000000000000, 17.88214052608644877 ) ) ;
#1107 = CIRCLE ( 'NONE', #11846, 0.1999999999999987899 ) ;
#1108 = DIRECTION ( 'NONE',  ( 0.000000000000000000, 0.000000000000000000, 1.000000000000000000 ) ) ;
#1109 = DIRECTION ( 'NONE',  ( 0.000000000000000000, -1.000000000000000000, 0.000000000000000000 ) ) ;
#1110 = DIRECTION ( 'NONE',  ( 0.000000000000000000, 0.000000000000000000, -1.000000000000000000 ) ) ;
#1111 = AXIS2_PLACEMENT_3D ( 'NONE', #2478, #14119, #1228 ) ;
#1112 = DIRECTION ( 'NONE',  ( 0.000000000000000000, 0.000000000000000000, 1.000000000000000000 ) ) ;
#1113 = EDGE_LOOP ( 'NONE', ( #7720, #363, #7187, #2947 ) ) ;
#1115 = EDGE_CURVE ( 'NONE', #3785, #8681, #11777, .T. ) ;
#1114 = LINE ( 'NONE', #4080, #3029 ) ;
#1116 = ORIENTED_EDGE ( 'NONE', *, *, #8182, .T. ) ;
#1117 = ORIENTED_EDGE ( 'NONE', *, *, #3250, .F. ) ;
#1118 = DIRECTION ( 'NONE',  ( 0.000000000000000000, 0.000000000000000000, 1.000000000000000000 ) ) ;
#1119 = ORIENTED_EDGE ( 'NONE', *, *, #8191, .F. ) ;
#1120 = DIRECTION ( 'NONE',  ( 0.000000000000000000, 0.000000000000000000, -1.000000000000000000 ) ) ;
#1121 = EDGE_LOOP ( 'NONE', ( #14702, #5928, #13776, #16482 ) ) ;
#1122 = ORIENTED_EDGE ( 'NONE', *, *, #14602, .T. ) ;
#1123 = CARTESIAN_POINT ( 'NONE',  ( -30.84078692092220209, 0.1000000000000000056, 11.06160539455932046 ) ) ;
#1124 = CARTESIAN_POINT ( 'NONE',  ( -29.64078692092245149, 0.1000000000000000056, 4.241070263032790777 ) ) ;
#1125 = ORIENTED_EDGE ( 'NONE', *, *, #5681, .T. ) ;
#1126 = ORIENTED_EDGE ( 'NONE', *, *, #18820, .T. ) ;
#1127 = DIRECTION ( 'NONE',  ( 0.000000000000000000, 0.000000000000000000, 1.000000000000000000 ) ) ;
#1128 = AXIS2_PLACEMENT_3D ( 'NONE', #9668, #5524, #15529 ) ;
#1129 = CARTESIAN_POINT ( 'NONE',  ( -35.64217180730709345, 0.2000000000000000111, 19.88214052608630311 ) ) ;
#1130 = EDGE_CURVE ( 'NONE', #8338, #17022, #8458, .T. ) ;
#1131 = DIRECTION ( 'NONE',  ( -0.000000000000000000, -1.000000000000000000, -0.000000000000000000 ) ) ;
#1132 = CARTESIAN_POINT ( 'NONE',  ( -27.64113314251859777, 0.1000000000000000056, 6.241070263032780119 ) ) ;
#1133 = CARTESIAN_POINT ( 'NONE',  ( -30.94078692092219995, 0.1000000000000000056, 10.96160539455926042 ) ) ;
#1134 = DIRECTION ( 'NONE',  ( 0.000000000000000000, 0.000000000000000000, -1.000000000000000000 ) ) ;
#1135 = ADVANCED_FACE ( 'NONE', ( #1050 ), #17192, .F. ) ;
#1136 = ORIENTED_EDGE ( 'NONE', *, *, #1239, .F. ) ;
#1137 = DIRECTION ( 'NONE',  ( 0.000000000000000000, -1.000000000000000000, 0.000000000000000000 ) ) ;
#1138 = LINE ( 'NONE', #2387, #4897 ) ;
#1139 = ORIENTED_EDGE ( 'NONE', *, *, #17678, .T. ) ;
#1140 = CIRCLE ( 'NONE', #14348, 0.4000000000000010214 ) ;
#1141 = LINE ( 'NONE', #7091, #16991 ) ;
#1142 = ADVANCED_FACE ( 'NONE', ( #18826 ), #15849, .F. ) ;
#1143 = ORIENTED_EDGE ( 'NONE', *, *, #12245, .T. ) ;
#1144 = DIRECTION ( 'NONE',  ( 0.000000000000000000, 1.000000000000000000, 0.000000000000000000 ) ) ;
#1145 = ORIENTED_EDGE ( 'NONE', *, *, #14681, .T. ) ;
#1146 = EDGE_CURVE ( 'NONE', #17586, #3288, #17383, .T. ) ;
#1147 = LINE ( 'NONE', #11428, #300 ) ;
#1148 = EDGE_CURVE ( 'NONE', #9927, #4519, #15947, .T. ) ;
#1149 = EDGE_CURVE ( 'NONE', #8086, #15230, #14829, .T. ) ;
#1150 = DIRECTION ( 'NONE',  ( 0.000000000000000000, -1.000000000000000000, 0.000000000000000000 ) ) ;
#1151 = CARTESIAN_POINT ( 'NONE',  ( -27.64113314251839881, 0.1000000000000000056, 11.06160539455930092 ) ) ;
#1152 = DIRECTION ( 'NONE',  ( 0.000000000000000000, 0.000000000000000000, 1.000000000000000000 ) ) ;
#1153 = DIRECTION ( 'NONE',  ( 0.000000000000000000, 0.000000000000000000, 1.000000000000000000 ) ) ;
#1154 = FACE_OUTER_BOUND ( 'NONE', #4338, .T. ) ;
#1155 = FACE_OUTER_BOUND ( 'NONE', #17868, .T. ) ;
#1156 = DIRECTION ( 'NONE',  ( 0.000000000000000000, 0.000000000000000000, -1.000000000000000000 ) ) ;
#1157 = DIRECTION ( 'NONE',  ( 0.000000000000000000, 0.000000000000000000, -1.000000000000000000 ) ) ;
#1158 = DIRECTION ( 'NONE',  ( 0.000000000000000000, 0.000000000000000000, -1.000000000000000000 ) ) ;
#1159 = ORIENTED_EDGE ( 'NONE', *, *, #13155, .F. ) ;
#1160 = VERTEX_POINT ( 'NONE', #9972 ) ;
#1161 = DIRECTION ( 'NONE',  ( -0.000000000000000000, -1.000000000000000000, -0.000000000000000000 ) ) ;
#1162 = EDGE_CURVE ( 'NONE', #3614, #650, #12983, .T. ) ;
#1163 = ORIENTED_EDGE ( 'NONE', *, *, #2452, .F. ) ;
#1164 = CARTESIAN_POINT ( 'NONE',  ( -27.14078692092225253, 0.1000000000000000056, 11.06160539455930092 ) ) ;
#1165 = VERTEX_POINT ( 'NONE', #1033 ) ;
#1166 = CARTESIAN_POINT ( 'NONE',  ( -30.44078692092219995, 0.2000000000000000111, 11.06160539455932046 ) ) ;
#1167 = ADVANCED_FACE ( 'NONE', ( #4007 ), #4099, .T. ) ;
#1168 = LINE ( 'NONE', #2794, #8028 ) ;
#1169 = AXIS2_PLACEMENT_3D ( 'NONE', #1466, #3980, #2813 ) ;
#1170 = DIRECTION ( 'NONE',  ( 0.000000000000000000, 0.000000000000000000, 1.000000000000000000 ) ) ;
#1171 = CIRCLE ( 'NONE', #13130, 0.2911516249788463906 ) ;
#1172 = VECTOR ( 'NONE', #16755, 1000.000000000000000 ) ;
#1173 = VECTOR ( 'NONE', #16263, 1000.000000000000000 ) ;
#1174 = DIRECTION ( 'NONE',  ( 0.000000000000000000, 1.000000000000000000, 0.000000000000000000 ) ) ;
#1175 = LINE ( 'NONE', #11173, #13966 ) ;
#1176 = ORIENTED_EDGE ( 'NONE', *, *, #14641, .T. ) ;
#1177 = DIRECTION ( 'NONE',  ( 0.000000000000000000, 1.000000000000000000, 0.000000000000000000 ) ) ;
#1178 = ORIENTED_EDGE ( 'NONE', *, *, #16793, .T. ) ;
#1179 = ORIENTED_EDGE ( 'NONE', *, *, #16062, .T. ) ;
#1180 = CYLINDRICAL_SURFACE ( 'NONE', #17448, 0.09999999999999939493 ) ;
#1181 = VERTEX_POINT ( 'NONE', #2756 ) ;
#1182 = VERTEX_POINT ( 'NONE', #11408 ) ;
#1183 = EDGE_LOOP ( 'NONE', ( #48, #10734, #16855, #10698 ) ) ;
#1184 = EDGE_CURVE ( 'NONE', #15881, #4937, #18622, .T. ) ;
#1185 = ORIENTED_EDGE ( 'NONE', *, *, #11879, .T. ) ;
#1186 = DIRECTION ( 'NONE',  ( 0.000000000000000000, 0.000000000000000000, -1.000000000000000000 ) ) ;
#1187 = AXIS2_PLACEMENT_3D ( 'NONE', #6736, #17020, #11063 ) ;
#1188 = CIRCLE ( 'NONE', #18683, 0.1999999999999996503 ) ;
#1189 = ORIENTED_EDGE ( 'NONE', *, *, #17870, .T. ) ;
#1190 = AXIS2_PLACEMENT_3D ( 'NONE', #17497, #10628, #16401 ) ;
#1191 = CIRCLE ( 'NONE', #14709, 0.3999999999999993006 ) ;
#1192 = FACE_OUTER_BOUND ( 'NONE', #12618, .T. ) ;
#1193 = FACE_OUTER_BOUND ( 'NONE', #9924, .T. ) ;
#1194 = CARTESIAN_POINT ( 'NONE',  ( -28.84078692092239748, 0.1000000000000000056, 5.841070263032790422 ) ) ;
#1195 = DIRECTION ( 'NONE',  ( 0.000000000000000000, 1.000000000000000000, 0.000000000000000000 ) ) ;
#1196 = DIRECTION ( 'NONE',  ( 0.000000000000000000, -1.000000000000000000, 0.000000000000000000 ) ) ;
#1197 = ADVANCED_FACE ( 'NONE', ( #18720 ), #8722, .T. ) ;
#1198 = DIRECTION ( 'NONE',  ( 0.000000000000000000, 0.000000000000000000, -1.000000000000000000 ) ) ;
#1199 = CARTESIAN_POINT ( 'NONE',  ( -40.14217180730707213, 0.1000000000000000056, 6.541070263032810139 ) ) ;
#1200 = EDGE_CURVE ( 'NONE', #12026, #12582, #6240, .T. ) ;
#1201 = CIRCLE ( 'NONE', #6408, 0.6999999999999663158 ) ;
#1203 = DIRECTION ( 'NONE',  ( -0.000000000000000000, -1.000000000000000000, -0.000000000000000000 ) ) ;
#1202 = AXIS2_PLACEMENT_3D ( 'NONE', #12147, #620, #12235 ) ;
#1204 = VECTOR ( 'NONE', #1760, 1000.000000000000000 ) ;
#1205 = VERTEX_POINT ( 'NONE', #12841 ) ;
#1206 = DIRECTION ( 'NONE',  ( -0.7510055935073912670, 0.000000000000000000, 0.6602958416653940121 ) ) ;
#1207 = AXIS2_PLACEMENT_3D ( 'NONE', #1813, #11997, #6420 ) ;
#1208 = CIRCLE ( 'NONE', #18703, 0.3999999999999732658 ) ;
#1209 = ORIENTED_EDGE ( 'NONE', *, *, #5597, .T. ) ;
#1210 = ORIENTED_EDGE ( 'NONE', *, *, #3036, .T. ) ;
#1211 = LINE ( 'NONE', #17351, #6098 ) ;
#1212 = VERTEX_POINT ( 'NONE', #5544 ) ;
#1213 = DIRECTION ( 'NONE',  ( 0.000000000000000000, -1.000000000000000000, 0.000000000000000000 ) ) ;
#1214 = ORIENTED_EDGE ( 'NONE', *, *, #4608, .T. ) ;
#1215 = EDGE_CURVE ( 'NONE', #13667, #6901, #7777, .T. ) ;
#1216 = ORIENTED_EDGE ( 'NONE', *, *, #2791, .T. ) ;
#1217 = CARTESIAN_POINT ( 'NONE',  ( -36.04217180731124870, 0.1000000000000000056, 18.88214052607770199 ) ) ;
#1218 = ADVANCED_FACE ( 'NONE', ( #16020 ), #15648, .F. ) ;
#1219 = DIRECTION ( 'NONE',  ( 0.000000000000000000, 0.000000000000000000, 1.000000000000000000 ) ) ;
#1220 = VERTEX_POINT ( 'NONE', #17268 ) ;
#1221 = VERTEX_POINT ( 'NONE', #11507 ) ;
#1222 = VECTOR ( 'NONE', #15346, 1000.000000000000000 ) ;
#1223 = DIRECTION ( 'NONE',  ( 0.000000000000000000, -1.000000000000000000, 0.000000000000000000 ) ) ;
#1224 = CARTESIAN_POINT ( 'NONE',  ( -27.14078692092250122, 0.000000000000000000, 4.941070263032780296 ) ) ;
#1225 = CIRCLE ( 'NONE', #301, 0.3999999999999732658 ) ;
#1226 = DIRECTION ( 'NONE',  ( 0.000000000000000000, 0.000000000000000000, 1.000000000000000000 ) ) ;
#1227 = APPLICATION_PROTOCOL_DEFINITION ( 'international standard', 'config_control_design', 1994, #13478 ) ;
#1228 = DIRECTION ( 'NONE',  ( 0.000000000000000000, 0.000000000000000000, 1.000000000000000000 ) ) ;
#1229 = DIRECTION ( 'NONE',  ( -0.000000000000000000, -1.000000000000000000, -0.000000000000000000 ) ) ;
#1230 = DIRECTION ( 'NONE',  ( 0.000000000000000000, 0.000000000000000000, 1.000000000000000000 ) ) ;
#1231 = ORIENTED_EDGE ( 'NONE', *, *, #8921, .T. ) ;
#1232 = CARTESIAN_POINT ( 'NONE',  ( -42.34217180730784946, 0.2000000000000000111, 0.000000000000000000 ) ) ;
#1233 = DIRECTION ( 'NONE',  ( 0.000000000000000000, 0.000000000000000000, 1.000000000000000000 ) ) ;
#1234 = ORIENTED_EDGE ( 'NONE', *, *, #7752, .F. ) ;
#1235 = AXIS2_PLACEMENT_3D ( 'NONE', #3606, #18326, #11016 ) ;
#1236 = ORIENTED_EDGE ( 'NONE', *, *, #16720, .T. ) ;
#1237 = DIRECTION ( 'NONE',  ( 0.000000000000000000, 0.000000000000000000, 1.000000000000000000 ) ) ;
#1238 = ORIENTED_EDGE ( 'NONE', *, *, #733, .T. ) ;
#1239 = EDGE_CURVE ( 'NONE', #2157, #5862, #11160, .T. ) ;
#1240 = DIRECTION ( 'NONE',  ( 0.000000000000000000, 0.000000000000000000, 1.000000000000000000 ) ) ;
#1241 = ORIENTED_EDGE ( 'NONE', *, *, #12383, .F. ) ;
#1242 = ADVANCED_FACE ( 'NONE', ( #10159 ), #4191, .F. ) ;
#1243 = CARTESIAN_POINT ( 'NONE',  ( -25.03995726841860048, 0.000000000000000000, 13.16160539455930056 ) ) ;
#1244 = DIRECTION ( 'NONE',  ( 0.000000000000000000, -1.000000000000000000, 0.000000000000000000 ) ) ;
#1245 = CARTESIAN_POINT ( 'NONE',  ( -27.64113314251864750, 0.2000000000000000111, 4.040724041436619451 ) ) ;
#1246 = DIRECTION ( 'NONE',  ( 0.000000000000000000, 0.000000000000000000, 1.000000000000000000 ) ) ;
#1247 = CARTESIAN_POINT ( 'NONE',  ( 0.000000000000000000, 0.1000000000000000056, 6.541070263032810139 ) ) ;
#1248 = LINE ( 'NONE', #17673, #11328 ) ;
#1249 = CYLINDRICAL_SURFACE ( 'NONE', #7438, 0.4000000000000010214 ) ;
#1250 = CYLINDRICAL_SURFACE ( 'NONE', #11499, 0.3999999999999732658 ) ;
#1251 = DIRECTION ( 'NONE',  ( 0.000000000000000000, -1.000000000000000000, 0.000000000000000000 ) ) ;
#1252 = CARTESIAN_POINT ( 'NONE',  ( -27.64113314251864750, 0.1000000000000000056, 5.241070263032780119 ) ) ;
#1253 = DIRECTION ( 'NONE',  ( 0.000000000000000000, 0.000000000000000000, -1.000000000000000000 ) ) ;
#1254 = EDGE_LOOP ( 'NONE', ( #263, #6742, #1463, #7596 ) ) ;
#1255 = EDGE_CURVE ( 'NONE', #16210, #11525, #15735, .T. ) ;
#1256 = ORIENTED_EDGE ( 'NONE', *, *, #16460, .F. ) ;
#1257 = CARTESIAN_POINT ( 'NONE',  ( -38.94217180731120465, 0.1000000000000000056, 18.88214052608634930 ) ) ;
#1258 = DIRECTION ( 'NONE',  ( 0.000000000000000000, 0.000000000000000000, 1.000000000000000000 ) ) ;
#1259 = EDGE_LOOP ( 'NONE', ( #11765, #3422, #19006, #15887 ) ) ;
#1260 = ADVANCED_FACE ( 'NONE', ( #5733 ), #14396, .T. ) ;
#1261 = CIRCLE ( 'NONE', #9847, 0.4000000000000001887 ) ;
#1262 = CARTESIAN_POINT ( 'NONE',  ( -30.84078692092220209, 0.000000000000000000, 0.000000000000000000 ) ) ;
#1263 = EDGE_CURVE ( 'NONE', #1651, #15728, #18531, .T. ) ;
#1264 = DIRECTION ( 'NONE',  ( 0.000000000000000000, 0.000000000000000000, 1.000000000000000000 ) ) ;
#1265 = EDGE_CURVE ( 'NONE', #16683, #3236, #1036, .T. ) ;
#1266 = DIRECTION ( 'NONE',  ( 0.000000000000000000, -1.000000000000000000, 0.000000000000000000 ) ) ;
#1267 = CIRCLE ( 'NONE', #8019, 0.1999999999999996503 ) ;
#1268 = CARTESIAN_POINT ( 'NONE',  ( -38.64217180730518209, 0.1000000000000000056, 4.241070263032034937 ) ) ;
#1269 = DIRECTION ( 'NONE',  ( 0.000000000000000000, -1.000000000000000000, 0.000000000000000000 ) ) ;
#1270 = ORIENTED_EDGE ( 'NONE', *, *, #15800, .F. ) ;
#1271 = CARTESIAN_POINT ( 'NONE',  ( -37.44147936411459909, 0.000000000000000000, 11.06160539455932046 ) ) ;
#1272 = ORIENTED_EDGE ( 'NONE', *, *, #7860, .T. ) ;
#1273 = EDGE_CURVE ( 'NONE', #10675, #8023, #15924, .T. ) ;
#1274 = VERTEX_POINT ( 'NONE', #7172 ) ;
#1275 = DIRECTION ( 'NONE',  ( 1.000000000000000000, 0.000000000000000000, 0.000000000000000000 ) ) ;
#1276 = CIRCLE ( 'NONE', #12010, 0.09999999999999766020 ) ;
#1277 = ORIENTED_EDGE ( 'NONE', *, *, #10073, .F. ) ;
#1278 = ORIENTED_EDGE ( 'NONE', *, *, #14201, .F. ) ;
#1279 = ORIENTED_EDGE ( 'NONE', *, *, #375, .T. ) ;
#1280 = EDGE_CURVE ( 'NONE', #11659, #16187, #13287, .T. ) ;
#1281 = ORIENTED_EDGE ( 'NONE', *, *, #12771, .F. ) ;
#1282 = VECTOR ( 'NONE', #5212, 1000.000000000000000 ) ;
#1283 = FACE_OUTER_BOUND ( 'NONE', #17441, .T. ) ;
#1284 = ORIENTED_EDGE ( 'NONE', *, *, #9223, .F. ) ;
#1285 = VECTOR ( 'NONE', #4169, 1000.000000000000000 ) ;
#1286 = CARTESIAN_POINT ( 'NONE',  ( -30.84078692092245078, 0.1000000000000000056, 0.000000000000000000 ) ) ;
#1287 = AXIS2_PLACEMENT_3D ( 'NONE', #14403, #1229, #11318 ) ;
#1288 = CARTESIAN_POINT ( 'NONE',  ( -36.84217180730684760, 0.2000000000000000111, 12.06160539455934178 ) ) ;
#1289 = DIRECTION ( 'NONE',  ( 0.000000000000000000, 0.000000000000000000, 1.000000000000000000 ) ) ;
#1290 = CARTESIAN_POINT ( 'NONE',  ( -29.04147936411474973, 0.000000000000000000, 6.241070263032759691 ) ) ;
#1291 = EDGE_CURVE ( 'NONE', #8980, #5879, #15751, .T. ) ;
#1292 = DIRECTION ( 'NONE',  ( 0.000000000000000000, 0.000000000000000000, 1.000000000000000000 ) ) ;
#1293 = CIRCLE ( 'NONE', #5899, 0.2000000000000265454 ) ;
#1294 = CARTESIAN_POINT ( 'NONE',  ( -28.84147936411449820, 0.000000000000000000, 13.06160539455930092 ) ) ;
#1295 = CARTESIAN_POINT ( 'NONE',  ( -26.14078692092225253, 0.1000000000000000056, 13.16160539455930056 ) ) ;
#1296 = ORIENTED_EDGE ( 'NONE', *, *, #484, .F. ) ;
#1297 = LINE ( 'NONE', #5810, #2442 ) ;
#1298 = ORIENTED_EDGE ( 'NONE', *, *, #9539, .F. ) ;
#1299 = ORIENTED_EDGE ( 'NONE', *, *, #4533, .F. ) ;
#1300 = DIRECTION ( 'NONE',  ( 0.000000000000000000, -1.000000000000000000, 0.000000000000000000 ) ) ;
#1301 = ORIENTED_EDGE ( 'NONE', *, *, #14083, .F. ) ;
#1303 = CARTESIAN_POINT ( 'NONE',  ( -38.94217180730679928, 0.1000000000000000056, 12.16160539455934142 ) ) ;
#1302 = CIRCLE ( 'NONE', #5290, 0.4000000000000045186 ) ;
#1304 = ORIENTED_EDGE ( 'NONE', *, *, #911, .F. ) ;
#1305 = VERTEX_POINT ( 'NONE', #16200 ) ;
#1306 = DIRECTION ( 'NONE',  ( 0.000000000000000000, 1.000000000000000000, 0.000000000000000000 ) ) ;
#1307 = DIRECTION ( 'NONE',  ( -0.000000000000000000, -1.000000000000000000, -0.000000000000000000 ) ) ;
#1308 = EDGE_LOOP ( 'NONE', ( #1301, #18083, #9961, #9587 ) ) ;
#1309 = EDGE_CURVE ( 'NONE', #18303, #15177, #10341, .T. ) ;
#1310 = CIRCLE ( 'NONE', #3134, 1.999999999999998224 ) ;
#1311 = ORIENTED_EDGE ( 'NONE', *, *, #2851, .F. ) ;
#1312 = CARTESIAN_POINT ( 'NONE',  ( -27.14078692092225253, 0.000000000000000000, 11.76160539455930198 ) ) ;
#1313 = DIRECTION ( 'NONE',  ( 0.000000000000000000, -1.000000000000000000, 0.000000000000000000 ) ) ;
#1314 = CIRCLE ( 'NONE', #13894, 0.2003462215961551718 ) ;
#1315 = DIRECTION ( 'NONE',  ( 0.000000000000000000, -1.000000000000000000, 0.000000000000000000 ) ) ;
#1316 = DIRECTION ( 'NONE',  ( 1.000000000000000000, 0.000000000000000000, 0.000000000000000000 ) ) ;
#1317 = ADVANCED_FACE ( 'NONE', ( #12159 ), #14948, .F. ) ;
#1318 = CYLINDRICAL_SURFACE ( 'NONE', #10624, 0.3999999999999732658 ) ;
#1319 = EDGE_CURVE ( 'NONE', #6766, #1274, #13408, .T. ) ;
#1320 = LINE ( 'NONE', #10252, #2521 ) ;
#1321 = DIRECTION ( 'NONE',  ( -1.000000000000000000, 0.000000000000000000, -6.342124805212420403E-14 ) ) ;
#1322 = EDGE_LOOP ( 'NONE', ( #6658, #12143, #3541, #6568 ) ) ;
#1323 = DIRECTION ( 'NONE',  ( 0.000000000000000000, -1.000000000000000000, 0.000000000000000000 ) ) ;
#1324 = CARTESIAN_POINT ( 'NONE',  ( -26.14078692092245149, 0.2000000000000000111, 19.98214052608630098 ) ) ;
#1325 = ORIENTED_EDGE ( 'NONE', *, *, #9247, .F. ) ;
#1326 = ORIENTED_EDGE ( 'NONE', *, *, #12132, .T. ) ;
#1327 = DIRECTION ( 'NONE',  ( 0.000000000000000000, -1.000000000000000000, 0.000000000000000000 ) ) ;
#1328 = ORIENTED_EDGE ( 'NONE', *, *, #18582, .T. ) ;
#1329 = ORIENTED_EDGE ( 'NONE', *, *, #3108, .F. ) ;
#1330 = VERTEX_POINT ( 'NONE', #348 ) ;
#1331 = EDGE_CURVE ( 'NONE', #10022, #6467, #7471, .T. ) ;
#1332 = CARTESIAN_POINT ( 'NONE',  ( -30.04147936411475328, 0.2000000000000000111, 17.88214052608624982 ) ) ;
#1333 = VECTOR ( 'NONE', #1240, 1000.000000000000000 ) ;
#1334 = AXIS2_PLACEMENT_3D ( 'NONE', #12816, #14470, #13013 ) ;
#1335 = DIRECTION ( 'NONE',  ( 0.000000000000000000, -1.000000000000000000, 0.000000000000000000 ) ) ;
#1336 = AXIS2_PLACEMENT_3D ( 'NONE', #13332, #174, #9011 ) ;
#1337 = DIRECTION ( 'NONE',  ( 0.000000000000000000, 0.000000000000000000, 1.000000000000000000 ) ) ;
#1338 = EDGE_CURVE ( 'NONE', #6606, #6351, #18849, .T. ) ;
#1339 = DIRECTION ( 'NONE',  ( 0.000000000000000000, -1.000000000000000000, 0.000000000000000000 ) ) ;
#1340 = PLANE ( 'NONE',  #7537 ) ;
#1341 = DIRECTION ( 'NONE',  ( 0.000000000000000000, -1.000000000000000000, 0.000000000000000000 ) ) ;
#1342 = AXIS2_PLACEMENT_3D ( 'NONE', #8731, #11975, #167 ) ;
#1343 = DIRECTION ( 'NONE',  ( 0.000000000000000000, 0.000000000000000000, 1.000000000000000000 ) ) ;
#1344 = DIRECTION ( 'NONE',  ( 0.000000000000000000, 0.000000000000000000, 1.000000000000000000 ) ) ;
#1345 = CARTESIAN_POINT ( 'NONE',  ( -31.04078811548040306, 0.2000000000000000111, 13.06160539455932046 ) ) ;
#1346 = DIRECTION ( 'NONE',  ( 0.7510055935072671440, 0.000000000000000000, -0.6602958416655350105 ) ) ;
#1347 = DIRECTION ( 'NONE',  ( 0.000000000000000000, -1.000000000000000000, 0.000000000000000000 ) ) ;
#1348 = ORIENTED_EDGE ( 'NONE', *, *, #14148, .T. ) ;
#1349 = VERTEX_POINT ( 'NONE', #1585 ) ;
#1350 = EDGE_CURVE ( 'NONE', #9263, #18221, #1776, .T. ) ;
#1351 = DIRECTION ( 'NONE',  ( 0.000000000000000000, 0.000000000000000000, 1.000000000000000000 ) ) ;
#1352 = ORIENTED_EDGE ( 'NONE', *, *, #8605, .F. ) ;
#1353 = VECTOR ( 'NONE', #609, 1000.000000000000000 ) ;
#1355 = CLOSED_SHELL ( 'NONE', ( #6543, #6022, #14939, #15839, #11713, #15820, #3257, #17940, #5644, #6868, #3893, #3523, #12654, #18892, #9030, #18161, #19005, #4982, #9489, #14951, #67, #1971, #2373, #4081, #16819, #14804, #3132, #10871, #1444, #960, #5177, #1774, #10289, #6001, #15280, #12081, #12831, #14322, #14984, #5405, #16119, #2185, #14711, #12770, #11602, #5426, #16178, #10350, #7483, #8485, #16565, #18928, #15704, #984, #2745, #14493, #9372, #7876, #10709, #18066, #4196, #15258, #2672, #6245, #3816, #12532, #12282, #16959, #389, #4297, #10062, #12466, #3324, #126, #17314, #12980, #7124, #10838, #12400, #7832, #3143, #18699, #15996, #6148, #7349, #4537, #1706, #16477, #3433, #17434, #4785, #17098, #8009, #17524, #15130, #15232, #11471, #4004, #10651, #13119, #8197, #5916, #8851, #1218, #13741, #11218, #17302, #16074, #6410, #4881, #14879, #3371, #4479, #15136, #12311, #15586, #11102, #13705, #444, #13336, #17872, #18517, #8078, #3312, #15181, #1197, #5831, #3193, #9690, #5912, #12972, #13711, #9602, #15597, #10041, #7595, #1003, #12118, #225, #3410, #10281, #1785, #854, #3839, #13640, #12940, #9738, #17632, #6131, #4649, #13171, #2285, #17650, #780, #17283, #17096, #18747, #16580, #6083, #7060, #18178, #5022, #16013, #8355, #5923, #9682, #13597, #5481, #9892, #6970, #18245, #12757, #15107, #13081, #511, #18593, #12534, #4842, #2054, #14665, #7689, #4702, #10234, #15635, #9067, #2612, #1054, #3951, #16724, #14901, #5416, #17923, #6359, #9592, #2971, #195, #1967, #5724, #3764, #14806, #9475, #15577, #10882, #15196, #2063, #16174, #12604, #5576, #544, #18314, #13508, #9131, #6074, #18280, #11365, #6435, #17627, #10161, #801, #11552, #4903, #1957, #15183, #9497, #9278, #11872, #13250, #13883, #7236, #15156, #1758, #14965, #5132, #17745, #18763, #15501, #11648, #1501, #17037, #1728, #13343, #838, #7469, #5953, #6421, #1917, #9460, #4709, #8911, #11661, #13027, #8021, #16935, #1317, #11805, #1611, #9434, #17693, #11050, #3261, #15307, #13665, #12803, #12855, #13651, #16294, #14056, #5735, #6169, #8784, #18594, #7514, #14628, #10195, #12892, #13904, #14033, #6678, #14349, #9085, #15614, #8788, #18475, #5781, #3961, #6288, #8454, #10499, #1242, #9015, #18025, #12900, #17049, #10257, #6824, #18182, #1142, #17474, #13005, #102, #15299, #3068, #16955, #4653, #11502, #491, #7865, #9506, #15349, #17714, #15744, #3700, #2381, #18482, #431, #616, #18862, #18462, #12763, #17202, #2798, #5722, #8513, #14011, #3545, #12274, #8022, #3262, #17646, #9196, #8620, #3054, #14261, #14535, #8314, #10149, #559, #6750, #5546, #7085, #2675, #10939, #13486, #3745, #2842, #409, #3119, #17708, #15795, #1380, #18638, #627, #6309, #10481, #18086, #18218, #12185, #10256, #17285, #14708, #3787, #6822, #10894, #5757, #12665, #1260, #13932, #8665, #5605, #16040, #6696, #2132, #11211, #17840, #7807, #10884, #5133, #16525, #6709, #14108, #11419, #8313, #18532, #14642, #8988, #12880, #9214, #7007, #16362, #3298, #6294, #9300, #3613, #14622, #3589, #11760, #15949, #1851, #18301, #13098, #17132, #1445, #17407, #10106, #4535, #9140, #4006, #3228, #10539, #12932, #4372, #10431, #18982, #12218, #10377, #7975, #3823, #15904, #17378, #9614, #1528, #6745, #7193, #8480, #6655, #13262, #8900, #12814, #11519, #11262, #15840, #1384, #13546, #2449, #9451, #7836, #651, #16893, #15987, #4507, #13953, #4164, #2491, #3472, #9827, #17658, #8671, #6259, #17488, #10594, #8820, #15011, #4952, #10522, #9829, #3568, #3610, #13066, #2661, #9589, #3479, #279, #18955, #8439, #1509, #10131, #16384, #1857, #14858, #13225, #1135, #12231, #2444, #9257, #11192, #4023, #18123, #6451, #17830, #11877, #473, #15869, #16171, #9188, #10902, #8214, #4926, #8669, #16691, #8307, #10229, #2946, #3608, #5772, #2829, #18786, #9753, #17555, #17361, #10761, #13127, #12219, #6488, #1838, #14300, #8549, #11710, #9543, #10963, #12506, #13213, #14204, #728, #12512, #10642, #13995, #13938, #17450, #10387, #5006, #14768, #4025, #7263, #7943, #6193, #2771, #14256, #7141, #6223, #7886 ) ) ;
#1354 = CIRCLE ( 'NONE', #436, 0.3999999999999411804 ) ;
#1356 = CARTESIAN_POINT ( 'NONE',  ( -30.24142155679525956, 0.1000000000000000056, 5.245878546106641060 ) ) ;
#1357 = CIRCLE ( 'NONE', #9340, 0.4000000004143016152 ) ;
#1358 = LINE ( 'NONE', #12699, #18775 ) ;
#1359 = CARTESIAN_POINT ( 'NONE',  ( -12.80705575075416114, 2.000000000000000000, 12.97066862720093994 ) ) ;
#1360 = EDGE_CURVE ( 'NONE', #4340, #8849, #13601, .T. ) ;
#1361 = AXIS2_PLACEMENT_3D ( 'NONE', #7442, #13306, #153 ) ;
#1362 = DIRECTION ( 'NONE',  ( 0.000000000000000000, 0.000000000000000000, -1.000000000000000000 ) ) ;
#1363 = CARTESIAN_POINT ( 'NONE',  ( -28.84147936411475044, 0.2000000000000000111, 5.041070263032759513 ) ) ;
#1364 = VERTEX_POINT ( 'NONE', #7449 ) ;
#1365 = CARTESIAN_POINT ( 'NONE',  ( -35.04176838495609303, 0.2000000000000000111, 12.06641429833826074 ) ) ;
#1366 = ORIENTED_EDGE ( 'NONE', *, *, #6058, .F. ) ;
#1367 = VECTOR ( 'NONE', #17581, 1000.000000000000000 ) ;
#1368 = AXIS2_PLACEMENT_3D ( 'NONE', #599, #17892, #4284 ) ;
#1369 = ORIENTED_EDGE ( 'NONE', *, *, #7188, .T. ) ;
#1370 = DIRECTION ( 'NONE',  ( 0.000000000000000000, 0.000000000000000000, 1.000000000000000000 ) ) ;
#1371 = EDGE_CURVE ( 'NONE', #4912, #8231, #10553, .T. ) ;
#1372 = ORIENTED_EDGE ( 'NONE', *, *, #17358, .T. ) ;
#1373 = ORIENTED_EDGE ( 'NONE', *, *, #1947, .T. ) ;
#1374 = VERTEX_POINT ( 'NONE', #4661 ) ;
#1375 = DIRECTION ( 'NONE',  ( 0.000000000000000000, 0.000000000000000000, -1.000000000000000000 ) ) ;
#1376 = CIRCLE ( 'NONE', #2304, 0.3000000000000016542 ) ;
#1377 = ORIENTED_EDGE ( 'NONE', *, *, #14942, .F. ) ;
#1378 = DIRECTION ( 'NONE',  ( 0.000000000000000000, -1.000000000000000000, 0.000000000000000000 ) ) ;
#1379 = VECTOR ( 'NONE', #2142, 1000.000000000000000 ) ;
#1380 = ADVANCED_FACE ( 'NONE', ( #9095 ), #160, .T. ) ;
#1381 = CARTESIAN_POINT ( 'NONE',  ( -28.44078692092220351, 0.2000000000000000111, 12.06160539456072023 ) ) ;
#1382 = EDGE_CURVE ( 'NONE', #11749, #6492, #14850, .T. ) ;
#1383 = DIRECTION ( 'NONE',  ( 0.000000000000000000, -1.000000000000000000, 0.000000000000000000 ) ) ;
#1384 = ADVANCED_FACE ( 'NONE', ( #12062 ), #6108, .F. ) ;
#1385 = CARTESIAN_POINT ( 'NONE',  ( -24.03995726841860048, 0.2000000000000000111, 13.16160539455930056 ) ) ;
#1386 = LINE ( 'NONE', #3096, #4042 ) ;
#1387 = DIRECTION ( 'NONE',  ( 0.000000000000000000, -1.000000000000000000, 0.000000000000000000 ) ) ;
#1388 = CIRCLE ( 'NONE', #1080, 0.1999999999999996503 ) ;
#1389 = DIRECTION ( 'NONE',  ( 0.000000000000000000, 0.000000000000000000, -1.000000000000000000 ) ) ;
#1390 = DIRECTION ( 'NONE',  ( 0.000000000000000000, -1.000000000000000000, 0.000000000000000000 ) ) ;
#1391 = ORIENTED_EDGE ( 'NONE', *, *, #3242, .F. ) ;
#1392 = CARTESIAN_POINT ( 'NONE',  ( -30.64147936411475115, 0.000000000000000000, 19.88214052608624982 ) ) ;
#1393 = ORIENTED_EDGE ( 'NONE', *, *, #15973, .T. ) ;
#1394 = ORIENTED_EDGE ( 'NONE', *, *, #9709, .T. ) ;
#1395 = DIRECTION ( 'NONE',  ( -0.000000000000000000, -1.000000000000000000, -0.000000000000000000 ) ) ;
#1396 = ORIENTED_EDGE ( 'NONE', *, *, #9851, .T. ) ;
#1397 = DIRECTION ( 'NONE',  ( 0.000000000000000000, 1.000000000000000000, 0.000000000000000000 ) ) ;
#1398 = ORIENTED_EDGE ( 'NONE', *, *, #9247, .T. ) ;
#1399 = AXIS2_PLACEMENT_3D ( 'NONE', #15481, #18457, #11056 ) ;
#1400 = ORIENTED_EDGE ( 'NONE', *, *, #11776, .F. ) ;
#1401 = EDGE_CURVE ( 'NONE', #1305, #15297, #2270, .T. ) ;
#1402 = FACE_OUTER_BOUND ( 'NONE', #17403, .T. ) ;
#1403 = CYLINDRICAL_SURFACE ( 'NONE', #18795, 0.5000001545100649647 ) ;
#1404 = VERTEX_POINT ( 'NONE', #8815 ) ;
#1405 = ORIENTED_EDGE ( 'NONE', *, *, #7472, .F. ) ;
#1406 = CIRCLE ( 'NONE', #1703, 0.2003462215961551718 ) ;
#1407 = DIRECTION ( 'NONE',  ( -0.000000000000000000, -1.000000000000000000, -0.000000000000000000 ) ) ;
#1408 = LINE ( 'NONE', #159, #18732 ) ;
#1409 = DIRECTION ( 'NONE',  ( 1.000000000000000000, 0.000000000000000000, 0.000000000000000000 ) ) ;
#1410 = CIRCLE ( 'NONE', #6006, 2.000000000000000000 ) ;
#1411 = CARTESIAN_POINT ( 'NONE',  ( -38.94217180730705508, 0.1000000000000000056, 4.941070263032810495 ) ) ;
#1412 = CARTESIAN_POINT ( 'NONE',  ( -37.04147936411479947, 0.2000000000000000111, 5.241070263032780119 ) ) ;
#1413 = CARTESIAN_POINT ( 'NONE',  ( -36.84217180730709629, 0.000000000000000000, 17.88214052608629956 ) ) ;
#1414 = EDGE_CURVE ( 'NONE', #6757, #16493, #3221, .T. ) ;
#1415 = VERTEX_POINT ( 'NONE', #4757 ) ;
#1416 = DIRECTION ( 'NONE',  ( 0.000000000000000000, -1.000000000000000000, 0.000000000000000000 ) ) ;
#1417 = DIRECTION ( 'NONE',  ( -0.000000000000000000, -1.000000000000000000, -0.000000000000000000 ) ) ;
#1418 = VERTEX_POINT ( 'NONE', #11971 ) ;
#1419 = VERTEX_POINT ( 'NONE', #13220 ) ;
#1420 = CARTESIAN_POINT ( 'NONE',  ( -37.44147936411449251, 0.000000000000000000, 19.88214052608560323 ) ) ;
#1421 = DIRECTION ( 'NONE',  ( 0.000000000000000000, 1.000000000000000000, 0.000000000000000000 ) ) ;
#1422 = AXIS2_PLACEMENT_3D ( 'NONE', #6512, #11126, #13824 ) ;
#1423 = ORIENTED_EDGE ( 'NONE', *, *, #13572, .F. ) ;
#1424 = EDGE_CURVE ( 'NONE', #15965, #18395, #6252, .T. ) ;
#1425 = EDGE_CURVE ( 'NONE', #4442, #17500, #4713, .T. ) ;
#1426 = ORIENTED_EDGE ( 'NONE', *, *, #7898, .T. ) ;
#1427 = DIRECTION ( 'NONE',  ( 0.000000000000000000, 0.000000000000000000, 1.000000000000000000 ) ) ;
#1428 = DIRECTION ( 'NONE',  ( 0.000000000000000000, 0.000000000000000000, 1.000000000000000000 ) ) ;
#1429 = CARTESIAN_POINT ( 'NONE',  ( -31.13137731267134711, 0.2000000000000000111, 17.88214052608624982 ) ) ;
#1430 = CARTESIAN_POINT ( 'NONE',  ( -37.84147936411159918, 0.1000000000000000056, 17.88214052608644877 ) ) ;
#1431 = FACE_OUTER_BOUND ( 'NONE', #2246, .T. ) ;
#1432 = DIRECTION ( 'NONE',  ( 0.000000000000000000, 0.000000000000000000, 1.000000000000000000 ) ) ;
#1433 = AXIS2_PLACEMENT_3D ( 'NONE', #12815, #14723, #17245 ) ;
#1434 = DIRECTION ( 'NONE',  ( 0.000000000000000000, -1.000000000000000000, 0.000000000000000000 ) ) ;
#1435 = EDGE_CURVE ( 'NONE', #14127, #13116, #4379, .T. ) ;
#1436 = DIRECTION ( 'NONE',  ( -0.000000000000000000, -1.000000000000000000, -0.000000000000000000 ) ) ;
#1437 = DIRECTION ( 'NONE',  ( 0.000000000000000000, -1.000000000000000000, 0.000000000000000000 ) ) ;
#1438 = DIRECTION ( 'NONE',  ( 0.000000000000000000, -1.000000000000000000, 0.000000000000000000 ) ) ;
#1439 = EDGE_LOOP ( 'NONE', ( #2224, #2709, #17449, #12310 ) ) ;
#1440 = EDGE_CURVE ( 'NONE', #15270, #5601, #1638, .T. ) ;
#1441 = ORIENTED_EDGE ( 'NONE', *, *, #6952, .F. ) ;
#1442 = CARTESIAN_POINT ( 'NONE',  ( -28.64147936411475470, 0.1000000000000000056, 17.88214052608629956 ) ) ;
#1443 = VERTEX_POINT ( 'NONE', #18317 ) ;
#1444 = ADVANCED_FACE ( 'NONE', ( #4846 ), #8128, .F. ) ;
#1445 = ADVANCED_FACE ( 'NONE', ( #5237 ), #9568, .T. ) ;
#1446 = DIRECTION ( 'NONE',  ( 0.000000000000000000, 0.000000000000000000, 1.000000000000000000 ) ) ;
#1447 = CARTESIAN_POINT ( 'NONE',  ( -38.64217180730909718, 0.000000000000000000, 18.88214052608630311 ) ) ;
#1448 = CARTESIAN_POINT ( 'NONE',  ( -37.04147936411479947, 0.1000000000000000056, 6.241070263032780119 ) ) ;
#1449 = DIRECTION ( 'NONE',  ( -0.000000000000000000, -1.000000000000000000, -0.000000000000000000 ) ) ;
#1450 = CIRCLE ( 'NONE', #12195, 0.6999999999999679812 ) ;
#1451 = DIRECTION ( 'NONE',  ( -0.9999989741392566467, 0.000000000000000000, 0.001432382781975191470 ) ) ;
#1452 = CARTESIAN_POINT ( 'NONE',  ( -36.04147936411479236, 0.1000000000000000056, 5.041070263032807475 ) ) ;
#1453 = ORIENTED_EDGE ( 'NONE', *, *, #11193, .F. ) ;
#1454 = DIRECTION ( 'NONE',  ( 0.000000000000000000, -1.000000000000000000, 0.000000000000000000 ) ) ;
#1455 = ORIENTED_EDGE ( 'NONE', *, *, #13528, .F. ) ;
#1456 = VERTEX_POINT ( 'NONE', #4942 ) ;
#1457 = DIRECTION ( 'NONE',  ( 0.000000000000000000, 1.000000000000000000, 0.000000000000000000 ) ) ;
#1458 = EDGE_LOOP ( 'NONE', ( #9549, #16351 ) ) ;
#1459 = ORIENTED_EDGE ( 'NONE', *, *, #15973, .F. ) ;
#1460 = ORIENTED_EDGE ( 'NONE', *, *, #11166, .F. ) ;
#1461 = LINE ( 'NONE', #15797, #13039 ) ;
#1462 = EDGE_CURVE ( 'NONE', #383, #4039, #16582, .T. ) ;
#1463 = ORIENTED_EDGE ( 'NONE', *, *, #13169, .T. ) ;
#1464 = AXIS2_PLACEMENT_3D ( 'NONE', #1717, #14975, #9121 ) ;
#1465 = AXIS2_PLACEMENT_3D ( 'NONE', #15545, #8335, #1219 ) ;
#1466 = CARTESIAN_POINT ( 'NONE',  ( -37.24147936411454651, 0.000000000000000000, 12.06160539455932046 ) ) ;
#1467 = AXIS2_PLACEMENT_3D ( 'NONE', #422, #3771, #2146 ) ;
#1468 = EDGE_CURVE ( 'NONE', #13526, #12922, #2573, .T. ) ;
#1469 = CARTESIAN_POINT ( 'NONE',  ( -24.03163246046674928, 0.2000000000000000111, 21.12898641403560163 ) ) ;
#1470 = DIRECTION ( 'NONE',  ( -0.000000000000000000, -1.000000000000000000, -0.000000000000000000 ) ) ;
#1471 = FACE_OUTER_BOUND ( 'NONE', #7231, .T. ) ;
#1472 = DIRECTION ( 'NONE',  ( 0.000000000000000000, 0.000000000000000000, 1.000000000000000000 ) ) ;
#1473 = LINE ( 'NONE', #14744, #11788 ) ;
#1474 = DIRECTION ( 'NONE',  ( -0.000000000000000000, -1.000000000000000000, -0.000000000000000000 ) ) ;
#1475 = CARTESIAN_POINT ( 'NONE',  ( -37.64217180730710055, 0.1000000000000000056, 6.241070263032810317 ) ) ;
#1476 = ORIENTED_EDGE ( 'NONE', *, *, #16984, .T. ) ;
#1477 = CYLINDRICAL_SURFACE ( 'NONE', #14717, 0.1999999999999996503 ) ;
#1478 = AXIS2_PLACEMENT_3D ( 'NONE', #3757, #877, #12600 ) ;
#1479 = ORIENTED_EDGE ( 'NONE', *, *, #1263, .T. ) ;
#1480 = VERTEX_POINT ( 'NONE', #15234 ) ;
#1481 = CARTESIAN_POINT ( 'NONE',  ( -40.14217180730695134, 0.1000000000000000056, 13.36332425566057935 ) ) ;
#1482 = ORIENTED_EDGE ( 'NONE', *, *, #18647, .F. ) ;
#1483 = DIRECTION ( 'NONE',  ( -0.000000000000000000, -1.000000000000000000, -0.000000000000000000 ) ) ;
#1484 = ORIENTED_EDGE ( 'NONE', *, *, #10713, .T. ) ;
#1485 = AXIS2_PLACEMENT_3D ( 'NONE', #5783, #1454, #2980 ) ;
#1486 = AXIS2_PLACEMENT_3D ( 'NONE', #14741, #4538, #1660 ) ;
#1487 = AXIS2_PLACEMENT_3D ( 'NONE', #2052, #4931, #16762 ) ;
#1488 = EDGE_CURVE ( 'NONE', #4647, #8012, #14553, .T. ) ;
#1489 = ORIENTED_EDGE ( 'NONE', *, *, #6475, .F. ) ;
#1490 = DIRECTION ( 'NONE',  ( 0.000000000000000000, 0.000000000000000000, -1.000000000000000000 ) ) ;
#1491 = EDGE_CURVE ( 'NONE', #9735, #7909, #18411, .T. ) ;
#1492 = ORIENTED_EDGE ( 'NONE', *, *, #12817, .T. ) ;
#1493 = ORIENTED_EDGE ( 'NONE', *, *, #4209, .T. ) ;
#1494 = LINE ( 'NONE', #10058, #2717 ) ;
#1495 = CARTESIAN_POINT ( 'NONE',  ( -37.24147936411684867, 0.2000000000000000111, 18.88214052608630311 ) ) ;
#1496 = DIRECTION ( 'NONE',  ( 0.000000000000000000, -1.000000000000000000, 0.000000000000000000 ) ) ;
#1497 = CIRCLE ( 'NONE', #18697, 0.1999999999999987899 ) ;
#1498 = VECTOR ( 'NONE', #17786, 1000.000000000000000 ) ;
#1499 = CIRCLE ( 'NONE', #16535, 0.4000000000000045186 ) ;
#1500 = VECTOR ( 'NONE', #3209, 1000.000000000000000 ) ;
#1501 = ADVANCED_FACE ( 'NONE', ( #5139 ), #16776, .T. ) ;
#1502 = CARTESIAN_POINT ( 'NONE',  ( -27.44078692092245220, 0.1000000000000000056, 19.88214052608630311 ) ) ;
#1503 = DIRECTION ( 'NONE',  ( 0.000000000000000000, 0.000000000000000000, 1.000000000000000000 ) ) ;
#1504 = CARTESIAN_POINT ( 'NONE',  ( -49.79349969650110097, 0.000000000000000000, 12.97045376958054064 ) ) ;
#1505 = ORIENTED_EDGE ( 'NONE', *, *, #12725, .T. ) ;
#1506 = CARTESIAN_POINT ( 'NONE',  ( -31.24078692092245291, 0.2000000000000000111, 18.88214052608630311 ) ) ;
#1507 = DIRECTION ( 'NONE',  ( 0.000000000000000000, 0.000000000000000000, 1.000000000000000000 ) ) ;
#1508 = ORIENTED_EDGE ( 'NONE', *, *, #10576, .F. ) ;
#1509 = ADVANCED_FACE ( 'NONE', ( #10718 ), #3596, .T. ) ;
#1510 = ORIENTED_EDGE ( 'NONE', *, *, #656, .F. ) ;
#1511 = LINE ( 'NONE', #7373, #9022 ) ;
#1512 = DIRECTION ( 'NONE',  ( 0.000000000000000000, -1.000000000000000000, 0.000000000000000000 ) ) ;
#1513 = VECTOR ( 'NONE', #1886, 1000.000000000000000 ) ;
#1514 = AXIS2_PLACEMENT_3D ( 'NONE', #10083, #5562, #8645 ) ;
#1515 = AXIS2_PLACEMENT_3D ( 'NONE', #1863, #14841, #7620 ) ;
#1516 = ORIENTED_EDGE ( 'NONE', *, *, #3186, .T. ) ;
#1517 = AXIS2_PLACEMENT_3D ( 'NONE', #4503, #10366, #3538 ) ;
#1518 = VERTEX_POINT ( 'NONE', #819 ) ;
#1519 = DIRECTION ( 'NONE',  ( -3.353876998064254819E-14, 0.000000000000000000, 1.000000000000000000 ) ) ;
#1520 = CARTESIAN_POINT ( 'NONE',  ( -37.24147936411289805, 0.1000000000000000056, 4.241070263032745480 ) ) ;
#1521 = DIRECTION ( 'NONE',  ( 0.000000000000000000, -1.000000000000000000, 0.000000000000000000 ) ) ;
#1522 = CARTESIAN_POINT ( 'NONE',  ( -27.64113314251839881, 0.2000000000000000111, 10.86125917296313936 ) ) ;
#1523 = CARTESIAN_POINT ( 'NONE',  ( -37.24147936411164750, 0.2000000000000000111, 17.88214052608624982 ) ) ;
#1524 = CYLINDRICAL_SURFACE ( 'NONE', #10179, 2.000000000000000000 ) ;
#1525 = VECTOR ( 'NONE', #12670, 1000.000000000000000 ) ;
#1526 = CIRCLE ( 'NONE', #7055, 0.5999999999999998668 ) ;
#1527 = CARTESIAN_POINT ( 'NONE',  ( -38.94217180730705508, 0.000000000000000000, 19.88214052608630311 ) ) ;
#1528 = ADVANCED_FACE ( 'NONE', ( #12249 ), #11002, .T. ) ;
#1529 = DIRECTION ( 'NONE',  ( 3.488168642730114874E-13, 0.000000000000000000, -1.000000000000000000 ) ) ;
#1530 = DIRECTION ( 'NONE',  ( 0.000000000000000000, 0.000000000000000000, 1.000000000000000000 ) ) ;
#1531 = CARTESIAN_POINT ( 'NONE',  ( -35.24217180730705223, 0.000000000000000000, 0.000000000000000000 ) ) ;
#1532 = ORIENTED_EDGE ( 'NONE', *, *, #6669, .T. ) ;
#1533 = ORIENTED_EDGE ( 'NONE', *, *, #10598, .F. ) ;
#1534 = CARTESIAN_POINT ( 'NONE',  ( -28.24147936411450033, 0.1000000000000000056, 11.06160539455930092 ) ) ;
#1535 = EDGE_LOOP ( 'NONE', ( #18011, #13875, #13395, #14000 ) ) ;
#1536 = DIRECTION ( 'NONE',  ( 1.000000000000000000, 0.000000000000000000, 0.000000000000000000 ) ) ;
#1537 = VECTOR ( 'NONE', #7924, 1000.000000000000000 ) ;
#1538 = EDGE_CURVE ( 'NONE', #6575, #9913, #13700, .T. ) ;
#1539 = DIRECTION ( 'NONE',  ( 0.000000000000000000, -1.000000000000000000, 0.000000000000000000 ) ) ;
#1540 = DIRECTION ( 'NONE',  ( 0.000000000000000000, 0.000000000000000000, -1.000000000000000000 ) ) ;
#1541 = DIRECTION ( 'NONE',  ( 0.000000000000000000, -1.000000000000000000, 0.000000000000000000 ) ) ;
#1542 = DIRECTION ( 'NONE',  ( 0.000000000000000000, -1.000000000000000000, 0.000000000000000000 ) ) ;
#1543 = EDGE_CURVE ( 'NONE', #8233, #17362, #9666, .T. ) ;
#1544 = LINE ( 'NONE', #14185, #18003 ) ;
#1545 = DIRECTION ( 'NONE',  ( 0.000000000000000000, -1.000000000000000000, 0.000000000000000000 ) ) ;
#1546 = EDGE_CURVE ( 'NONE', #15746, #5615, #2720, .T. ) ;
#1547 = CARTESIAN_POINT ( 'NONE',  ( -38.94217180730705508, 0.2000000000000000111, 5.241070263032810317 ) ) ;
#1548 = ORIENTED_EDGE ( 'NONE', *, *, #10562, .F. ) ;
#1549 = CIRCLE ( 'NONE', #11076, 0.2000012028584262358 ) ;
#1550 = EDGE_LOOP ( 'NONE', ( #7375, #4060, #11106, #6849 ) ) ;
#1551 = DIRECTION ( 'NONE',  ( -0.000000000000000000, -1.000000000000000000, -0.000000000000000000 ) ) ;
#1552 = ORIENTED_EDGE ( 'NONE', *, *, #15401, .F. ) ;
#1553 = VERTEX_POINT ( 'NONE', #3507 ) ;
#1554 = VERTEX_POINT ( 'NONE', #15527 ) ;
#1555 = FACE_OUTER_BOUND ( 'NONE', #10025, .T. ) ;
#1556 = ORIENTED_EDGE ( 'NONE', *, *, #2000, .F. ) ;
#1557 = FACE_OUTER_BOUND ( 'NONE', #12408, .T. ) ;
#1558 = EDGE_CURVE ( 'NONE', #9335, #12432, #3015, .T. ) ;
#1559 = LOCAL_TIME ( 13, 50, 3.000000000000000000, #5360 ) ;
#1560 = CARTESIAN_POINT ( 'NONE',  ( -30.04078692092220138, 0.000000000000000000, 13.06160539455932046 ) ) ;
#1561 = CARTESIAN_POINT ( 'NONE',  ( -27.44078692092249838, 0.000000000000000000, 18.88214052608630311 ) ) ;
#1562 = DIRECTION ( 'NONE',  ( -0.000000000000000000, -1.000000000000000000, -0.000000000000000000 ) ) ;
#1563 = CARTESIAN_POINT ( 'NONE',  ( -38.44217180730709771, 0.000000000000000000, 5.841070263032840160 ) ) ;
#1564 = DIRECTION ( 'NONE',  ( 0.000000000000000000, -1.000000000000000000, 0.000000000000000000 ) ) ;
#1565 = EDGE_CURVE ( 'NONE', #6050, #11636, #4552, .T. ) ;
#1566 = CARTESIAN_POINT ( 'NONE',  ( -27.64113314251864750, 0.2000000000000000111, 17.88214052608629956 ) ) ;
#1567 = DIRECTION ( 'NONE',  ( 0.000000000000000000, 0.000000000000000000, 1.000000000000000000 ) ) ;
#1568 = EDGE_LOOP ( 'NONE', ( #8283, #2015, #16285, #8351 ) ) ;
#1569 = DIRECTION ( 'NONE',  ( 0.000000000000000000, 1.000000000000000000, 0.000000000000000000 ) ) ;
#1570 = ORIENTED_EDGE ( 'NONE', *, *, #12063, .F. ) ;
#1571 = ORIENTED_EDGE ( 'NONE', *, *, #12890, .T. ) ;
#1572 = CARTESIAN_POINT ( 'NONE',  ( -28.84147936411475044, 0.2000000000000000111, 18.68214052608630382 ) ) ;
#1573 = ORIENTED_EDGE ( 'NONE', *, *, #4354, .F. ) ;
#1574 = CARTESIAN_POINT ( 'NONE',  ( -49.79349969650110097, 0.000000000000000000, 13.26160539455939968 ) ) ;
#1575 = VERTEX_POINT ( 'NONE', #18019 ) ;
#1576 = ORIENTED_EDGE ( 'NONE', *, *, #15484, .F. ) ;
#1577 = EDGE_CURVE ( 'NONE', #16038, #15982, #17431, .T. ) ;
#1578 = CYLINDRICAL_SURFACE ( 'NONE', #1361, 0.4000000000000010214 ) ;
#1579 = ORIENTED_EDGE ( 'NONE', *, *, #1162, .F. ) ;
#1580 = VECTOR ( 'NONE', #18743, 1000.000000000000000 ) ;
#1581 = ORIENTED_EDGE ( 'NONE', *, *, #17994, .F. ) ;
#1582 = DIRECTION ( 'NONE',  ( 0.000000000000000000, 1.000000000000000000, 0.000000000000000000 ) ) ;
#1583 = AXIS2_PLACEMENT_3D ( 'NONE', #6244, #8946, #17973 ) ;
#1584 = PLANE ( 'NONE',  #5521 ) ;
#1585 = CARTESIAN_POINT ( 'NONE',  ( -35.84147936411159918, 0.1000000000000000056, 17.88214052608624982 ) ) ;
#1586 = APPROVAL_DATE_TIME ( #8816, #10742 ) ;
#1587 = SECURITY_CLASSIFICATION ( '', '', #17834 ) ;
#1588 = EDGE_CURVE ( 'NONE', #11268, #9984, #9471, .T. ) ;
#1589 = LINE ( 'NONE', #17556, #10322 ) ;
#1590 = CARTESIAN_POINT ( 'NONE',  ( 0.000000000000000000, 0.000000000000000000, 13.11160539455929985 ) ) ;
#1592 = EDGE_CURVE ( 'NONE', #6906, #3159, #11007, .T. ) ;
#1591 = AXIS2_PLACEMENT_3D ( 'NONE', #18949, #10018, #8675 ) ;
#1593 = CARTESIAN_POINT ( 'NONE',  ( -29.64078692092245149, 0.1000000000000000056, 17.88214052608629956 ) ) ;
#1594 = ORIENTED_EDGE ( 'NONE', *, *, #11789, .F. ) ;
#1595 = ORIENTED_EDGE ( 'NONE', *, *, #4197, .F. ) ;
#1596 = CARTESIAN_POINT ( 'NONE',  ( -22.28738960612654907, 0.000000000000000000, 0.000000000000000000 ) ) ;
#1597 = DIRECTION ( 'NONE',  ( 0.000000000000000000, 0.000000000000000000, 1.000000000000000000 ) ) ;
#1598 = EDGE_LOOP ( 'NONE', ( #4720, #6695, #13754, #13470 ) ) ;
#1599 = AXIS2_PLACEMENT_3D ( 'NONE', #16136, #17573, #4589 ) ;
#1600 = ORIENTED_EDGE ( 'NONE', *, *, #5322, .F. ) ;
#1601 = EDGE_CURVE ( 'NONE', #3923, #977, #12221, .T. ) ;
#1602 = DIRECTION ( 'NONE',  ( -0.000000000000000000, -1.000000000000000000, -0.000000000000000000 ) ) ;
#1603 = CARTESIAN_POINT ( 'NONE',  ( -30.04078692092245362, 0.1000000000000000056, 5.841070263032765553 ) ) ;
#1604 = ORIENTED_EDGE ( 'NONE', *, *, #5111, .F. ) ;
#1605 = EDGE_CURVE ( 'NONE', #10878, #15746, #1188, .T. ) ;
#1606 = ORIENTED_EDGE ( 'NONE', *, *, #15812, .T. ) ;
#1607 = CIRCLE ( 'NONE', #14808, 0.3000000000000016542 ) ;
#1608 = DIRECTION ( 'NONE',  ( -1.445602896647305982E-15, 0.000000000000000000, 1.000000000000000000 ) ) ;
#1609 = DIRECTION ( 'NONE',  ( 1.000000000000000000, 0.000000000000000000, 0.000000000000000000 ) ) ;
#1610 = CARTESIAN_POINT ( 'NONE',  ( -37.24217180730685328, 0.2000000000000000111, 11.06160539455934000 ) ) ;
#1611 = ADVANCED_FACE ( 'NONE', ( #9852 ), #2542, .F. ) ;
#1612 = AXIS2_PLACEMENT_3D ( 'NONE', #2911, #5896, #10316 ) ;
#1613 = FACE_OUTER_BOUND ( 'NONE', #6404, .T. ) ;
#1614 = DIRECTION ( 'NONE',  ( 0.000000000000000000, -1.000000000000000000, 0.000000000000000000 ) ) ;
#1615 = CARTESIAN_POINT ( 'NONE',  ( -2.127513500706369925E-12, 0.2000000000000000111, 6.241070263043379640 ) ) ;
#1616 = EDGE_CURVE ( 'NONE', #11679, #17802, #15927, .T. ) ;
#1617 = DIRECTION ( 'NONE',  ( 0.000000000000000000, -1.000000000000000000, 0.000000000000000000 ) ) ;
#1618 = DIRECTION ( 'NONE',  ( -0.6602958416655303475, 0.000000000000000000, -0.7510055935072713629 ) ) ;
#1619 = DIRECTION ( 'NONE',  ( 0.000000000000000000, 0.000000000000000000, -1.000000000000000000 ) ) ;
#1620 = AXIS2_PLACEMENT_3D ( 'NONE', #14974, #11814, #17959 ) ;
#1621 = CARTESIAN_POINT ( 'NONE',  ( -37.04147936411454367, 0.2000000000000000111, 12.06160539455930092 ) ) ;
#1622 = ORIENTED_EDGE ( 'NONE', *, *, #3151, .T. ) ;
#1623 = ORIENTED_EDGE ( 'NONE', *, *, #14135, .F. ) ;
#1624 = CARTESIAN_POINT ( 'NONE',  ( -5.777248045145349465E-14, 0.1000000000000000056, 19.98214052608645019 ) ) ;
#1625 = ORIENTED_EDGE ( 'NONE', *, *, #11800, .T. ) ;
#1626 = EDGE_CURVE ( 'NONE', #714, #1843, #15806, .T. ) ;
#1627 = CARTESIAN_POINT ( 'NONE',  ( -20.28738960611280007, 0.000000000000000000, 16.47230267559265116 ) ) ;
#1628 = AXIS2_PLACEMENT_3D ( 'NONE', #7211, #7579, #16150 ) ;
#1629 = EDGE_CURVE ( 'NONE', #14341, #6492, #15994, .T. ) ;
#1631 = VECTOR ( 'NONE', #724, 1000.000000000000000 ) ;
#1630 = CIRCLE ( 'NONE', #15154, 0.1999999999999883815 ) ;
#1632 = CARTESIAN_POINT ( 'NONE',  ( -35.84153717143430384, 0.000000000000000000, 5.245878546106641060 ) ) ;
#1633 = CARTESIAN_POINT ( 'NONE',  ( -37.24217180730710197, 0.1000000000000000056, 6.241070263032810317 ) ) ;
#1634 = DIRECTION ( 'NONE',  ( -0.000000000000000000, -1.000000000000000000, -0.000000000000000000 ) ) ;
#1635 = CARTESIAN_POINT ( 'NONE',  ( -27.64078692092219924, 0.000000000000000000, 12.66160539455934142 ) ) ;
#1636 = DIRECTION ( 'NONE',  ( 0.000000000000000000, 1.000000000000000000, 0.000000000000000000 ) ) ;
#1637 = CARTESIAN_POINT ( 'NONE',  ( -38.94217180730915118, 0.1000000000000000056, 18.88214052608630311 ) ) ;
#1638 = CIRCLE ( 'NONE', #8728, 0.3999999999999993006 ) ;
#1639 = AXIS2_PLACEMENT_3D ( 'NONE', #1692, #4849, #16304 ) ;
#1640 = DIRECTION ( 'NONE',  ( 0.000000000000000000, 1.000000000000000000, 0.000000000000000000 ) ) ;
#1641 = VECTOR ( 'NONE', #2858, 1000.000000000000000 ) ;
#1642 = VERTEX_POINT ( 'NONE', #8694 ) ;
#1643 = VERTEX_POINT ( 'NONE', #1290 ) ;
#1644 = EDGE_CURVE ( 'NONE', #5298, #807, #4168, .T. ) ;
#1645 = DIRECTION ( 'NONE',  ( 0.000000000000000000, -1.000000000000000000, 0.000000000000000000 ) ) ;
#1646 = ORIENTED_EDGE ( 'NONE', *, *, #603, .T. ) ;
#1647 = EDGE_LOOP ( 'NONE', ( #401, #13560, #5515, #7459 ) ) ;
#1648 = EDGE_LOOP ( 'NONE', ( #18611, #9631, #9937, #1939 ) ) ;
#1649 = CIRCLE ( 'NONE', #13940, 0.2003462215961152593 ) ;
#1650 = DIRECTION ( 'NONE',  ( 0.000000000000000000, 0.000000000000000000, 1.000000000000000000 ) ) ;
#1651 = VERTEX_POINT ( 'NONE', #13011 ) ;
#1652 = EDGE_CURVE ( 'NONE', #6028, #2800, #3888, .T. ) ;
#1653 = EDGE_CURVE ( 'NONE', #5298, #1696, #17754, .T. ) ;
#1654 = CIRCLE ( 'NONE', #8099, 0.3999999999999732658 ) ;
#1655 = CIRCLE ( 'NONE', #7192, 0.2000000000000005107 ) ;
#1656 = FACE_OUTER_BOUND ( 'NONE', #15242, .T. ) ;
#1657 = DIRECTION ( 'NONE',  ( 0.000000000000000000, 0.000000000000000000, -1.000000000000000000 ) ) ;
#1658 = DIRECTION ( 'NONE',  ( 0.000000000000000000, 0.000000000000000000, 1.000000000000000000 ) ) ;
#1659 = AXIS2_PLACEMENT_3D ( 'NONE', #4320, #1066, #18746 ) ;
#1660 = DIRECTION ( 'NONE',  ( 0.000000000000000000, 0.000000000000000000, 1.000000000000000000 ) ) ;
#1661 = CIRCLE ( 'NONE', #12411, 0.3999999999999993006 ) ;
#1662 = CARTESIAN_POINT ( 'NONE',  ( -28.84078692092239748, 0.1000000000000000056, 6.241070263032790777 ) ) ;
#1663 = CARTESIAN_POINT ( 'NONE',  ( -31.24078692092245291, 0.1000000000000000056, 18.48214052608630098 ) ) ;
#1664 = ORIENTED_EDGE ( 'NONE', *, *, #3378, .F. ) ;
#1665 = CARTESIAN_POINT ( 'NONE',  ( -38.04217180731124870, 0.000000000000000000, 18.88214052607770199 ) ) ;
#1666 = DIRECTION ( 'NONE',  ( 0.000000000000000000, -1.000000000000000000, 0.000000000000000000 ) ) ;
#1667 = ORIENTED_EDGE ( 'NONE', *, *, #16298, .F. ) ;
#1668 = LINE ( 'NONE', #142, #5808 ) ;
#1669 = ORIENTED_EDGE ( 'NONE', *, *, #5272, .F. ) ;
#1670 = ORIENTED_EDGE ( 'NONE', *, *, #8134, .T. ) ;
#1671 = DIRECTION ( 'NONE',  ( 0.000000000000000000, 0.000000000000000000, 1.000000000000000000 ) ) ;
#1672 = VERTEX_POINT ( 'NONE', #1007 ) ;
#1673 = CARTESIAN_POINT ( 'NONE',  ( 0.000000000000000000, 0.2000000000000000111, 19.98214052608630098 ) ) ;
#1674 = AXIS2_PLACEMENT_3D ( 'NONE', #13947, #2317, #10670 ) ;
#1675 = ORIENTED_EDGE ( 'NONE', *, *, #12886, .T. ) ;
#1676 = VECTOR ( 'NONE', #17140, 1000.000000000000000 ) ;
#1677 = EDGE_CURVE ( 'NONE', #428, #15495, #12812, .T. ) ;
#1678 = EDGE_LOOP ( 'NONE', ( #9743, #4962, #14278, #14933 ) ) ;
#1679 = DIRECTION ( 'NONE',  ( 0.000000000000000000, 1.000000000000000000, 0.000000000000000000 ) ) ;
#1680 = AXIS2_PLACEMENT_3D ( 'NONE', #18479, #9439, #6654 ) ;
#1681 = VERTEX_POINT ( 'NONE', #2635 ) ;
#1682 = CIRCLE ( 'NONE', #6275, 0.3999999999999993006 ) ;
#1683 = EDGE_CURVE ( 'NONE', #310, #4601, #7145, .T. ) ;
#1684 = ORIENTED_EDGE ( 'NONE', *, *, #4437, .T. ) ;
#1685 = CYLINDRICAL_SURFACE ( 'NONE', #13737, 0.1999999999999987899 ) ;
#1686 = DIRECTION ( 'NONE',  ( 0.000000000000000000, 0.000000000000000000, -1.000000000000000000 ) ) ;
#1687 = CARTESIAN_POINT ( 'NONE',  ( -30.04147936411449749, 0.000000000000000000, 12.06160539455928138 ) ) ;
#1688 = AXIS2_PLACEMENT_3D ( 'NONE', #12128, #4814, #9249 ) ;
#1689 = PERSON_AND_ORGANIZATION_ROLE ( 'classification_officer' ) ;
#1690 = EDGE_CURVE ( 'NONE', #12155, #2840, #8858, .T. ) ;
#1691 = CARTESIAN_POINT ( 'NONE',  ( -38.94217180730705508, 0.000000000000000000, 18.58214052608629885 ) ) ;
#1692 = CARTESIAN_POINT ( 'NONE',  ( -27.14078692092225253, 0.000000000000000000, 13.06160539455930092 ) ) ;
#1693 = AXIS2_PLACEMENT_3D ( 'NONE', #13653, #17787, #1833 ) ;
#1694 = CARTESIAN_POINT ( 'NONE',  ( -40.34217180730784946, 0.000000000000000000, 9.951337828796068763 ) ) ;
#1695 = CARTESIAN_POINT ( 'NONE',  ( -38.94217180731120465, 0.000000000000000000, 18.88214052608634930 ) ) ;
#1696 = VERTEX_POINT ( 'NONE', #5424 ) ;
#1697 = LINE ( 'NONE', #13229, #16568 ) ;
#1698 = FACE_OUTER_BOUND ( 'NONE', #17223, .T. ) ;
#1699 = VERTEX_POINT ( 'NONE', #11285 ) ;
#1700 = ORIENTED_EDGE ( 'NONE', *, *, #15111, .T. ) ;
#1701 = CARTESIAN_POINT ( 'NONE',  ( -36.04147936411479236, 0.000000000000000000, 5.241070263032759691 ) ) ;
#1702 = CARTESIAN_POINT ( 'NONE',  ( -29.44078692092245220, 0.000000000000000000, 17.88214052608629956 ) ) ;
#1703 = AXIS2_PLACEMENT_3D ( 'NONE', #961, #4028, #6916 ) ;
#1704 = ORIENTED_EDGE ( 'NONE', *, *, #15425, .F. ) ;
#1705 = ORIENTED_EDGE ( 'NONE', *, *, #5111, .T. ) ;
#1706 = ADVANCED_FACE ( 'NONE', ( #15898 ), #17342, .F. ) ;
#1707 = CARTESIAN_POINT ( 'NONE',  ( -36.04217180730685044, 0.000000000000000000, 12.06160539455934178 ) ) ;
#1708 = CIRCLE ( 'NONE', #12151, 2.000000000000000000 ) ;
#1709 = FACE_OUTER_BOUND ( 'NONE', #13216, .T. ) ;
#1710 = DIRECTION ( 'NONE',  ( 1.000000000000000000, 0.000000000000000000, 0.000000000000000000 ) ) ;
#1711 = DIRECTION ( 'NONE',  ( 0.000000000000000000, -1.000000000000000000, 0.000000000000000000 ) ) ;
#1712 = EDGE_CURVE ( 'NONE', #8477, #9337, #8602, .T. ) ;
#1713 = DIRECTION ( 'NONE',  ( 0.000000000000000000, 0.000000000000000000, -1.000000000000000000 ) ) ;
#1714 = CARTESIAN_POINT ( 'NONE',  ( -42.34217180730784946, 0.000000000000000000, 9.951337828796068763 ) ) ;
#1715 = LINE ( 'NONE', #9119, #12944 ) ;
#1716 = CARTESIAN_POINT ( 'NONE',  ( -38.84217180730707497, 0.1000000000000000056, 6.241070263032810317 ) ) ;
#1717 = CARTESIAN_POINT ( 'NONE',  ( -38.94217180730705508, 0.1000000000000000056, 19.88214052608630311 ) ) ;
#1718 = CARTESIAN_POINT ( 'NONE',  ( -27.14078692092250122, 0.1000000000000000056, 17.88214052608629956 ) ) ;
#1719 = DIRECTION ( 'NONE',  ( 0.000000000000000000, -1.000000000000000000, 0.000000000000000000 ) ) ;
#1720 = EDGE_LOOP ( 'NONE', ( #8612, #3280, #5527, #5552 ) ) ;
#1721 = AXIS2_PLACEMENT_3D ( 'NONE', #6417, #3724, #9596 ) ;
#1722 = ORIENTED_EDGE ( 'NONE', *, *, #14823, .F. ) ;
#1723 = CARTESIAN_POINT ( 'NONE',  ( -30.04078692092245362, 0.000000000000000000, 18.48214052608724600 ) ) ;
#1724 = ORIENTED_EDGE ( 'NONE', *, *, #461, .F. ) ;
#1725 = EDGE_CURVE ( 'NONE', #8354, #807, #4254, .T. ) ;
#1726 = EDGE_CURVE ( 'NONE', #15080, #5431, #10687, .T. ) ;
#1727 = DIRECTION ( 'NONE',  ( 0.000000000000000000, 1.000000000000000000, 0.000000000000000000 ) ) ;
#1728 = ADVANCED_FACE ( 'NONE', ( #10409 ), #13101, .T. ) ;
#1729 = LINE ( 'NONE', #202, #65 ) ;
#1730 = VECTOR ( 'NONE', #14374, 1000.000000000000000 ) ;
#1731 = CARTESIAN_POINT ( 'NONE',  ( -27.84147936411480018, 0.000000000000000000, 5.241070263032770349 ) ) ;
#1732 = CARTESIAN_POINT ( 'NONE',  ( -49.52005999797800229, 0.2000000000000000111, 13.16160539456210010 ) ) ;
#1733 = CARTESIAN_POINT ( 'NONE',  ( -28.84078692092245078, 0.2000000000000000111, 4.241070263032785448 ) ) ;
#1734 = DIRECTION ( 'NONE',  ( -0.000000000000000000, -1.000000000000000000, -0.000000000000000000 ) ) ;
#1735 = EDGE_CURVE ( 'NONE', #16697, #4471, #16090, .T. ) ;
#1736 = CYLINDRICAL_SURFACE ( 'NONE', #9971, 0.2000000000000005107 ) ;
#1737 = CARTESIAN_POINT ( 'NONE',  ( -27.14078692092225253, 0.1000000000000000056, 12.06160539455930092 ) ) ;
#1738 = VERTEX_POINT ( 'NONE', #7614 ) ;
#1739 = ORIENTED_EDGE ( 'NONE', *, *, #9430, .F. ) ;
#1740 = DIRECTION ( 'NONE',  ( 0.000000000000000000, -1.000000000000000000, 0.000000000000000000 ) ) ;
#1741 = ORIENTED_EDGE ( 'NONE', *, *, #7170, .F. ) ;
#1742 = ORIENTED_EDGE ( 'NONE', *, *, #9369, .F. ) ;
#1743 = VERTEX_POINT ( 'NONE', #3095 ) ;
#1744 = VECTOR ( 'NONE', #306, 1000.000000000000000 ) ;
#1745 = ADVANCED_FACE ( 'NONE', ( #1471 ), #7333, .F. ) ;
#1746 = CARTESIAN_POINT ( 'NONE',  ( -34.95158141555790365, 0.000000000000000000, 11.06160539455925829 ) ) ;
#1747 = CARTESIAN_POINT ( 'NONE',  ( -30.04147936411475328, 0.000000000000000000, 4.041070263032739973 ) ) ;
#1748 = ORIENTED_EDGE ( 'NONE', *, *, #10562, .T. ) ;
#1749 = CARTESIAN_POINT ( 'NONE',  ( -38.44182558573929498, 0.2000000000000000111, 12.86125917296247856 ) ) ;
#1750 = VECTOR ( 'NONE', #13122, 1000.000000000000000 ) ;
#1751 = CYLINDRICAL_SURFACE ( 'NONE', #18451, 0.09999999999999766020 ) ;
#1752 = DIRECTION ( 'NONE',  ( 0.000000000000000000, -1.000000000000000000, 0.000000000000000000 ) ) ;
#1753 = DIRECTION ( 'NONE',  ( 0.000000000000000000, 0.000000000000000000, 1.000000000000000000 ) ) ;
#1754 = DIRECTION ( 'NONE',  ( 0.000000000000000000, 0.000000000000000000, -1.000000000000000000 ) ) ;
#1755 = DIRECTION ( 'NONE',  ( 0.000000000000000000, 0.000000000000000000, -1.000000000000000000 ) ) ;
#1756 = ORIENTED_EDGE ( 'NONE', *, *, #3191, .F. ) ;
#1757 = LINE ( 'NONE', #10509, #7645 ) ;
#1758 = ADVANCED_FACE ( 'NONE', ( #17901 ), #7426, .F. ) ;
#1759 = ORIENTED_EDGE ( 'NONE', *, *, #1360, .T. ) ;
#1760 = DIRECTION ( 'NONE',  ( 0.000000000000000000, -1.000000000000000000, 0.000000000000000000 ) ) ;
#1761 = ORIENTED_EDGE ( 'NONE', *, *, #13765, .T. ) ;
#1762 = ORIENTED_EDGE ( 'NONE', *, *, #11830, .T. ) ;
#1763 = DIRECTION ( 'NONE',  ( 0.000000000000000000, 0.000000000000000000, -1.000000000000000000 ) ) ;
#1764 = ORIENTED_EDGE ( 'NONE', *, *, #14135, .T. ) ;
#1765 = DIRECTION ( 'NONE',  ( 0.000000000000000000, 0.000000000000000000, -1.000000000000000000 ) ) ;
#1766 = EDGE_LOOP ( 'NONE', ( #16780, #3576, #542, #15640 ) ) ;
#1767 = ORIENTED_EDGE ( 'NONE', *, *, #6013, .T. ) ;
#1768 = AXIS2_PLACEMENT_3D ( 'NONE', #10907, #13990, #15427 ) ;
#1769 = FACE_OUTER_BOUND ( 'NONE', #15639, .T. ) ;
#1770 = AXIS2_PLACEMENT_3D ( 'NONE', #9507, #2296, #11039 ) ;
#1771 = VERTEX_POINT ( 'NONE', #16463 ) ;
#1772 = ORIENTED_EDGE ( 'NONE', *, *, #7365, .F. ) ;
#1773 = LINE ( 'NONE', #7638, #15271 ) ;
#1774 = ADVANCED_FACE ( 'NONE', ( #10222 ), #3284, .F. ) ;
#1775 = DIRECTION ( 'NONE',  ( 0.000000000000000000, 0.000000000000000000, 1.000000000000000000 ) ) ;
#1776 = LINE ( 'NONE', #16300, #7175 ) ;
#1777 = EDGE_CURVE ( 'NONE', #12832, #12605, #4451, .T. ) ;
#1778 = AXIS2_PLACEMENT_3D ( 'NONE', #1257, #14150, #9724 ) ;
#1779 = CARTESIAN_POINT ( 'NONE',  ( -35.24217180730684618, 0.000000000000000000, 0.000000000000000000 ) ) ;
#1780 = FACE_OUTER_BOUND ( 'NONE', #6188, .T. ) ;
#1781 = CIRCLE ( 'NONE', #14967, 0.3999999999999732658 ) ;
#1782 = CIRCLE ( 'NONE', #8850, 0.2003462215961829274 ) ;
#1784 = DIRECTION ( 'NONE',  ( 0.000000000000000000, -1.000000000000000000, 0.000000000000000000 ) ) ;
#1783 = AXIS2_PLACEMENT_3D ( 'NONE', #453, #18325, #10730 ) ;
#1785 = ADVANCED_FACE ( 'NONE', ( #4633 ), #17712, .T. ) ;
#1786 = DIRECTION ( 'NONE',  ( 0.000000000000000000, -1.000000000000000000, 0.000000000000000000 ) ) ;
#1787 = VERTEX_POINT ( 'NONE', #18969 ) ;
#1788 = ORIENTED_EDGE ( 'NONE', *, *, #4477, .F. ) ;
#1789 = EDGE_CURVE ( 'NONE', #309, #11563, #4851, .T. ) ;
#1790 = DIRECTION ( 'NONE',  ( -0.000000000000000000, -1.000000000000000000, -0.000000000000000000 ) ) ;
#1791 = DIRECTION ( 'NONE',  ( 0.000000000000000000, 0.000000000000000000, -1.000000000000000000 ) ) ;
#1792 = ORIENTED_EDGE ( 'NONE', *, *, #6353, .F. ) ;
#1793 = EDGE_LOOP ( 'NONE', ( #16015, #4643, #3382, #2431 ) ) ;
#1794 = DIRECTION ( 'NONE',  ( 0.000000000000000000, -1.000000000000000000, 0.000000000000000000 ) ) ;
#1795 = DIRECTION ( 'NONE',  ( 0.000000000000000000, 0.000000000000000000, -1.000000000000000000 ) ) ;
#1796 = VERTEX_POINT ( 'NONE', #13484 ) ;
#1797 = VECTOR ( 'NONE', #8238, 1000.000000000000000 ) ;
#1798 = EDGE_LOOP ( 'NONE', ( #12641, #17723, #4445, #5918 ) ) ;
#1799 = AXIS2_PLACEMENT_3D ( 'NONE', #1928, #4715, #8081 ) ;
#1800 = DIRECTION ( 'NONE',  ( 1.000000000000000000, 0.000000000000000000, 0.000000000000000000 ) ) ;
#1801 = AXIS2_PLACEMENT_3D ( 'NONE', #11854, #4732, #5897 ) ;
#1802 = AXIS2_PLACEMENT_3D ( 'NONE', #7066, #12923, #10047 ) ;
#1803 = VECTOR ( 'NONE', #9903, 1000.000000000000000 ) ;
#1804 = AXIS2_PLACEMENT_3D ( 'NONE', #9535, #11959, #8087 ) ;
#1805 = DIRECTION ( 'NONE',  ( 0.000000000000000000, -1.000000000000000000, 0.000000000000000000 ) ) ;
#1806 = DIRECTION ( 'NONE',  ( 0.000000000000000000, 0.000000000000000000, 1.000000000000000000 ) ) ;
#1807 = EDGE_CURVE ( 'NONE', #3677, #7907, #573, .T. ) ;
#1808 = DIRECTION ( 'NONE',  ( 0.000000000000000000, 0.000000000000000000, 1.000000000000000000 ) ) ;
#1809 = CARTESIAN_POINT ( 'NONE',  ( -38.44182558571089459, 0.1000000000000000056, 6.040724041436654979 ) ) ;
#1810 = DIRECTION ( 'NONE',  ( -2.890252776218985215E-15, 0.000000000000000000, -1.000000000000000000 ) ) ;
#1811 = DIRECTION ( 'NONE',  ( 0.000000000000000000, 0.000000000000000000, 1.000000000000000000 ) ) ;
#1812 = FACE_OUTER_BOUND ( 'NONE', #9683, .T. ) ;
#1813 = CARTESIAN_POINT ( 'NONE',  ( -30.04147936411475328, 0.000000000000000000, 5.241070263032740151 ) ) ;
#1814 = ORIENTED_EDGE ( 'NONE', *, *, #12002, .F. ) ;
#1815 = DIRECTION ( 'NONE',  ( 0.000000000000000000, -1.000000000000000000, 0.000000000000000000 ) ) ;
#1816 = EDGE_CURVE ( 'NONE', #15144, #123, #9781, .T. ) ;
#1817 = CARTESIAN_POINT ( 'NONE',  ( -29.04147936411474973, 0.000000000000000000, 5.241070263032759691 ) ) ;
#1818 = VERTEX_POINT ( 'NONE', #11671 ) ;
#1819 = VECTOR ( 'NONE', #16516, 1000.000000000000114 ) ;
#1820 = CIRCLE ( 'NONE', #3047, 0.4000000000000045186 ) ;
#1821 = VERTEX_POINT ( 'NONE', #17529 ) ;
#1822 = CIRCLE ( 'NONE', #14416, 0.1000000000000028644 ) ;
#1823 = AXIS2_PLACEMENT_3D ( 'NONE', #13831, #663, #14318 ) ;
#1824 = CARTESIAN_POINT ( 'NONE',  ( -36.04147936411684583, 0.2000000000000000111, 18.88214052608630311 ) ) ;
#1825 = EDGE_LOOP ( 'NONE', ( #990, #15202, #4018, #3037 ) ) ;
#1826 = EDGE_CURVE ( 'NONE', #1205, #12459, #14688, .T. ) ;
#1827 = CARTESIAN_POINT ( 'NONE',  ( -35.44217180730704797, 0.000000000000000000, 5.241070263032810317 ) ) ;
#1828 = CARTESIAN_POINT ( 'NONE',  ( -38.44182558571064590, 0.2000000000000000111, 19.88214052608560323 ) ) ;
#1829 = AXIS2_PLACEMENT_3D ( 'NONE', #8635, #9005, #3515 ) ;
#1830 = AXIS2_PLACEMENT_3D ( 'NONE', #5465, #12957, #5750 ) ;
#1831 = CIRCLE ( 'NONE', #12528, 0.1999999999999987899 ) ;
#1832 = LINE ( 'NONE', #4512, #289 ) ;
#1833 = DIRECTION ( 'NONE',  ( 0.000000000000000000, 0.000000000000000000, 1.000000000000000000 ) ) ;
#1834 = LINE ( 'NONE', #17598, #16634 ) ;
#1835 = EDGE_CURVE ( 'NONE', #15790, #14732, #11314, .T. ) ;
#1836 = LINE ( 'NONE', #10767, #203 ) ;
#1837 = CARTESIAN_POINT ( 'NONE',  ( -36.04147936411454367, 0.1000000000000000056, 11.06160539455930092 ) ) ;
#1838 = ADVANCED_FACE ( 'NONE', ( #14831 ), #13384, .T. ) ;
#1839 = CARTESIAN_POINT ( 'NONE',  ( -27.64078692092239820, 0.2000000000000000111, 5.841070263032809962 ) ) ;
#1840 = ORIENTED_EDGE ( 'NONE', *, *, #13238, .F. ) ;
#1841 = ORIENTED_EDGE ( 'NONE', *, *, #13169, .F. ) ;
#1842 = DIRECTION ( 'NONE',  ( 0.000000000000000000, 0.000000000000000000, 1.000000000000000000 ) ) ;
#1843 = VERTEX_POINT ( 'NONE', #12036 ) ;
#1844 = VERTEX_POINT ( 'NONE', #17808 ) ;
#1845 = VERTEX_POINT ( 'NONE', #9255 ) ;
#1846 = VECTOR ( 'NONE', #15733, 1000.000000000000000 ) ;
#1847 = EDGE_CURVE ( 'NONE', #2942, #16166, #416, .T. ) ;
#1848 = DIRECTION ( 'NONE',  ( 0.000000000000000000, -1.000000000000000000, 0.000000000000000000 ) ) ;
#1849 = CYLINDRICAL_SURFACE ( 'NONE', #6907, 0.3999999999999732658 ) ;
#1850 = ORIENTED_EDGE ( 'NONE', *, *, #10175, .F. ) ;
#1851 = ADVANCED_FACE ( 'NONE', ( #13676 ), #4918, .T. ) ;
#1852 = CARTESIAN_POINT ( 'NONE',  ( -27.14078692092225253, 0.2000000000000000111, 11.76160539455930198 ) ) ;
#1853 = CARTESIAN_POINT ( 'NONE',  ( -27.14078692092250122, 0.000000000000000000, 18.18214052608630382 ) ) ;
#1854 = CARTESIAN_POINT ( 'NONE',  ( -37.24147936411454651, 0.000000000000000000, 10.86160539455931939 ) ) ;
#1855 = AXIS2_PLACEMENT_3D ( 'NONE', #14466, #17710, #7143 ) ;
#1856 = CYLINDRICAL_SURFACE ( 'NONE', #17236, 2.000000000000000000 ) ;
#1857 = ADVANCED_FACE ( 'NONE', ( #18458 ), #12135, .F. ) ;
#1858 = DIRECTION ( 'NONE',  ( -0.000000000000000000, -1.000000000000000000, -0.000000000000000000 ) ) ;
#1859 = ORIENTED_EDGE ( 'NONE', *, *, #6524, .T. ) ;
#1860 = EDGE_CURVE ( 'NONE', #11487, #10613, #12776, .T. ) ;
#1861 = FACE_OUTER_BOUND ( 'NONE', #13187, .T. ) ;
#1862 = VERTEX_POINT ( 'NONE', #2498 ) ;
#1863 = CARTESIAN_POINT ( 'NONE',  ( -38.94217180730705508, 0.2000000000000000111, 4.941070263032810495 ) ) ;
#1864 = ORIENTED_EDGE ( 'NONE', *, *, #525, .T. ) ;
#1865 = ORIENTED_EDGE ( 'NONE', *, *, #2187, .T. ) ;
#1866 = CARTESIAN_POINT ( 'NONE',  ( -26.08391804896250221, 0.000000000000000000, 19.93214052608630027 ) ) ;
#1867 = VERTEX_POINT ( 'NONE', #1854 ) ;
#1868 = CARTESIAN_POINT ( 'NONE',  ( -31.24165397848585002, 0.000000000000000000, 5.041069511243650325 ) ) ;
#1869 = VERTEX_POINT ( 'NONE', #7710 ) ;
#1870 = VERTEX_POINT ( 'NONE', #15482 ) ;
#1871 = CARTESIAN_POINT ( 'NONE',  ( -37.24217180730710197, 0.2000000000000000111, 4.841070263032809962 ) ) ;
#1872 = AXIS2_PLACEMENT_3D ( 'NONE', #12489, #5091, #4987 ) ;
#1873 = VERTEX_POINT ( 'NONE', #963 ) ;
#1874 = ORIENTED_EDGE ( 'NONE', *, *, #88, .F. ) ;
#1875 = LINE ( 'NONE', #7732, #18652 ) ;
#1876 = EDGE_CURVE ( 'NONE', #3271, #5032, #5792, .T. ) ;
#1877 = CARTESIAN_POINT ( 'NONE',  ( -28.84078692092239748, 0.1000000000000000056, 19.48214052608630098 ) ) ;
#1878 = DIRECTION ( 'NONE',  ( 0.000000000000000000, -1.000000000000000000, 0.000000000000000000 ) ) ;
#1879 = DIRECTION ( 'NONE',  ( 0.000000000000000000, -1.000000000000000000, 0.000000000000000000 ) ) ;
#1880 = CARTESIAN_POINT ( 'NONE',  ( -37.24147936411479520, 0.000000000000000000, 6.241070263032790777 ) ) ;
#1881 = DIRECTION ( 'NONE',  ( 0.000000000000000000, 0.000000000000000000, -1.000000000000000000 ) ) ;
#1882 = CARTESIAN_POINT ( 'NONE',  ( -28.84147936411470070, 0.1000000000000000056, 19.68214052608627540 ) ) ;
#1883 = VERTEX_POINT ( 'NONE', #18556 ) ;
#1884 = ORIENTED_EDGE ( 'NONE', *, *, #2024, .F. ) ;
#1885 = DIRECTION ( 'NONE',  ( 0.000000000000000000, 1.000000000000000000, 0.000000000000000000 ) ) ;
#1886 = DIRECTION ( 'NONE',  ( 0.000000000000000000, -1.000000000000000000, 0.000000000000000000 ) ) ;
#1887 = ORIENTED_EDGE ( 'NONE', *, *, #16883, .F. ) ;
#1888 = EDGE_CURVE ( 'NONE', #17226, #4469, #1497, .T. ) ;
#1889 = CIRCLE ( 'NONE', #15085, 0.6999999999999663158 ) ;
#1890 = ORIENTED_EDGE ( 'NONE', *, *, #3128, .F. ) ;
#1891 = DIRECTION ( 'NONE',  ( 0.000000000000000000, -1.000000000000000000, 0.000000000000000000 ) ) ;
#1892 = CARTESIAN_POINT ( 'NONE',  ( -34.84130474974620029, 0.1000000000000000056, 19.18213992880165009 ) ) ;
#1893 = ORIENTED_EDGE ( 'NONE', *, *, #5266, .F. ) ;
#1894 = ORIENTED_EDGE ( 'NONE', *, *, #9130, .F. ) ;
#1895 = CARTESIAN_POINT ( 'NONE',  ( -25.08391804896229971, 0.2000000000000000111, 13.11160539455929985 ) ) ;
#1896 = EDGE_CURVE ( 'NONE', #12745, #1787, #16533, .T. ) ;
#1897 = FACE_OUTER_BOUND ( 'NONE', #9405, .T. ) ;
#1898 = EDGE_CURVE ( 'NONE', #246, #12706, #8262, .T. ) ;
#1899 = CYLINDRICAL_SURFACE ( 'NONE', #15687, 0.4000000000000001887 ) ;
#1900 = VECTOR ( 'NONE', #8818, 1000.000000000000000 ) ;
#1901 = CARTESIAN_POINT ( 'NONE',  ( -27.64078692092219924, 0.000000000000000000, 12.06160539455978054 ) ) ;
#1902 = DIRECTION ( 'NONE',  ( 0.000000000000000000, 0.000000000000000000, 1.000000000000000000 ) ) ;
#1903 = CARTESIAN_POINT ( 'NONE',  ( -27.64113314251839881, 0.1000000000000000056, 10.86125917296314469 ) ) ;
#1904 = DIRECTION ( 'NONE',  ( -0.000000000000000000, -1.000000000000000000, -0.000000000000000000 ) ) ;
#1905 = CARTESIAN_POINT ( 'NONE',  ( -31.24078692092220422, 0.1000000000000000056, 13.06160539455926717 ) ) ;
#1906 = VECTOR ( 'NONE', #1244, 1000.000000000000000 ) ;
#1907 = EDGE_LOOP ( 'NONE', ( #18980, #16848, #15788, #14246 ) ) ;
#1908 = CARTESIAN_POINT ( 'NONE',  ( -38.94217180730705508, 0.1000000000000000056, 4.541070263032810139 ) ) ;
#1909 = DIRECTION ( 'NONE',  ( 0.000000000000000000, 0.000000000000000000, 1.000000000000000000 ) ) ;
#1910 = ORIENTED_EDGE ( 'NONE', *, *, #12468, .T. ) ;
#1911 = ORIENTED_EDGE ( 'NONE', *, *, #4780, .F. ) ;
#1912 = DIRECTION ( 'NONE',  ( 0.000000000000000000, 0.000000000000000000, 1.000000000000000000 ) ) ;
#1913 = ORIENTED_EDGE ( 'NONE', *, *, #13007, .T. ) ;
#1914 = VECTOR ( 'NONE', #7785, 1000.000000000000000 ) ;
#1915 = EDGE_CURVE ( 'NONE', #5784, #17281, #16240, .T. ) ;
#1916 = DIRECTION ( 'NONE',  ( 0.000000000000000000, -1.000000000000000000, 0.000000000000000000 ) ) ;
#1917 = ADVANCED_FACE ( 'NONE', ( #5385 ), #6728, .F. ) ;
#1918 = AXIS2_PLACEMENT_3D ( 'NONE', #5707, #8504, #15897 ) ;
#1919 = CARTESIAN_POINT ( 'NONE',  ( -30.84078692092245078, 0.1000000000000000056, 18.88214052608724813 ) ) ;
#1920 = CARTESIAN_POINT ( 'NONE',  ( -36.04147936411454367, 0.000000000000000000, 19.68214052608554709 ) ) ;
#1921 = CARTESIAN_POINT ( 'NONE',  ( -26.08391804896250221, 0.1000000000000000056, 20.23214052608630098 ) ) ;
#1922 = CARTESIAN_POINT ( 'NONE',  ( -36.04147936411454367, 0.000000000000000000, 10.86160539455929985 ) ) ;
#1923 = AXIS2_PLACEMENT_3D ( 'NONE', #1527, #6042, #16428 ) ;
#1924 = CARTESIAN_POINT ( 'NONE',  ( -38.84217180730684760, 0.2000000000000000111, 11.06160539455934000 ) ) ;
#1925 = EDGE_CURVE ( 'NONE', #3582, #3064, #11148, .T. ) ;
#1926 = DIRECTION ( 'NONE',  ( 0.000000000000000000, 0.000000000000000000, 1.000000000000000000 ) ) ;
#1927 = CARTESIAN_POINT ( 'NONE',  ( -31.24252103604925068, 0.1000000000000000056, 6.041069068474620885 ) ) ;
#1928 = CARTESIAN_POINT ( 'NONE',  ( -35.44217180730684902, 0.1000000000000000056, 12.06160539455934178 ) ) ;
#1929 = ORIENTED_EDGE ( 'NONE', *, *, #12592, .T. ) ;
#1930 = ORIENTED_EDGE ( 'NONE', *, *, #14213, .T. ) ;
#1931 = DIRECTION ( 'NONE',  ( 0.000000000000000000, 1.000000000000000000, 0.000000000000000000 ) ) ;
#1932 = ORIENTED_EDGE ( 'NONE', *, *, #5299, .F. ) ;
#1933 = ORIENTED_EDGE ( 'NONE', *, *, #562, .F. ) ;
#1934 = ORIENTED_EDGE ( 'NONE', *, *, #4659, .F. ) ;
#1935 = AXIS2_PLACEMENT_3D ( 'NONE', #5863, #13354, #5765 ) ;
#1936 = DIRECTION ( 'NONE',  ( 0.000000000000000000, 0.000000000000000000, -1.000000000000000000 ) ) ;
#1937 = CARTESIAN_POINT ( 'NONE',  ( -27.64113314251839881, 0.2000000000000000111, 11.06160539455930092 ) ) ;
#1938 = AXIS2_PLACEMENT_3D ( 'NONE', #9403, #6708, #7864 ) ;
#1939 = ORIENTED_EDGE ( 'NONE', *, *, #6675, .F. ) ;
#1940 = EDGE_CURVE ( 'NONE', #4458, #7553, #12857, .T. ) ;
#1941 = DIRECTION ( 'NONE',  ( 0.000000000000000000, -1.000000000000000000, 0.000000000000000000 ) ) ;
#1942 = AXIS2_PLACEMENT_3D ( 'NONE', #5654, #5460, #15663 ) ;
#1943 = DIRECTION ( 'NONE',  ( 0.000000000000000000, 0.000000000000000000, -1.000000000000000000 ) ) ;
#1945 = DIRECTION ( 'NONE',  ( 0.000000000000000000, 0.000000000000000000, -1.000000000000000000 ) ) ;
#1944 = AXIS2_PLACEMENT_3D ( 'NONE', #5333, #16680, #6590 ) ;
#1946 = DIRECTION ( 'NONE',  ( 0.000000000000000000, -1.000000000000000000, 0.000000000000000000 ) ) ;
#1947 = EDGE_CURVE ( 'NONE', #1220, #7601, #5491, .T. ) ;
#1948 = CARTESIAN_POINT ( 'NONE',  ( -37.24147936411479520, 0.000000000000000000, 6.041070263032789711 ) ) ;
#1950 = ORIENTED_EDGE ( 'NONE', *, *, #9560, .F. ) ;
#1949 = AXIS2_PLACEMENT_3D ( 'NONE', #8632, #16305, #14863 ) ;
#1951 = DIRECTION ( 'NONE',  ( 0.000000000000000000, 0.000000000000000000, 1.000000000000000000 ) ) ;
#1952 = ORIENTED_EDGE ( 'NONE', *, *, #7455, .F. ) ;
#1953 = VERTEX_POINT ( 'NONE', #509 ) ;
#1954 = DIRECTION ( 'NONE',  ( -1.000000000000000000, 0.000000000000000000, 2.724550986162155297E-15 ) ) ;
#1955 = VERTEX_POINT ( 'NONE', #17201 ) ;
#1956 = EDGE_LOOP ( 'NONE', ( #5338, #9536, #16167, #1570 ) ) ;
#1957 = ADVANCED_FACE ( 'NONE', ( #11247 ), #14234, .F. ) ;
#1958 = CARTESIAN_POINT ( 'NONE',  ( -31.24078692092245291, 0.000000000000000000, 5.041070263032799481 ) ) ;
#1959 = VERTEX_POINT ( 'NONE', #1063 ) ;
#1960 = VERTEX_POINT ( 'NONE', #6918 ) ;
#1961 = ORIENTED_EDGE ( 'NONE', *, *, #14604, .F. ) ;
#1962 = CARTESIAN_POINT ( 'NONE',  ( 0.000000000000000000, 0.000000000000000000, 16.57187296032260093 ) ) ;
#1963 = CIRCLE ( 'NONE', #3173, 0.2000000000000005107 ) ;
#1965 = CIRCLE ( 'NONE', #2883, 0.1999999999999987899 ) ;
#1964 = CIRCLE ( 'NONE', #13025, 0.3999999999999993006 ) ;
#1966 = ORIENTED_EDGE ( 'NONE', *, *, #7037, .T. ) ;
#1967 = ADVANCED_FACE ( 'NONE', ( #18645 ), #5470, .T. ) ;
#1968 = EDGE_CURVE ( 'NONE', #5819, #18002, #16141, .T. ) ;
#1969 = ORIENTED_EDGE ( 'NONE', *, *, #434, .T. ) ;
#1970 = VECTOR ( 'NONE', #7431, 1000.000000000000000 ) ;
#1971 = ADVANCED_FACE ( 'NONE', ( #94 ), #3, .T. ) ;
#1972 = CARTESIAN_POINT ( 'NONE',  ( -27.64078692092239820, 0.2000000000000000111, 17.48214052608630453 ) ) ;
#1973 = VECTOR ( 'NONE', #12084, 1000.000000000000000 ) ;
#1974 = CARTESIAN_POINT ( 'NONE',  ( 2.009193859085524740E-14, 0.1000000000000000056, 11.06160539455919967 ) ) ;
#1975 = DIRECTION ( 'NONE',  ( 0.000000000000000000, 0.000000000000000000, 1.000000000000000000 ) ) ;
#1976 = PLANE ( 'NONE',  #11564 ) ;
#1977 = CARTESIAN_POINT ( 'NONE',  ( -29.64078692092220280, 0.000000000000000000, 13.06160539455932046 ) ) ;
#1978 = AXIS2_PLACEMENT_3D ( 'NONE', #2522, #8391, #17319 ) ;
#1979 = CARTESIAN_POINT ( 'NONE',  ( -30.04147936411449749, 0.000000000000000000, 11.86160539455925900 ) ) ;
#1980 = CARTESIAN_POINT ( 'NONE',  ( -36.64147936414315154, 0.000000000000000000, 13.06160539455859926 ) ) ;
#1981 = EDGE_CURVE ( 'NONE', #383, #1873, #9797, .T. ) ;
#1982 = ORIENTED_EDGE ( 'NONE', *, *, #2059, .T. ) ;
#1983 = ORIENTED_EDGE ( 'NONE', *, *, #1184, .T. ) ;
#1984 = CARTESIAN_POINT ( 'NONE',  ( -36.04147936414319275, 0.000000000000000000, 12.86160539455857865 ) ) ;
#1985 = CARTESIAN_POINT ( 'NONE',  ( -30.44078692092245220, 0.1000000000000000056, 17.88214052608629956 ) ) ;
#1986 = EDGE_LOOP ( 'NONE', ( #15696, #4360, #264, #10306 ) ) ;
#1987 = VECTOR ( 'NONE', #5213, 1000.000000000000000 ) ;
#1988 = AXIS2_PLACEMENT_3D ( 'NONE', #11548, #13168, #5488 ) ;
#1989 = EDGE_LOOP ( 'NONE', ( #9038, #9310, #2695, #2129, #16466, #10422, #4880, #16668, #16546, #452, #7676, #548, #10372, #5813, #18868, #18130, #10873, #13499, #7020, #11459, #18494, #13584, #2621, #7183, #4460, #11462, #14292, #2072, #10330, #7722, #1950, #12335, #18953, #18110, #6257, #524, #12097, #12407, #13371, #16383, #9173, #2174, #5978, #12997, #3755, #8111, #8222, #4505, #1556, #16692, #15911, #1277, #13908, #2104, #13713, #14589, #14244, #12533, #315, #3474, #15602, #7619, #6168, #10656, #15315, #7816, #15447, #18905, #8738, #13682, #17469, #14362, #11781, #5721, #16763, #15719, #16696, #5482, #173, #18278, #17437, #2101, #3009, #10806, #6962, #16054, #17261, #14197, #11585, #2136, #17419, #15347, #1700, #14045, #16472, #10191, #5697, #2852, #4198, #10172, #10898, #12056, #13019, #5010, #2179, #14457, #11422, #691, #3011, #4930, #11370, #6714, #12453, #17851, #3966, #13442, #4153, #1047, #3487, #15438, #18472, #3377, #2055, #5347, #18711, #6845, #13026, #1604, #4559, #16356, #14577, #7652, #3570, #7135, #1579, #18423, #8399, #10469, #2950, #17889, #8986, #10978, #15850, #10369, #15373, #8899, #9725, #17908, #4465, #18793, #18374, #8005, #10892, #8590, #16764, #804, #7511, #7815, #16768, #6144, #11117, #6209, #6650, #12619, #14295, #9110, #14544, #5847 ) ) ;
#1990 = FACE_OUTER_BOUND ( 'NONE', #11488, .T. ) ;
#1991 = DIRECTION ( 'NONE',  ( -0.000000000000000000, -1.000000000000000000, -0.000000000000000000 ) ) ;
#1992 = VERTEX_POINT ( 'NONE', #11813 ) ;
#1993 = EDGE_LOOP ( 'NONE', ( #879, #13488, #15978, #2896 ) ) ;
#1994 = VECTOR ( 'NONE', #17331, 1000.000000000000000 ) ;
#1995 = LINE ( 'NONE', #6407, #6885 ) ;
#1996 = CARTESIAN_POINT ( 'NONE',  ( -30.24142155679499311, 0.1000000000000000056, 12.06641367763315920 ) ) ;
#1997 = PLANE ( 'NONE',  #5473 ) ;
#1998 = CARTESIAN_POINT ( 'NONE',  ( -31.24252103604925068, 0.000000000000000000, 19.68213933152814832 ) ) ;
#1999 = CIRCLE ( 'NONE', #15531, 0.3999999999999993006 ) ;
#2000 = EDGE_CURVE ( 'NONE', #18444, #4083, #1201, .T. ) ;
#2001 = PLANE ( 'NONE',  #2932 ) ;
#2002 = LINE ( 'NONE', #8157, #7246 ) ;
#2003 = CARTESIAN_POINT ( 'NONE',  ( -38.04217180730690018, 0.000000000000000000, 11.06160539455934000 ) ) ;
#2004 = DIRECTION ( 'NONE',  ( -0.6602958416655170248, 0.000000000000000000, -0.7510055935072830202 ) ) ;
#2005 = CYLINDRICAL_SURFACE ( 'NONE', #3504, 0.1999999999999987899 ) ;
#2006 = ORIENTED_EDGE ( 'NONE', *, *, #15090, .F. ) ;
#2007 = DIRECTION ( 'NONE',  ( 0.000000000000000000, -1.000000000000000000, 0.000000000000000000 ) ) ;
#2008 = DIRECTION ( 'NONE',  ( 0.000000000000000000, -1.000000000000000000, 0.000000000000000000 ) ) ;
#2009 = CIRCLE ( 'NONE', #14306, 0.3999999999999732658 ) ;
#2010 = ORIENTED_EDGE ( 'NONE', *, *, #5464, .T. ) ;
#2011 = ORIENTED_EDGE ( 'NONE', *, *, #6765, .F. ) ;
#2012 = EDGE_CURVE ( 'NONE', #4248, #12217, #8874, .T. ) ;
#2014 = EDGE_CURVE ( 'NONE', #16237, #14599, #1248, .T. ) ;
#2013 = CARTESIAN_POINT ( 'NONE',  ( -38.44217180730709771, 0.000000000000000000, 4.841070263032839271 ) ) ;
#2015 = ORIENTED_EDGE ( 'NONE', *, *, #12485, .T. ) ;
#2016 = CIRCLE ( 'NONE', #15835, 0.2003462215961551718 ) ;
#2017 = DIRECTION ( 'NONE',  ( -0.000000000000000000, -1.000000000000000000, -0.000000000000000000 ) ) ;
#2018 = CARTESIAN_POINT ( 'NONE',  ( -35.24217180730684618, 0.2000000000000000111, 10.96160539455926042 ) ) ;
#2019 = AXIS2_PLACEMENT_3D ( 'NONE', #6322, #18340, #18044 ) ;
#2020 = DIRECTION ( 'NONE',  ( 0.000000000000000000, 0.000000000000000000, 1.000000000000000000 ) ) ;
#2021 = EDGE_CURVE ( 'NONE', #6757, #14776, #14335, .T. ) ;
#2022 = DIRECTION ( 'NONE',  ( 0.000000000000000000, -1.000000000000000000, 0.000000000000000000 ) ) ;
#2023 = CARTESIAN_POINT ( 'NONE',  ( -37.24217180730685328, 0.000000000000000000, 12.06160539455934178 ) ) ;
#2024 = EDGE_CURVE ( 'NONE', #15915, #18704, #4127, .T. ) ;
#2025 = VECTOR ( 'NONE', #15836, 1000.000000000000000 ) ;
#2026 = DIRECTION ( 'NONE',  ( 0.000000000000000000, -1.000000000000000000, 0.000000000000000000 ) ) ;
#2027 = DIRECTION ( 'NONE',  ( 0.000000000000000000, 0.000000000000000000, 1.000000000000000000 ) ) ;
#2028 = CARTESIAN_POINT ( 'NONE',  ( -37.24217180730685328, 0.000000000000000000, 13.06160539455934000 ) ) ;
#2029 = CARTESIAN_POINT ( 'NONE',  ( -27.14078692092250122, 0.000000000000000000, 5.541070263032770171 ) ) ;
#2030 = FACE_OUTER_BOUND ( 'NONE', #9144, .T. ) ;
#2031 = ORIENTED_EDGE ( 'NONE', *, *, #7851, .T. ) ;
#2032 = VERTEX_POINT ( 'NONE', #11532 ) ;
#2033 = EDGE_CURVE ( 'NONE', #6603, #18185, #4406, .T. ) ;
#2034 = LINE ( 'NONE', #8084, #3936 ) ;
#2035 = ORIENTED_EDGE ( 'NONE', *, *, #7581, .T. ) ;
#2036 = ORIENTED_EDGE ( 'NONE', *, *, #5011, .F. ) ;
#2037 = ORIENTED_EDGE ( 'NONE', *, *, #13264, .F. ) ;
#2038 = CYLINDRICAL_SURFACE ( 'NONE', #9980, 0.5000001545156472771 ) ;
#2039 = ORIENTED_EDGE ( 'NONE', *, *, #525, .F. ) ;
#2040 = CARTESIAN_POINT ( 'NONE',  ( 0.000000000000000000, 0.2000000000000000111, 19.93214052608630027 ) ) ;
#2041 = LINE ( 'NONE', #2232, #11212 ) ;
#2042 = DIRECTION ( 'NONE',  ( 0.000000000000000000, 1.000000000000000000, 0.000000000000000000 ) ) ;
#2043 = DIRECTION ( 'NONE',  ( 0.000000000000000000, 0.000000000000000000, 1.000000000000000000 ) ) ;
#2044 = ORIENTED_EDGE ( 'NONE', *, *, #5115, .T. ) ;
#2045 = CYLINDRICAL_SURFACE ( 'NONE', #17738, 0.09999999999999766020 ) ;
#2046 = ORIENTED_EDGE ( 'NONE', *, *, #17463, .F. ) ;
#2047 = CIRCLE ( 'NONE', #16169, 0.3999999999999941380 ) ;
#2048 = ORIENTED_EDGE ( 'NONE', *, *, #16270, .F. ) ;
#2049 = DIRECTION ( 'NONE',  ( -0.000000000000000000, -1.000000000000000000, -0.000000000000000000 ) ) ;
#2050 = ORIENTED_EDGE ( 'NONE', *, *, #17678, .F. ) ;
#2051 = VERTEX_POINT ( 'NONE', #13249 ) ;
#2052 = CARTESIAN_POINT ( 'NONE',  ( 2.009193859085524740E-14, 0.2000000000000000111, 11.06160539455919967 ) ) ;
#2053 = VERTEX_POINT ( 'NONE', #8752 ) ;
#2054 = ADVANCED_FACE ( 'NONE', ( #1154 ), #11434, .F. ) ;
#2055 = ORIENTED_EDGE ( 'NONE', *, *, #12422, .T. ) ;
#2056 = EDGE_LOOP ( 'NONE', ( #1573, #9647, #3086, #10829 ) ) ;
#2057 = DIRECTION ( 'NONE',  ( 0.000000000000000000, -1.000000000000000000, 0.000000000000000000 ) ) ;
#2058 = ORIENTED_EDGE ( 'NONE', *, *, #3775, .T. ) ;
#2059 = EDGE_CURVE ( 'NONE', #7371, #6493, #17390, .T. ) ;
#2060 = ORIENTED_EDGE ( 'NONE', *, *, #12352, .T. ) ;
#2061 = DIRECTION ( 'NONE',  ( 0.000000000000000000, -1.000000000000000000, 0.000000000000000000 ) ) ;
#2062 = DIRECTION ( 'NONE',  ( 0.000000000000000000, 0.000000000000000000, -1.000000000000000000 ) ) ;
#2063 = ADVANCED_FACE ( 'NONE', ( #15758 ), #5950, .T. ) ;
#2064 = DIRECTION ( 'NONE',  ( -8.673617379884060124E-16, 0.000000000000000000, -1.000000000000000000 ) ) ;
#2065 = DIRECTION ( 'NONE',  ( 0.000000000000000000, 0.000000000000000000, 1.000000000000000000 ) ) ;
#2066 = LINE ( 'NONE', #2359, #18832 ) ;
#2067 = VECTOR ( 'NONE', #3024, 1000.000000000000000 ) ;
#2068 = CARTESIAN_POINT ( 'NONE',  ( -36.64217180730684476, 0.2000000000000000111, 13.06160539455934000 ) ) ;
#2069 = EDGE_CURVE ( 'NONE', #3467, #11964, #11414, .T. ) ;
#2070 = DIRECTION ( 'NONE',  ( 0.000000000000000000, 0.000000000000000000, 1.000000000000000000 ) ) ;
#2071 = ORIENTED_EDGE ( 'NONE', *, *, #2724, .T. ) ;
#2072 = ORIENTED_EDGE ( 'NONE', *, *, #3128, .T. ) ;
#2073 = LINE ( 'NONE', #3706, #4290 ) ;
#2075 = EDGE_CURVE ( 'NONE', #16697, #9383, #11095, .T. ) ;
#2074 = CARTESIAN_POINT ( 'NONE',  ( -37.24217180730710197, 0.2000000000000000111, 5.241070263032810317 ) ) ;
#2076 = VERTEX_POINT ( 'NONE', #12963 ) ;
#2077 = ORIENTED_EDGE ( 'NONE', *, *, #6051, .F. ) ;
#2078 = DIRECTION ( 'NONE',  ( -1.156482317317888330E-14, 0.000000000000000000, 1.000000000000000000 ) ) ;
#2079 = DIRECTION ( 'NONE',  ( 0.000000000000000000, -1.000000000000000000, 0.000000000000000000 ) ) ;
#2080 = VERTEX_POINT ( 'NONE', #4215 ) ;
#2081 = EDGE_CURVE ( 'NONE', #15220, #5861, #14697, .T. ) ;
#2082 = ORIENTED_EDGE ( 'NONE', *, *, #3403, .F. ) ;
#2083 = DIRECTION ( 'NONE',  ( 0.000000000000000000, -1.000000000000000000, 0.000000000000000000 ) ) ;
#2084 = CIRCLE ( 'NONE', #1768, 0.1999999999999987899 ) ;
#2085 = ADVANCED_FACE ( 'NONE', ( #7202 ), #1524, .F. ) ;
#2086 = DIRECTION ( 'NONE',  ( 0.000000000000000000, 0.000000000000000000, 1.000000000000000000 ) ) ;
#2087 = AXIS2_PLACEMENT_3D ( 'NONE', #5442, #14106, #8235 ) ;
#2088 = CARTESIAN_POINT ( 'NONE',  ( -28.04078692092241454, 0.1000000000000000056, 18.88214052608724813 ) ) ;
#2089 = AXIS2_PLACEMENT_3D ( 'NONE', #16260, #10116, #6063 ) ;
#2090 = CARTESIAN_POINT ( 'NONE',  ( -8.252690188422409534, 0.000000000000000000, -9.386423633010698708 ) ) ;
#2091 = AXIS2_PLACEMENT_3D ( 'NONE', #8777, #1740, #311 ) ;
#2092 = DIRECTION ( 'NONE',  ( 0.000000000000000000, -1.000000000000000000, 0.000000000000000000 ) ) ;
#2093 = FACE_OUTER_BOUND ( 'NONE', #10169, .T. ) ;
#2094 = CARTESIAN_POINT ( 'NONE',  ( -36.04147936411479236, 0.2000000000000000111, 5.041070263032759513 ) ) ;
#2095 = DIRECTION ( 'NONE',  ( 0.000000000000000000, -1.000000000000000000, 0.000000000000000000 ) ) ;
#2096 = EDGE_CURVE ( 'NONE', #13561, #2323, #17861, .T. ) ;
#2097 = FACE_OUTER_BOUND ( 'NONE', #4884, .T. ) ;
#2098 = VERTEX_POINT ( 'NONE', #10648 ) ;
#2099 = CARTESIAN_POINT ( 'NONE',  ( -36.84217180730709629, 0.2000000000000000111, 17.88214052608629956 ) ) ;
#2100 = DIRECTION ( 'NONE',  ( 0.000000000000000000, -1.000000000000000000, 0.000000000000000000 ) ) ;
#2101 = ORIENTED_EDGE ( 'NONE', *, *, #4602, .F. ) ;
#2102 = CIRCLE ( 'NONE', #10684, 0.3999999999999732658 ) ;
#2103 = DIRECTION ( 'NONE',  ( 0.000000000000000000, -1.000000000000000000, 0.000000000000000000 ) ) ;
#2104 = ORIENTED_EDGE ( 'NONE', *, *, #17780, .F. ) ;
#2105 = AXIS2_PLACEMENT_3D ( 'NONE', #398, #10672, #10866 ) ;
#2106 = AXIS2_PLACEMENT_3D ( 'NONE', #7521, #2912, #8793 ) ;
#2107 = CIRCLE ( 'NONE', #4852, 0.2000011945581837980 ) ;
#2108 = CIRCLE ( 'NONE', #11919, 0.3999999999999732658 ) ;
#2109 = CIRCLE ( 'NONE', #3641, 0.1999999999999996503 ) ;
#2110 = DIRECTION ( 'NONE',  ( 0.000000000000000000, 0.000000000000000000, 1.000000000000000000 ) ) ;
#2111 = DIRECTION ( 'NONE',  ( -0.000000000000000000, -1.000000000000000000, -0.000000000000000000 ) ) ;
#2112 = DIRECTION ( 'NONE',  ( 0.000000000000000000, 0.000000000000000000, -1.000000000000000000 ) ) ;
#2113 = FACE_OUTER_BOUND ( 'NONE', #17256, .T. ) ;
#2114 = EDGE_CURVE ( 'NONE', #11113, #1743, #11899, .T. ) ;
#2115 = DIRECTION ( 'NONE',  ( 0.000000000000000000, 0.000000000000000000, -1.000000000000000000 ) ) ;
#2116 = CARTESIAN_POINT ( 'NONE',  ( -38.94217180730705508, 0.000000000000000000, 5.241070263032810317 ) ) ;
#2117 = AXIS2_PLACEMENT_3D ( 'NONE', #3539, #12190, #4693 ) ;
#2118 = AXIS2_PLACEMENT_3D ( 'NONE', #18162, #860, #12293 ) ;
#2119 = DIRECTION ( 'NONE',  ( -0.000000000000000000, -1.000000000000000000, -0.000000000000000000 ) ) ;
#2120 = CIRCLE ( 'NONE', #10721, 0.4000000000000010214 ) ;
#2121 = CYLINDRICAL_SURFACE ( 'NONE', #6957, 0.3999999999999993006 ) ;
#2122 = VECTOR ( 'NONE', #14977, 1000.000000000000000 ) ;
#2123 = CARTESIAN_POINT ( 'NONE',  ( -30.04147936411449749, 0.2000000000000000111, 11.06160539455927960 ) ) ;
#2124 = DIRECTION ( 'NONE',  ( 0.000000000000000000, -1.000000000000000000, 0.000000000000000000 ) ) ;
#2125 = CARTESIAN_POINT ( 'NONE',  ( -36.64217180731125012, 0.2000000000000000111, 18.88214052607774818 ) ) ;
#2126 = ORIENTED_EDGE ( 'NONE', *, *, #13695, .F. ) ;
#2127 = ORIENTED_EDGE ( 'NONE', *, *, #3572, .F. ) ;
#2128 = CYLINDRICAL_SURFACE ( 'NONE', #12524, 0.4000000000000010214 ) ;
#2129 = ORIENTED_EDGE ( 'NONE', *, *, #1401, .T. ) ;
#2130 = EDGE_LOOP ( 'NONE', ( #665, #235, #3590, #17536 ) ) ;
#2131 = ORIENTED_EDGE ( 'NONE', *, *, #10973, .F. ) ;
#2132 = ADVANCED_FACE ( 'NONE', ( #16511 ), #7479, .F. ) ;
#2133 = CYLINDRICAL_SURFACE ( 'NONE', #18263, 0.1999999999999987899 ) ;
#2134 = AXIS2_PLACEMENT_3D ( 'NONE', #454, #3131, #3231 ) ;
#2135 = VECTOR ( 'NONE', #2586, 1000.000000000000000 ) ;
#2136 = ORIENTED_EDGE ( 'NONE', *, *, #6413, .T. ) ;
#2137 = AXIS2_PLACEMENT_3D ( 'NONE', #15413, #3489, #12326 ) ;
#2138 = AXIS2_PLACEMENT_3D ( 'NONE', #5149, #6398, #8036 ) ;
#2139 = DIRECTION ( 'NONE',  ( 0.000000000000000000, -1.000000000000000000, 0.000000000000000000 ) ) ;
#2140 = EDGE_CURVE ( 'NONE', #5862, #123, #10747, .T. ) ;
#2141 = EDGE_CURVE ( 'NONE', #5247, #12795, #11716, .T. ) ;
#2142 = DIRECTION ( 'NONE',  ( 0.000000000000000000, -1.000000000000000000, 0.000000000000000000 ) ) ;
#2143 = LINE ( 'NONE', #10976, #12334 ) ;
#2144 = CYLINDRICAL_SURFACE ( 'NONE', #129, 0.3999999999984259480 ) ;
#2145 = ORIENTED_EDGE ( 'NONE', *, *, #15228, .F. ) ;
#2146 = DIRECTION ( 'NONE',  ( -3.469446951953635015E-14, 0.000000000000000000, 1.000000000000000000 ) ) ;
#2147 = AXIS2_PLACEMENT_3D ( 'NONE', #18514, #14196, #15541 ) ;
#2148 = ORIENTED_EDGE ( 'NONE', *, *, #8268, .F. ) ;
#2149 = CIRCLE ( 'NONE', #17, 0.2000000000000005107 ) ;
#2150 = ORIENTED_EDGE ( 'NONE', *, *, #10813, .T. ) ;
#2151 = DIRECTION ( 'NONE',  ( -0.000000000000000000, -1.000000000000000000, -0.000000000000000000 ) ) ;
#2152 = VERTEX_POINT ( 'NONE', #188 ) ;
#2153 = ORIENTED_EDGE ( 'NONE', *, *, #16747, .F. ) ;
#2154 = CARTESIAN_POINT ( 'NONE',  ( -36.64217180730710055, 0.2000000000000000111, 6.241070263032810317 ) ) ;
#2155 = ORIENTED_EDGE ( 'NONE', *, *, #5973, .T. ) ;
#2156 = VERTEX_POINT ( 'NONE', #15167 ) ;
#2157 = VERTEX_POINT ( 'NONE', #16608 ) ;
#2158 = DIRECTION ( 'NONE',  ( 0.000000000000000000, 0.000000000000000000, -1.000000000000000000 ) ) ;
#2159 = EDGE_CURVE ( 'NONE', #6473, #11580, #4043, .T. ) ;
#2160 = VERTEX_POINT ( 'NONE', #3438 ) ;
#2161 = ORIENTED_EDGE ( 'NONE', *, *, #6548, .T. ) ;
#2162 = CYLINDRICAL_SURFACE ( 'NONE', #8847, 0.2000000000000057288 ) ;
#2163 = CIRCLE ( 'NONE', #16277, 0.1999999999999987899 ) ;
#2164 = DIRECTION ( 'NONE',  ( 1.000000000000000000, 0.000000000000000000, 0.000000000000000000 ) ) ;
#2165 = CARTESIAN_POINT ( 'NONE',  ( -1.121825158451130142E-11, 0.000000000000000000, 6.641070263073199698 ) ) ;
#2166 = CARTESIAN_POINT ( 'NONE',  ( -38.64217180730514656, 0.2000000000000000111, 4.241070263032034937 ) ) ;
#2167 = FACE_OUTER_BOUND ( 'NONE', #13543, .T. ) ;
#2168 = DIRECTION ( 'NONE',  ( 0.000000000000000000, 0.000000000000000000, -1.000000000000000000 ) ) ;
#2169 = FACE_OUTER_BOUND ( 'NONE', #3704, .T. ) ;
#2170 = ORIENTED_EDGE ( 'NONE', *, *, #8659, .T. ) ;
#2172 = EDGE_CURVE ( 'NONE', #6779, #9179, #18046, .T. ) ;
#2171 = DIRECTION ( 'NONE',  ( 0.000000000000000000, 0.000000000000000000, 1.000000000000000000 ) ) ;
#2173 = ORIENTED_EDGE ( 'NONE', *, *, #12609, .F. ) ;
#2174 = ORIENTED_EDGE ( 'NONE', *, *, #15323, .T. ) ;
#2175 = LINE ( 'NONE', #12168, #5513 ) ;
#2176 = DIRECTION ( 'NONE',  ( 0.000000000000000000, -1.000000000000000000, 0.000000000000000000 ) ) ;
#2177 = ORIENTED_EDGE ( 'NONE', *, *, #11734, .F. ) ;
#2178 = AXIS2_PLACEMENT_3D ( 'NONE', #3744, #10502, #2311 ) ;
#2179 = ORIENTED_EDGE ( 'NONE', *, *, #1265, .F. ) ;
#2180 = CYLINDRICAL_SURFACE ( 'NONE', #5035, 0.3999999999999732658 ) ;
#2181 = LINE ( 'NONE', #8043, #10992 ) ;
#2182 = ORIENTED_EDGE ( 'NONE', *, *, #1331, .T. ) ;
#2183 = ORIENTED_EDGE ( 'NONE', *, *, #16010, .F. ) ;
#2184 = DIRECTION ( 'NONE',  ( 0.000000000000000000, -1.000000000000000000, 0.000000000000000000 ) ) ;
#2185 = ADVANCED_FACE ( 'NONE', ( #13346 ), #373, .F. ) ;
#2186 = PLANE ( 'NONE',  #8593 ) ;
#2187 = EDGE_CURVE ( 'NONE', #3680, #12883, #8040, .T. ) ;
#2188 = CARTESIAN_POINT ( 'NONE',  ( -38.64217180730705081, 0.1000000000000000056, 5.241070263032810317 ) ) ;
#2189 = DIRECTION ( 'NONE',  ( -0.000000000000000000, -1.000000000000000000, -0.000000000000000000 ) ) ;
#2190 = AXIS2_PLACEMENT_3D ( 'NONE', #12179, #467, #10744 ) ;
#2191 = LINE ( 'NONE', #3625, #3549 ) ;
#2192 = CARTESIAN_POINT ( 'NONE',  ( -30.84078692092220209, 0.000000000000000000, 10.96160539455926042 ) ) ;
#2193 = LINE ( 'NONE', #2292, #8350 ) ;
#2194 = DIRECTION ( 'NONE',  ( 0.000000000000000000, -1.000000000000000000, 0.000000000000000000 ) ) ;
#2195 = DIRECTION ( 'NONE',  ( 0.000000000000000000, 1.000000000000000000, 0.000000000000000000 ) ) ;
#2196 = EDGE_CURVE ( 'NONE', #3582, #11563, #17549, .T. ) ;
#2197 = VERTEX_POINT ( 'NONE', #1903 ) ;
#2198 = CARTESIAN_POINT ( 'NONE',  ( -25.03995726841874969, 0.1000000000000000056, 20.18214052608630027 ) ) ;
#2199 = CARTESIAN_POINT ( 'NONE',  ( -35.04176838495753543, 0.1000000000000000056, 5.245879166811741712 ) ) ;
#2200 = ORIENTED_EDGE ( 'NONE', *, *, #13072, .F. ) ;
#2201 = AXIS2_PLACEMENT_3D ( 'NONE', #14157, #15685, #982 ) ;
#2202 = CARTESIAN_POINT ( 'NONE',  ( -27.14078692092250122, 0.000000000000000000, 18.58214052608629885 ) ) ;
#2203 = EDGE_LOOP ( 'NONE', ( #4960, #12194, #14324, #5574 ) ) ;
#2204 = FACE_OUTER_BOUND ( 'NONE', #10678, .T. ) ;
#2205 = AXIS2_PLACEMENT_3D ( 'NONE', #18970, #2999, #13012 ) ;
#2206 = EDGE_CURVE ( 'NONE', #16011, #12229, #5581, .T. ) ;
#2207 = CARTESIAN_POINT ( 'NONE',  ( -38.04217180730684333, 0.1000000000000000056, 13.06160539455934000 ) ) ;
#2208 = EDGE_CURVE ( 'NONE', #14029, #5061, #1276, .T. ) ;
#2209 = EDGE_CURVE ( 'NONE', #17644, #18845, #9565, .T. ) ;
#2210 = DIRECTION ( 'NONE',  ( 0.000000000000000000, 0.000000000000000000, -1.000000000000000000 ) ) ;
#2211 = DIRECTION ( 'NONE',  ( 0.000000000000000000, 0.000000000000000000, -1.000000000000000000 ) ) ;
#2212 = VECTOR ( 'NONE', #13740, 1000.000000000000000 ) ;
#2213 = CARTESIAN_POINT ( 'NONE',  ( -36.64217180730710055, 0.000000000000000000, 19.88214052608630311 ) ) ;
#2214 = CARTESIAN_POINT ( 'NONE',  ( -35.14217180730705081, 0.2000000000000000111, 17.78214052608624840 ) ) ;
#2215 = DIRECTION ( 'NONE',  ( 0.000000000000000000, 0.000000000000000000, 1.000000000000000000 ) ) ;
#2216 = CARTESIAN_POINT ( 'NONE',  ( -38.44182558570775399, 0.1000000000000000056, 17.88214052608624982 ) ) ;
#2217 = DIRECTION ( 'NONE',  ( 0.000000000000000000, 1.000000000000000000, 0.000000000000000000 ) ) ;
#2218 = CARTESIAN_POINT ( 'NONE',  ( -38.94217180730679928, 0.2000000000000000111, 13.16160539455933964 ) ) ;
#2219 = CARTESIAN_POINT ( 'NONE',  ( -25.08391804896250221, 0.000000000000000000, 20.23214052608630098 ) ) ;
#2220 = ORIENTED_EDGE ( 'NONE', *, *, #4751, .T. ) ;
#2221 = ORIENTED_EDGE ( 'NONE', *, *, #12153, .T. ) ;
#2222 = CARTESIAN_POINT ( 'NONE',  ( -28.84078692092239748, 0.2000000000000000111, 18.48214052608724600 ) ) ;
#2223 = EDGE_CURVE ( 'NONE', #6987, #13092, #3057, .T. ) ;
#2224 = ORIENTED_EDGE ( 'NONE', *, *, #8067, .F. ) ;
#2225 = ORIENTED_EDGE ( 'NONE', *, *, #5373, .T. ) ;
#2226 = CARTESIAN_POINT ( 'NONE',  ( -28.24147936411469928, 0.2000000000000000111, 19.88214052608630311 ) ) ;
#2227 = VERTEX_POINT ( 'NONE', #16426 ) ;
#2228 = AXIS2_PLACEMENT_3D ( 'NONE', #18597, #3696, #12727 ) ;
#2229 = CARTESIAN_POINT ( 'NONE',  ( -35.64217180730705081, 0.1000000000000000056, 17.88214052608629956 ) ) ;
#2230 = CIRCLE ( 'NONE', #1010, 0.6999999999999663158 ) ;
#2231 = CYLINDRICAL_SURFACE ( 'NONE', #14490, 0.4000000000000010214 ) ;
#2232 = CARTESIAN_POINT ( 'NONE',  ( -29.84147936411449820, 0.2000000000000000111, 11.06160539455927960 ) ) ;
#2233 = CARTESIAN_POINT ( 'NONE',  ( -28.44078692092245220, 0.2000000000000000111, 4.241070263032785448 ) ) ;
#2234 = EDGE_CURVE ( 'NONE', #5532, #5223, #1889, .T. ) ;
#2235 = FACE_OUTER_BOUND ( 'NONE', #17721, .T. ) ;
#2236 = VERTEX_POINT ( 'NONE', #2003 ) ;
#2237 = CARTESIAN_POINT ( 'NONE',  ( -40.14217180730695134, 0.1000000000000000056, 0.000000000000000000 ) ) ;
#2238 = CIRCLE ( 'NONE', #7460, 0.2003462215961551718 ) ;
#2239 = ORIENTED_EDGE ( 'NONE', *, *, #9321, .T. ) ;
#2240 = ORIENTED_EDGE ( 'NONE', *, *, #12991, .F. ) ;
#2241 = DIRECTION ( 'NONE',  ( 1.000000000000000000, 0.000000000000000000, 0.000000000000000000 ) ) ;
#2242 = ORIENTED_EDGE ( 'NONE', *, *, #18431, .T. ) ;
#2243 = ORIENTED_EDGE ( 'NONE', *, *, #2969, .F. ) ;
#2244 = ORIENTED_EDGE ( 'NONE', *, *, #2081, .F. ) ;
#2245 = VECTOR ( 'NONE', #10938, 1000.000000000000000 ) ;
#2246 = EDGE_LOOP ( 'NONE', ( #6262, #16715, #5656, #3446 ) ) ;
#2247 = EDGE_CURVE ( 'NONE', #11985, #15144, #14179, .T. ) ;
#2248 = ORIENTED_EDGE ( 'NONE', *, *, #10461, .T. ) ;
#2249 = CYLINDRICAL_SURFACE ( 'NONE', #17950, 0.1999999999999996503 ) ;
#2250 = EDGE_CURVE ( 'NONE', #3677, #12708, #1715, .T. ) ;
#2251 = ORIENTED_EDGE ( 'NONE', *, *, #16270, .T. ) ;
#2252 = CIRCLE ( 'NONE', #1942, 0.4000000000000244471 ) ;
#2253 = ORIENTED_EDGE ( 'NONE', *, *, #3850, .F. ) ;
#2254 = VECTOR ( 'NONE', #8130, 1000.000000000000000 ) ;
#2255 = AXIS2_PLACEMENT_3D ( 'NONE', #1534, #4508, #6146 ) ;
#2256 = FACE_OUTER_BOUND ( 'NONE', #18752, .T. ) ;
#2257 = CYLINDRICAL_SURFACE ( 'NONE', #4000, 0.2000011945581872674 ) ;
#2258 = CARTESIAN_POINT ( 'NONE',  ( -28.84147936411470070, 0.2000000000000000111, 19.68214052608630027 ) ) ;
#2260 = AXIS2_PLACEMENT_3D ( 'NONE', #8667, #7215, #12887 ) ;
#2259 = CIRCLE ( 'NONE', #15759, 0.1999999999999996503 ) ;
#2261 = CARTESIAN_POINT ( 'NONE',  ( -30.04078692092220138, 0.2000000000000000111, 12.06160539456072023 ) ) ;
#2262 = FACE_OUTER_BOUND ( 'NONE', #12100, .T. ) ;
#2263 = CARTESIAN_POINT ( 'NONE',  ( 0.000000000000000000, 0.1000000000000000056, 19.88214052608630311 ) ) ;
#2264 = EDGE_CURVE ( 'NONE', #4547, #11441, #13550, .T. ) ;
#2265 = DIRECTION ( 'NONE',  ( 0.000000000000000000, -1.000000000000000000, 0.000000000000000000 ) ) ;
#2266 = ORIENTED_EDGE ( 'NONE', *, *, #671, .F. ) ;
#2267 = FACE_OUTER_BOUND ( 'NONE', #8732, .T. ) ;
#2268 = VERTEX_POINT ( 'NONE', #13825 ) ;
#2269 = VERTEX_POINT ( 'NONE', #6513 ) ;
#2270 = CIRCLE ( 'NONE', #17003, 0.2000000000000057288 ) ;
#2271 = DIRECTION ( 'NONE',  ( 0.000000000000000000, 0.000000000000000000, 1.000000000000000000 ) ) ;
#2272 = LINE ( 'NONE', #11299, #3058 ) ;
#2273 = AXIS2_PLACEMENT_3D ( 'NONE', #229, #9074, #45 ) ;
#2274 = VERTEX_POINT ( 'NONE', #7961 ) ;
#2276 = VECTOR ( 'NONE', #16313, 1000.000000000000000 ) ;
#2275 = AXIS2_PLACEMENT_3D ( 'NONE', #13051, #1602, #14683 ) ;
#2277 = EDGE_CURVE ( 'NONE', #8496, #16827, #17239, .T. ) ;
#2278 = ORIENTED_EDGE ( 'NONE', *, *, #7243, .F. ) ;
#2279 = CARTESIAN_POINT ( 'NONE',  ( 0.000000000000000000, 0.2000000000000000111, 13.06160539455269998 ) ) ;
#2280 = CYLINDRICAL_SURFACE ( 'NONE', #4228, 0.2000000000000005107 ) ;
#2281 = VECTOR ( 'NONE', #2783, 1000.000000000000000 ) ;
#2282 = EDGE_LOOP ( 'NONE', ( #1325, #13504, #1864, #13469 ) ) ;
#2283 = ORIENTED_EDGE ( 'NONE', *, *, #8170, .F. ) ;
#2284 = DIRECTION ( 'NONE',  ( 0.000000000000000000, -1.000000000000000000, 0.000000000000000000 ) ) ;
#2285 = ADVANCED_FACE ( 'NONE', ( #9597 ), #1035, .T. ) ;
#2286 = CARTESIAN_POINT ( 'NONE',  ( -37.84147936414314728, 0.2000000000000000111, 13.06160539455859926 ) ) ;
#2287 = CARTESIAN_POINT ( 'NONE',  ( -28.84078692092245078, 0.1000000000000000056, 4.241070263032785448 ) ) ;
#2288 = AXIS2_PLACEMENT_3D ( 'NONE', #2836, #4184, #16108 ) ;
#2289 = DIRECTION ( 'NONE',  ( 1.000000000000000000, -0.000000000000000000, 0.000000000000000000 ) ) ;
#2290 = CARTESIAN_POINT ( 'NONE',  ( -36.04147936414319275, 0.2000000000000000111, 13.06160539455857972 ) ) ;
#2291 = CARTESIAN_POINT ( 'NONE',  ( -35.14217180730705081, 0.000000000000000000, 4.041070263032739973 ) ) ;
#2292 = CARTESIAN_POINT ( 'NONE',  ( -42.34217180730784946, 0.000000000000000000, 0.000000000000000000 ) ) ;
#2293 = AXIS2_PLACEMENT_3D ( 'NONE', #14699, #1529, #96 ) ;
#2294 = DIRECTION ( 'NONE',  ( 0.000000000000000000, 0.000000000000000000, -1.000000000000000000 ) ) ;
#2295 = AXIS2_PLACEMENT_3D ( 'NONE', #12606, #8385, #5209 ) ;
#2296 = DIRECTION ( 'NONE',  ( 0.000000000000000000, -1.000000000000000000, 0.000000000000000000 ) ) ;
#2297 = ORIENTED_EDGE ( 'NONE', *, *, #17523, .T. ) ;
#2298 = CARTESIAN_POINT ( 'NONE',  ( -28.64147936411467299, 0.1000000000000000056, 6.241070263032759691 ) ) ;
#2299 = LINE ( 'NONE', #3732, #4 ) ;
#2300 = ORIENTED_EDGE ( 'NONE', *, *, #3336, .T. ) ;
#2301 = CARTESIAN_POINT ( 'NONE',  ( -30.64078692092220280, 0.000000000000000000, 11.06160539455932046 ) ) ;
#2302 = ORIENTED_EDGE ( 'NONE', *, *, #14263, .F. ) ;
#2303 = EDGE_CURVE ( 'NONE', #15057, #8358, #5883, .T. ) ;
#2304 = AXIS2_PLACEMENT_3D ( 'NONE', #10003, #7008, #17395 ) ;
#2305 = AXIS2_PLACEMENT_3D ( 'NONE', #15520, #2350, #8211 ) ;
#2306 = DIRECTION ( 'NONE',  ( -0.7510055935072859068, 0.000000000000000000, -0.6602958416655139162 ) ) ;
#2307 = CIRCLE ( 'NONE', #1680, 0.2000000000000005107 ) ;
#2308 = EDGE_CURVE ( 'NONE', #7909, #1094, #2193, .T. ) ;
#2309 = DIRECTION ( 'NONE',  ( 0.000000000000000000, 1.000000000000000000, 0.000000000000000000 ) ) ;
#2310 = DIRECTION ( 'NONE',  ( 0.000000000000000000, 0.000000000000000000, -1.000000000000000000 ) ) ;
#2311 = DIRECTION ( 'NONE',  ( 0.000000000000000000, 0.000000000000000000, 1.000000000000000000 ) ) ;
#2312 = DIRECTION ( 'NONE',  ( 0.000000000000000000, 0.000000000000000000, -1.000000000000000000 ) ) ;
#2313 = CARTESIAN_POINT ( 'NONE',  ( -36.84217180731124586, 0.2000000000000000111, 18.88214052607770199 ) ) ;
#2314 = CARTESIAN_POINT ( 'NONE',  ( -27.14078692092250122, 0.2000000000000000111, 17.88214052608629956 ) ) ;
#2315 = AXIS2_PLACEMENT_3D ( 'NONE', #488, #5092, #7880 ) ;
#2316 = DIRECTION ( 'NONE',  ( 0.000000000000000000, 1.000000000000000000, 0.000000000000000000 ) ) ;
#2317 = DIRECTION ( 'NONE',  ( 0.000000000000000000, 1.000000000000000000, 0.000000000000000000 ) ) ;
#2318 = CYLINDRICAL_SURFACE ( 'NONE', #11478, 0.2999999999999999334 ) ;
#2319 = CARTESIAN_POINT ( 'NONE',  ( 0.000000000000000000, 0.2000000000000000111, 6.291070263032779941 ) ) ;
#2320 = VERTEX_POINT ( 'NONE', #10937 ) ;
#2321 = AXIS2_PLACEMENT_3D ( 'NONE', #12112, #113, #393 ) ;
#2322 = EDGE_CURVE ( 'NONE', #16056, #17329, #753, .T. ) ;
#2323 = VERTEX_POINT ( 'NONE', #16801 ) ;
#2324 = DIRECTION ( 'NONE',  ( -1.000000000000000000, 0.000000000000000000, 0.000000000000000000 ) ) ;
#2325 = EDGE_CURVE ( 'NONE', #9387, #1862, #9504, .T. ) ;
#2326 = ORIENTED_EDGE ( 'NONE', *, *, #15263, .F. ) ;
#2327 = ORIENTED_EDGE ( 'NONE', *, *, #8945, .T. ) ;
#2328 = DIRECTION ( 'NONE',  ( 0.000000000000000000, -1.000000000000000000, 0.000000000000000000 ) ) ;
#2329 = EDGE_LOOP ( 'NONE', ( #13750, #3115, #2385, #11753 ) ) ;
#2330 = EDGE_CURVE ( 'NONE', #6189, #17362, #14215, .T. ) ;
#2331 = DIRECTION ( 'NONE',  ( 0.000000000000000000, -1.000000000000000000, 0.000000000000000000 ) ) ;
#2332 = CIRCLE ( 'NONE', #15205, 0.1999999999999987899 ) ;
#2333 = CARTESIAN_POINT ( 'NONE',  ( -35.04217061274979983, 0.2000000000000000111, 19.68213933152814832 ) ) ;
#2334 = AXIS2_PLACEMENT_3D ( 'NONE', #14789, #13152, #3148 ) ;
#2335 = EDGE_CURVE ( 'NONE', #7293, #16056, #8960, .T. ) ;
#2336 = DIRECTION ( 'NONE',  ( 0.000000000000000000, 0.000000000000000000, 1.000000000000000000 ) ) ;
#2337 = LINE ( 'NONE', #9350, #15705 ) ;
#2338 = DIRECTION ( 'NONE',  ( 0.000000000000000000, 1.000000000000000000, 0.000000000000000000 ) ) ;
#2339 = ORIENTED_EDGE ( 'NONE', *, *, #10001, .T. ) ;
#2340 = DIRECTION ( 'NONE',  ( -1.000000000000000000, 0.000000000000000000, 0.000000000000000000 ) ) ;
#2341 = ORIENTED_EDGE ( 'NONE', *, *, #3561, .F. ) ;
#2342 = EDGE_CURVE ( 'NONE', #15828, #2605, #845, .T. ) ;
#2343 = ORIENTED_EDGE ( 'NONE', *, *, #1462, .F. ) ;
#2344 = CYLINDRICAL_SURFACE ( 'NONE', #12859, 0.1999999999999987899 ) ;
#2345 = ORIENTED_EDGE ( 'NONE', *, *, #6653, .F. ) ;
#2346 = ORIENTED_EDGE ( 'NONE', *, *, #2711, .T. ) ;
#2347 = EDGE_LOOP ( 'NONE', ( #12800, #52, #12574, #9934 ) ) ;
#2348 = ORIENTED_EDGE ( 'NONE', *, *, #9410, .T. ) ;
#2349 = VERTEX_POINT ( 'NONE', #15365 ) ;
#2350 = DIRECTION ( 'NONE',  ( 0.000000000000000000, -1.000000000000000000, 0.000000000000000000 ) ) ;
#2351 = ORIENTED_EDGE ( 'NONE', *, *, #11260, .T. ) ;
#2352 = CARTESIAN_POINT ( 'NONE',  ( -27.64078692092219924, 0.1000000000000000056, 13.06160539455930092 ) ) ;
#2353 = PLANE ( 'NONE',  #14742 ) ;
#2354 = LINE ( 'NONE', #3793, #4058 ) ;
#2355 = DIRECTION ( 'NONE',  ( 0.000000000000000000, -1.000000000000000000, 0.000000000000000000 ) ) ;
#2356 = CIRCLE ( 'NONE', #4799, 1.999999999999984457 ) ;
#2357 = EDGE_CURVE ( 'NONE', #5309, #10570, #12663, .T. ) ;
#2358 = CARTESIAN_POINT ( 'NONE',  ( -36.04217180730685044, 0.2000000000000000111, 12.06160539455934178 ) ) ;
#2359 = CARTESIAN_POINT ( 'NONE',  ( -30.44078692092244864, 0.2000000000000000111, 18.88214052608724813 ) ) ;
#2360 = CARTESIAN_POINT ( 'NONE',  ( -37.24217180730710197, 0.1000000000000000056, 5.241070263032810317 ) ) ;
#2361 = ORIENTED_EDGE ( 'NONE', *, *, #8134, .F. ) ;
#2362 = FACE_OUTER_BOUND ( 'NONE', #11682, .T. ) ;
#2363 = EDGE_LOOP ( 'NONE', ( #13856, #8901, #14080, #11689 ) ) ;
#2364 = ORIENTED_EDGE ( 'NONE', *, *, #18368, .T. ) ;
#2365 = CARTESIAN_POINT ( 'NONE',  ( -38.44217180731120465, 0.1000000000000000056, 18.48214052607769986 ) ) ;
#2366 = ORIENTED_EDGE ( 'NONE', *, *, #12700, .F. ) ;
#2367 = DIRECTION ( 'NONE',  ( 0.000000000000000000, -1.000000000000000000, 0.000000000000000000 ) ) ;
#2368 = ORIENTED_EDGE ( 'NONE', *, *, #9422, .F. ) ;
#2369 = ORIENTED_EDGE ( 'NONE', *, *, #11368, .T. ) ;
#2370 = DIRECTION ( 'NONE',  ( 0.000000000000000000, -1.000000000000000000, 0.000000000000000000 ) ) ;
#2371 = CARTESIAN_POINT ( 'NONE',  ( -36.04147936411454367, 0.1000000000000000056, 12.06160539455930092 ) ) ;
#2372 = ORIENTED_EDGE ( 'NONE', *, *, #1888, .T. ) ;
#2373 = ADVANCED_FACE ( 'NONE', ( #9402 ), #13918, .T. ) ;
#2374 = ORIENTED_EDGE ( 'NONE', *, *, #17933, .T. ) ;
#2375 = EDGE_CURVE ( 'NONE', #3467, #8144, #4971, .T. ) ;
#2376 = DIRECTION ( 'NONE',  ( 8.673617379884029556E-16, 0.000000000000000000, -1.000000000000000000 ) ) ;
#2377 = LINE ( 'NONE', #18435, #16888 ) ;
#2378 = DIRECTION ( 'NONE',  ( 0.000000000000000000, 1.000000000000000000, 0.000000000000000000 ) ) ;
#2379 = EDGE_CURVE ( 'NONE', #18797, #8535, #6620, .T. ) ;
#2380 = LINE ( 'NONE', #9695, #3554 ) ;
#2381 = ADVANCED_FACE ( 'NONE', ( #16899 ), #11127, .F. ) ;
#2382 = DIRECTION ( 'NONE',  ( 0.000000000000000000, 0.000000000000000000, -1.000000000000000000 ) ) ;
#2383 = DIRECTION ( 'NONE',  ( 0.000000000000000000, 0.000000000000000000, 1.000000000000000000 ) ) ;
#2384 = CARTESIAN_POINT ( 'NONE',  ( -28.04078692092237191, 0.1000000000000000056, 19.88214052608630311 ) ) ;
#2385 = ORIENTED_EDGE ( 'NONE', *, *, #14076, .T. ) ;
#2386 = DIRECTION ( 'NONE',  ( 0.000000000000000000, 1.000000000000000000, 0.000000000000000000 ) ) ;
#2387 = CARTESIAN_POINT ( 'NONE',  ( 0.000000000000000000, 0.000000000000000000, 12.86160420000113902 ) ) ;
#2388 = EDGE_LOOP ( 'NONE', ( #3798, #1071, #12005, #8142 ) ) ;
#2389 = DIRECTION ( 'NONE',  ( 0.000000000000000000, 0.000000000000000000, 1.000000000000000000 ) ) ;
#2390 = ORIENTED_EDGE ( 'NONE', *, *, #8378, .F. ) ;
#2391 = AXIS2_PLACEMENT_3D ( 'NONE', #14555, #11381, #11666 ) ;
#2392 = DIRECTION ( 'NONE',  ( -0.000000000000000000, -1.000000000000000000, -0.000000000000000000 ) ) ;
#2393 = CIRCLE ( 'NONE', #11910, 0.3999999999999993006 ) ;
#2394 = EDGE_CURVE ( 'NONE', #11048, #5156, #16323, .T. ) ;
#2395 = VECTOR ( 'NONE', #14838, 999.9999999999998863 ) ;
#2396 = CARTESIAN_POINT ( 'NONE',  ( -38.64217180730705081, 0.000000000000000000, 5.241070263032810317 ) ) ;
#2397 = DIRECTION ( 'NONE',  ( -0.000000000000000000, -1.000000000000000000, -0.000000000000000000 ) ) ;
#2398 = DIRECTION ( 'NONE',  ( 0.000000000000000000, 0.000000000000000000, 1.000000000000000000 ) ) ;
#2399 = CARTESIAN_POINT ( 'NONE',  ( -35.64217180730705081, 0.1000000000000000056, 6.241070263032810317 ) ) ;
#2400 = LINE ( 'NONE', #10765, #10311 ) ;
#2401 = CARTESIAN_POINT ( 'NONE',  ( -40.14217180730685186, 0.1000000000000000056, -1.346319066768697991E-12 ) ) ;
#2402 = EDGE_CURVE ( 'NONE', #1349, #3923, #8249, .T. ) ;
#2403 = LINE ( 'NONE', #8076, #4678 ) ;
#2404 = VECTOR ( 'NONE', #10833, 1000.000000000000000 ) ;
#2405 = CARTESIAN_POINT ( 'NONE',  ( -29.44078692092245220, 0.1000000000000000056, 5.241070263033249965 ) ) ;
#2406 = DIRECTION ( 'NONE',  ( 0.000000000000000000, -1.000000000000000000, 0.000000000000000000 ) ) ;
#2407 = FACE_OUTER_BOUND ( 'NONE', #56, .T. ) ;
#2408 = VERTEX_POINT ( 'NONE', #3914 ) ;
#2409 = VECTOR ( 'NONE', #2340, 1000.000000000000000 ) ;
#2410 = VECTOR ( 'NONE', #7241, 1000.000000000000000 ) ;
#2411 = AXIS2_PLACEMENT_3D ( 'NONE', #16005, #4548, #16287 ) ;
#2412 = AXIS2_PLACEMENT_3D ( 'NONE', #3273, #1551, #6066 ) ;
#2413 = VERTEX_POINT ( 'NONE', #8346 ) ;
#2414 = LINE ( 'NONE', #15866, #13443 ) ;
#2415 = EDGE_CURVE ( 'NONE', #8535, #1419, #6175, .T. ) ;
#2416 = ORIENTED_EDGE ( 'NONE', *, *, #10830, .F. ) ;
#2417 = DIRECTION ( 'NONE',  ( -0.000000000000000000, -1.000000000000000000, -0.000000000000000000 ) ) ;
#2418 = ORIENTED_EDGE ( 'NONE', *, *, #15664, .F. ) ;
#2419 = CARTESIAN_POINT ( 'NONE',  ( -38.04217180730690018, 0.2000000000000000111, 11.06160539455934000 ) ) ;
#2420 = AXIS2_PLACEMENT_3D ( 'NONE', #8438, #6977, #11405 ) ;
#2421 = DIRECTION ( 'NONE',  ( 0.000000000000000000, -1.000000000000000000, 0.000000000000000000 ) ) ;
#2422 = AXIS2_PLACEMENT_3D ( 'NONE', #10691, #16558, #3386 ) ;
#2423 = CIRCLE ( 'NONE', #13162, 0.2999999999999964362 ) ;
#2424 = CIRCLE ( 'NONE', #4870, 0.1999999999999987899 ) ;
#2425 = EDGE_CURVE ( 'NONE', #4509, #9461, #9878, .T. ) ;
#2426 = VECTOR ( 'NONE', #5106, 1000.000000000000000 ) ;
#2427 = DIRECTION ( 'NONE',  ( -0.000000000000000000, -1.000000000000000000, -0.000000000000000000 ) ) ;
#2428 = EDGE_CURVE ( 'NONE', #9577, #13278, #7730, .T. ) ;
#2429 = DIRECTION ( 'NONE',  ( 0.000000000000000000, 0.000000000000000000, -1.000000000000000000 ) ) ;
#2430 = DIRECTION ( 'NONE',  ( 0.000000000000000000, 0.000000000000000000, -1.000000000000000000 ) ) ;
#2431 = ORIENTED_EDGE ( 'NONE', *, *, #17427, .F. ) ;
#2432 = LINE ( 'NONE', #12796, #12829 ) ;
#2433 = ORIENTED_EDGE ( 'NONE', *, *, #8594, .F. ) ;
#2434 = ORIENTED_EDGE ( 'NONE', *, *, #11240, .T. ) ;
#2435 = CARTESIAN_POINT ( 'NONE',  ( -28.44078692092245220, 0.2000000000000000111, 5.241070263033249965 ) ) ;
#2436 = EDGE_CURVE ( 'NONE', #6306, #14341, #8362, .T. ) ;
#2437 = ORIENTED_EDGE ( 'NONE', *, *, #16930, .T. ) ;
#2438 = VERTEX_POINT ( 'NONE', #2572 ) ;
#2439 = ORIENTED_EDGE ( 'NONE', *, *, #6637, .T. ) ;
#2440 = ORIENTED_EDGE ( 'NONE', *, *, #8403, .F. ) ;
#2441 = CIRCLE ( 'NONE', #12856, 0.09999999999999939493 ) ;
#2442 = VECTOR ( 'NONE', #49, 1000.000000000000000 ) ;
#2443 = VERTEX_POINT ( 'NONE', #11411 ) ;
#2444 = ADVANCED_FACE ( 'NONE', ( #7082 ), #12941, .T. ) ;
#2445 = CIRCLE ( 'NONE', #17483, 0.4000000000000010214 ) ;
#2446 = DIRECTION ( 'NONE',  ( 0.000000000000000000, -1.000000000000000000, 0.000000000000000000 ) ) ;
#2447 = ORIENTED_EDGE ( 'NONE', *, *, #7523, .F. ) ;
#2448 = CARTESIAN_POINT ( 'NONE',  ( -49.52005999797899705, 0.1000000000000000056, 13.36160539455940111 ) ) ;
#2449 = ADVANCED_FACE ( 'NONE', ( #5549 ), #5638, .T. ) ;
#2450 = DIRECTION ( 'NONE',  ( -0.000000000000000000, -1.000000000000000000, -0.000000000000000000 ) ) ;
#2451 = CARTESIAN_POINT ( 'NONE',  ( -30.04147936411475328, 0.000000000000000000, 19.68214052608624698 ) ) ;
#2452 = EDGE_CURVE ( 'NONE', #1699, #13685, #9275, .T. ) ;
#2453 = DIRECTION ( 'NONE',  ( -0.000000000000000000, -1.000000000000000000, -0.000000000000000000 ) ) ;
#2454 = AXIS2_PLACEMENT_3D ( 'NONE', #4575, #9386, #7745 ) ;
#2455 = VECTOR ( 'NONE', #11505, 1000.000000000000000 ) ;
#2456 = CARTESIAN_POINT ( 'NONE',  ( -27.44078692092249838, 0.2000000000000000111, 4.241070263032780119 ) ) ;
#2457 = DIRECTION ( 'NONE',  ( 0.000000000000000000, 0.000000000000000000, 1.000000000000000000 ) ) ;
#2458 = CARTESIAN_POINT ( 'NONE',  ( -30.64130594257039775, 0.1000000000000000056, 18.89656537531784863 ) ) ;
#2459 = ORIENTED_EDGE ( 'NONE', *, *, #9613, .T. ) ;
#2460 = CARTESIAN_POINT ( 'NONE',  ( -49.79349969650110097, 0.1000000000000000056, 13.26160539455939968 ) ) ;
#2461 = ORIENTED_EDGE ( 'NONE', *, *, #2535, .T. ) ;
#2462 = ORIENTED_EDGE ( 'NONE', *, *, #14648, .T. ) ;
#2463 = DIRECTION ( 'NONE',  ( 0.7510055935072671440, 0.000000000000000000, -0.6602958416655350105 ) ) ;
#2464 = ORIENTED_EDGE ( 'NONE', *, *, #4835, .F. ) ;
#2465 = DIRECTION ( 'NONE',  ( 0.000000000000000000, -1.000000000000000000, 0.000000000000000000 ) ) ;
#2466 = ORIENTED_EDGE ( 'NONE', *, *, #3023, .F. ) ;
#2467 = ORIENTED_EDGE ( 'NONE', *, *, #3653, .F. ) ;
#2468 = CARTESIAN_POINT ( 'NONE',  ( -35.24217180730683197, 0.1000000000000000056, 13.06160539455934000 ) ) ;
#2469 = CARTESIAN_POINT ( 'NONE',  ( -37.24217180730710197, 0.000000000000000000, 5.841070263032809962 ) ) ;
#2470 = AXIS2_PLACEMENT_3D ( 'NONE', #18017, #3506, #9463 ) ;
#2471 = VERTEX_POINT ( 'NONE', #17182 ) ;
#2472 = EDGE_CURVE ( 'NONE', #5879, #2749, #15837, .T. ) ;
#2473 = ORIENTED_EDGE ( 'NONE', *, *, #14174, .T. ) ;
#2474 = CARTESIAN_POINT ( 'NONE',  ( -20.48923368040395232, 0.000000000000000000, 23.30399213456844976 ) ) ;
#2475 = DIRECTION ( 'NONE',  ( 0.000000000000000000, 0.000000000000000000, -1.000000000000000000 ) ) ;
#2476 = CARTESIAN_POINT ( 'NONE',  ( 0.000000000000000000, 2.000000000000000000, 0.000000000000000000 ) ) ;
#2477 = CARTESIAN_POINT ( 'NONE',  ( -38.44182558570775399, 0.2000000000000000111, 17.88214052608624982 ) ) ;
#2478 = CARTESIAN_POINT ( 'NONE',  ( -30.64078692092245149, 0.000000000000000000, 6.241070263032799659 ) ) ;
#2479 = DIRECTION ( 'NONE',  ( 0.000000000000000000, 0.000000000000000000, 1.000000000000000000 ) ) ;
#2480 = CARTESIAN_POINT ( 'NONE',  ( -26.14078692092245149, 0.1000000000000000056, 20.18214052608630027 ) ) ;
#2481 = EDGE_CURVE ( 'NONE', #3906, #15265, #14314, .T. ) ;
#2482 = CARTESIAN_POINT ( 'NONE',  ( -30.24142155679524890, 0.000000000000000000, 18.88694880916014895 ) ) ;
#2483 = EDGE_LOOP ( 'NONE', ( #5158, #13988, #14012, #8611 ) ) ;
#2484 = DIRECTION ( 'NONE',  ( 0.000000000000000000, 1.000000000000000000, 0.000000000000000000 ) ) ;
#2485 = DIRECTION ( 'NONE',  ( 0.000000000000000000, 1.000000000000000000, 0.000000000000000000 ) ) ;
#2486 = EDGE_LOOP ( 'NONE', ( #8203, #11955, #4157, #17684 ) ) ;
#2487 = DIRECTION ( 'NONE',  ( 0.000000000000000000, -1.000000000000000000, 0.000000000000000000 ) ) ;
#2488 = VERTEX_POINT ( 'NONE', #8727 ) ;
#2489 = EDGE_CURVE ( 'NONE', #13752, #17327, #18913, .T. ) ;
#2490 = LINE ( 'NONE', #15748, #5324 ) ;
#2491 = ADVANCED_FACE ( 'NONE', ( #17372 ), #6982, .F. ) ;
#2492 = ORIENTED_EDGE ( 'NONE', *, *, #13448, .F. ) ;
#2493 = DIRECTION ( 'NONE',  ( -0.000000000000000000, -1.000000000000000000, -0.000000000000000000 ) ) ;
#2494 = DIRECTION ( 'NONE',  ( 0.000000000000000000, 0.000000000000000000, 1.000000000000000000 ) ) ;
#2495 = CYLINDRICAL_SURFACE ( 'NONE', #3081, 0.4000000000000010214 ) ;
#2496 = FACE_OUTER_BOUND ( 'NONE', #809, .T. ) ;
#2497 = DIRECTION ( 'NONE',  ( 0.000000000000000000, -1.000000000000000000, 0.000000000000000000 ) ) ;
#2498 = CARTESIAN_POINT ( 'NONE',  ( -26.14078692092245149, 0.000000000000000000, 6.541070263032779941 ) ) ;
#2499 = DIRECTION ( 'NONE',  ( 0.000000000000000000, -1.000000000000000000, 0.000000000000000000 ) ) ;
#2500 = CIRCLE ( 'NONE', #13237, 0.3999999999999732658 ) ;
#2501 = LINE ( 'NONE', #11536, #8131 ) ;
#2502 = DIRECTION ( 'NONE',  ( 0.000000000000000000, 0.000000000000000000, 1.000000000000000000 ) ) ;
#2503 = CARTESIAN_POINT ( 'NONE',  ( -36.24147936411164039, 0.2000000000000000111, 17.88214052608629956 ) ) ;
#2504 = VERTEX_POINT ( 'NONE', #4194 ) ;
#2505 = EDGE_CURVE ( 'NONE', #7912, #5507, #986, .T. ) ;
#2506 = EDGE_LOOP ( 'NONE', ( #787, #1042, #9932, #1772 ) ) ;
#2507 = CARTESIAN_POINT ( 'NONE',  ( -30.04147936411475328, 0.2000000000000000111, 6.241070263032740151 ) ) ;
#2508 = VERTEX_POINT ( 'NONE', #15932 ) ;
#2509 = CARTESIAN_POINT ( 'NONE',  ( -28.84147936411449820, 0.1000000000000000056, 11.86160539455930163 ) ) ;
#2510 = ORIENTED_EDGE ( 'NONE', *, *, #19, .F. ) ;
#2511 = AXIS2_PLACEMENT_3D ( 'NONE', #8794, #11386, #15995 ) ;
#2512 = EDGE_CURVE ( 'NONE', #13775, #6316, #1320, .T. ) ;
#2513 = VECTOR ( 'NONE', #6707, 1000.000000000000000 ) ;
#2514 = DIRECTION ( 'NONE',  ( 0.000000000000000000, 1.000000000000000000, 0.000000000000000000 ) ) ;
#2515 = VECTOR ( 'NONE', #1335, 1000.000000000000000 ) ;
#2516 = CARTESIAN_POINT ( 'NONE',  ( -36.04217180730685044, 0.1000000000000000056, 12.06160539455934178 ) ) ;
#2517 = EDGE_CURVE ( 'NONE', #5085, #9290, #13261, .T. ) ;
#2518 = CARTESIAN_POINT ( 'NONE',  ( -27.64113314251839881, 0.1000000000000000056, 12.06160539455930092 ) ) ;
#2519 = VECTOR ( 'NONE', #17036, 1000.000000000000000 ) ;
#2520 = DIRECTION ( 'NONE',  ( 0.000000000000000000, 1.000000000000000000, 0.000000000000000000 ) ) ;
#2521 = VECTOR ( 'NONE', #13042, 1000.000000000000000 ) ;
#2522 = CARTESIAN_POINT ( 'NONE',  ( -38.44217180730684902, 0.2000000000000000111, 11.06160539455934000 ) ) ;
#2523 = ORIENTED_EDGE ( 'NONE', *, *, #17273, .F. ) ;
#2524 = DIRECTION ( 'NONE',  ( 0.000000000000000000, 0.000000000000000000, 1.000000000000000000 ) ) ;
#2525 = ORIENTED_EDGE ( 'NONE', *, *, #13180, .F. ) ;
#2526 = ORIENTED_EDGE ( 'NONE', *, *, #154, .F. ) ;
#2527 = CARTESIAN_POINT ( 'NONE',  ( -40.14217180730695134, 0.000000000000000000, 13.36332425566055981 ) ) ;
#2528 = AXIS2_PLACEMENT_3D ( 'NONE', #12958, #5661, #8364 ) ;
#2529 = VERTEX_POINT ( 'NONE', #17466 ) ;
#2530 = VERTEX_POINT ( 'NONE', #16023 ) ;
#2531 = VERTEX_POINT ( 'NONE', #2849 ) ;
#2532 = EDGE_LOOP ( 'NONE', ( #14267, #2369, #17384, #5728 ) ) ;
#2533 = CYLINDRICAL_SURFACE ( 'NONE', #9346, 0.09999999999999939493 ) ;
#2535 = EDGE_CURVE ( 'NONE', #16952, #16078, #11732, .T. ) ;
#2534 = CIRCLE ( 'NONE', #12048, 0.1000000000000002554 ) ;
#2536 = ORIENTED_EDGE ( 'NONE', *, *, #13689, .T. ) ;
#2537 = DIRECTION ( 'NONE',  ( 0.000000000000000000, 0.000000000000000000, -1.000000000000000000 ) ) ;
#2538 = AXIS2_PLACEMENT_3D ( 'NONE', #89, #6036, #1806 ) ;
#2539 = EDGE_CURVE ( 'NONE', #18508, #11866, #16120, .T. ) ;
#2540 = CYLINDRICAL_SURFACE ( 'NONE', #1855, 0.2999999999999947153 ) ;
#2541 = CARTESIAN_POINT ( 'NONE',  ( -49.79349969650110097, 0.000000000000000000, 13.26160539455939968 ) ) ;
#2542 = CYLINDRICAL_SURFACE ( 'NONE', #17142, 0.2000000000000005107 ) ;
#2543 = DIRECTION ( 'NONE',  ( 0.000000000000000000, 0.000000000000000000, 1.000000000000000000 ) ) ;
#2544 = DIRECTION ( 'NONE',  ( 0.000000000000000000, -1.000000000000000000, 0.000000000000000000 ) ) ;
#2545 = EDGE_CURVE ( 'NONE', #4888, #6189, #7363, .T. ) ;
#2546 = DIRECTION ( 'NONE',  ( 0.000000000000000000, -1.000000000000000000, 0.000000000000000000 ) ) ;
#2547 = ORIENTED_EDGE ( 'NONE', *, *, #14060, .T. ) ;
#2548 = DIRECTION ( 'NONE',  ( 0.000000000000000000, 0.000000000000000000, 1.000000000000000000 ) ) ;
#2549 = ORIENTED_EDGE ( 'NONE', *, *, #18830, .T. ) ;
#2550 = ORIENTED_EDGE ( 'NONE', *, *, #10733, .F. ) ;
#2551 = CARTESIAN_POINT ( 'NONE',  ( -35.04176838495609303, 0.000000000000000000, 12.06641429833826074 ) ) ;
#2552 = ORIENTED_EDGE ( 'NONE', *, *, #8436, .T. ) ;
#2553 = CARTESIAN_POINT ( 'NONE',  ( -30.04078692092245362, 0.2000000000000000111, 18.48214052608724600 ) ) ;
#2554 = ORIENTED_EDGE ( 'NONE', *, *, #10835, .T. ) ;
#2555 = EDGE_CURVE ( 'NONE', #3236, #6627, #17560, .T. ) ;
#2556 = ORIENTED_EDGE ( 'NONE', *, *, #17262, .F. ) ;
#2557 = EDGE_CURVE ( 'NONE', #5931, #8041, #12648, .T. ) ;
#2558 = DIRECTION ( 'NONE',  ( 0.000000000000000000, 0.000000000000000000, 1.000000000000000000 ) ) ;
#2559 = VECTOR ( 'NONE', #17178, 1000.000000000000000 ) ;
#2560 = CARTESIAN_POINT ( 'NONE',  ( -28.84078692092219853, 0.1000000000000000056, 10.66160539455932010 ) ) ;
#2561 = EDGE_CURVE ( 'NONE', #8428, #15253, #6814, .T. ) ;
#2562 = VECTOR ( 'NONE', #13444, 1000.000000000000000 ) ;
#2563 = VERTEX_POINT ( 'NONE', #70 ) ;
#2564 = ORIENTED_EDGE ( 'NONE', *, *, #4452, .F. ) ;
#2565 = AXIS2_PLACEMENT_3D ( 'NONE', #200, #13359, #14900 ) ;
#2566 = CYLINDRICAL_SURFACE ( 'NONE', #3329, 0.2911516249788602684 ) ;
#2567 = CARTESIAN_POINT ( 'NONE',  ( -29.44078692092245220, 0.000000000000000000, 5.241070263033249965 ) ) ;
#2568 = DIRECTION ( 'NONE',  ( 0.000000000000000000, -1.000000000000000000, 0.000000000000000000 ) ) ;
#2569 = LINE ( 'NONE', #15649, #15391 ) ;
#2570 = EDGE_CURVE ( 'NONE', #9009, #11659, #17737, .T. ) ;
#2571 = DIRECTION ( 'NONE',  ( 0.000000000000000000, -1.000000000000000000, 0.000000000000000000 ) ) ;
#2572 = CARTESIAN_POINT ( 'NONE',  ( -38.24147936411284832, 0.000000000000000000, 4.241070263032804988 ) ) ;
#2573 = CIRCLE ( 'NONE', #15471, 0.2003462215961551718 ) ;
#2574 = AXIS2_PLACEMENT_3D ( 'NONE', #15141, #9194, #13224 ) ;
#2575 = AXIS2_PLACEMENT_3D ( 'NONE', #11521, #3043, #5651 ) ;
#2576 = DIRECTION ( 'NONE',  ( 0.000000000000000000, -1.000000000000000000, 0.000000000000000000 ) ) ;
#2577 = ORIENTED_EDGE ( 'NONE', *, *, #5962, .F. ) ;
#2578 = LINE ( 'NONE', #11605, #15946 ) ;
#2579 = DIRECTION ( 'NONE',  ( 0.000000000000000000, 0.000000000000000000, 1.000000000000000000 ) ) ;
#2580 = ORIENTED_EDGE ( 'NONE', *, *, #2250, .F. ) ;
#2581 = CARTESIAN_POINT ( 'NONE',  ( -30.04147936411475328, 0.000000000000000000, 18.68214052608625053 ) ) ;
#2582 = ORIENTED_EDGE ( 'NONE', *, *, #16165, .F. ) ;
#2583 = DIRECTION ( 'NONE',  ( 0.000000000000000000, -1.000000000000000000, 0.000000000000000000 ) ) ;
#2584 = ORIENTED_EDGE ( 'NONE', *, *, #669, .F. ) ;
#2585 = AXIS2_PLACEMENT_3D ( 'NONE', #4283, #15916, #1490 ) ;
#2586 = DIRECTION ( 'NONE',  ( 1.000000000000000000, -0.000000000000000000, 0.000000000000000000 ) ) ;
#2587 = VECTOR ( 'NONE', #4078, 1000.000000000000000 ) ;
#2588 = CARTESIAN_POINT ( 'NONE',  ( -38.94217180730705508, 0.1000000000000000056, 4.241070263030945142 ) ) ;
#2589 = CARTESIAN_POINT ( 'NONE',  ( -37.24217180730710197, 0.2000000000000000111, 17.88214052608629956 ) ) ;
#2590 = DIRECTION ( 'NONE',  ( 0.000000000000000000, 0.000000000000000000, 1.000000000000000000 ) ) ;
#2591 = FACE_OUTER_BOUND ( 'NONE', #5836, .T. ) ;
#2592 = DIRECTION ( 'NONE',  ( 0.000000000000000000, -1.000000000000000000, 0.000000000000000000 ) ) ;
#2593 = DIRECTION ( 'NONE',  ( 0.000000000000000000, -1.000000000000000000, 0.000000000000000000 ) ) ;
#2594 = EDGE_CURVE ( 'NONE', #4912, #16952, #17652, .T. ) ;
#2595 = CARTESIAN_POINT ( 'NONE',  ( -35.64217180730710055, 0.1000000000000000056, 19.88214052608630311 ) ) ;
#2596 = EDGE_CURVE ( 'NONE', #3756, #6950, #2815, .T. ) ;
#2597 = LINE ( 'NONE', #10094, #17320 ) ;
#2598 = DIRECTION ( 'NONE',  ( 0.000000000000000000, 0.000000000000000000, -1.000000000000000000 ) ) ;
#2599 = AXIS2_PLACEMENT_3D ( 'NONE', #18310, #3882, #2158 ) ;
#2600 = ORIENTED_EDGE ( 'NONE', *, *, #12076, .T. ) ;
#2601 = EDGE_LOOP ( 'NONE', ( #9286, #4743, #5980, #10981 ) ) ;
#2602 = PLANE ( 'NONE',  #7606 ) ;
#2603 = VERTEX_POINT ( 'NONE', #8913 ) ;
#2604 = DIRECTION ( 'NONE',  ( 0.000000000000000000, 0.000000000000000000, 1.000000000000000000 ) ) ;
#2605 = VERTEX_POINT ( 'NONE', #5925 ) ;
#2606 = AXIS2_PLACEMENT_3D ( 'NONE', #323, #14740, #16651 ) ;
#2607 = AXIS2_PLACEMENT_3D ( 'NONE', #8764, #7118, #15971 ) ;
#2608 = LINE ( 'NONE', #14713, #9044 ) ;
#2609 = EDGE_CURVE ( 'NONE', #6575, #15516, #370, .T. ) ;
#2610 = CIRCLE ( 'NONE', #11523, 0.5000001545099573841 ) ;
#2611 = FACE_OUTER_BOUND ( 'NONE', #7074, .T. ) ;
#2612 = ADVANCED_FACE ( 'NONE', ( #11787 ), #16585, .T. ) ;
#2613 = CARTESIAN_POINT ( 'NONE',  ( -13.01843994957986084, 0.1000000000000000056, 13.06160539455269820 ) ) ;
#2614 = CIRCLE ( 'NONE', #17970, 0.3999999999999993006 ) ;
#2615 = CARTESIAN_POINT ( 'NONE',  ( -27.14078692092225253, 0.1000000000000000056, 11.36160539455929630 ) ) ;
#2616 = EDGE_CURVE ( 'NONE', #3881, #9953, #16366, .T. ) ;
#2617 = DIRECTION ( 'NONE',  ( 0.000000000000000000, 0.000000000000000000, 1.000000000000000000 ) ) ;
#2618 = EDGE_CURVE ( 'NONE', #5814, #18116, #415, .T. ) ;
#2619 = VERTEX_POINT ( 'NONE', #4760 ) ;
#2620 = DIRECTION ( 'NONE',  ( 0.000000000000000000, -1.000000000000000000, 0.000000000000000000 ) ) ;
#2621 = ORIENTED_EDGE ( 'NONE', *, *, #7365, .T. ) ;
#2622 = VERTEX_POINT ( 'NONE', #14765 ) ;
#2623 = DIRECTION ( 'NONE',  ( 0.000000000000000000, -1.000000000000000000, 0.000000000000000000 ) ) ;
#2624 = EDGE_LOOP ( 'NONE', ( #5785, #597, #11443, #16102 ) ) ;
#2625 = ORIENTED_EDGE ( 'NONE', *, *, #11603, .F. ) ;
#2626 = ORIENTED_EDGE ( 'NONE', *, *, #9010, .T. ) ;
#2627 = AXIS2_PLACEMENT_3D ( 'NONE', #280, #14695, #9025 ) ;
#2628 = EDGE_LOOP ( 'NONE', ( #7254, #12746, #14687, #4775 ) ) ;
#2629 = DIRECTION ( 'NONE',  ( 0.000000000000000000, -1.000000000000000000, 0.000000000000000000 ) ) ;
#2630 = CIRCLE ( 'NONE', #4466, 0.09999999999999853451 ) ;
#2631 = ORIENTED_EDGE ( 'NONE', *, *, #15552, .F. ) ;
#2632 = CYLINDRICAL_SURFACE ( 'NONE', #4528, 0.1999999999999814426 ) ;
#2633 = LINE ( 'NONE', #18409, #11071 ) ;
#2634 = DIRECTION ( 'NONE',  ( 0.000000000000000000, 0.000000000000000000, 1.000000000000000000 ) ) ;
#2635 = CARTESIAN_POINT ( 'NONE',  ( -40.34217180730784946, 0.000000000000000000, 9.751337828796080132 ) ) ;
#2636 = CARTESIAN_POINT ( 'NONE',  ( -38.64217180730916112, 0.1000000000000000056, 18.88214052608630311 ) ) ;
#2637 = CYLINDRICAL_SURFACE ( 'NONE', #15251, 0.2003462215961517023 ) ;
#2638 = LINE ( 'NONE', #4356, #10854 ) ;
#2639 = EDGE_CURVE ( 'NONE', #6969, #7156, #6301, .T. ) ;
#2640 = VECTOR ( 'NONE', #5547, 1000.000000000000000 ) ;
#2641 = CARTESIAN_POINT ( 'NONE',  ( -42.54217180730785230, 0.2000000000000000111, 16.77187296032260022 ) ) ;
#2642 = ORIENTED_EDGE ( 'NONE', *, *, #18962, .T. ) ;
#2643 = CARTESIAN_POINT ( 'NONE',  ( -34.95158141555815234, 0.1000000000000000056, 17.98214052608624769 ) ) ;
#2644 = ORIENTED_EDGE ( 'NONE', *, *, #7298, .F. ) ;
#2645 = ORIENTED_EDGE ( 'NONE', *, *, #9483, .F. ) ;
#2646 = FACE_OUTER_BOUND ( 'NONE', #18587, .T. ) ;
#2647 = EDGE_LOOP ( 'NONE', ( #7872, #4933, #12616, #9886 ) ) ;
#2648 = CARTESIAN_POINT ( 'NONE',  ( -20.48923368040395232, 0.2000000000000000111, 23.30399213456844976 ) ) ;
#2649 = ORIENTED_EDGE ( 'NONE', *, *, #9412, .T. ) ;
#2650 = ORIENTED_EDGE ( 'NONE', *, *, #17789, .F. ) ;
#2651 = EDGE_CURVE ( 'NONE', #12442, #9508, #12985, .T. ) ;
#2652 = DIRECTION ( 'NONE',  ( 0.000000000000000000, 1.000000000000000000, 0.000000000000000000 ) ) ;
#2653 = CARTESIAN_POINT ( 'NONE',  ( -38.94217180730705508, 0.2000000000000000111, 19.98214052608630098 ) ) ;
#2654 = VERTEX_POINT ( 'NONE', #1977 ) ;
#2655 = EDGE_LOOP ( 'NONE', ( #18700, #6481, #6974, #14218 ) ) ;
#2656 = CARTESIAN_POINT ( 'NONE',  ( -38.44217180730684902, 0.1000000000000000056, 12.06160539455934178 ) ) ;
#2657 = AXIS2_PLACEMENT_3D ( 'NONE', #18788, #8416, #11740 ) ;
#2658 = DIRECTION ( 'NONE',  ( 0.000000000000000000, -1.000000000000000000, 0.000000000000000000 ) ) ;
#2659 = DIRECTION ( 'NONE',  ( 1.000000000000000000, 0.000000000000000000, 0.000000000000000000 ) ) ;
#2660 = CALENDAR_DATE ( 2024, 23, 2 ) ;
#2661 = ADVANCED_FACE ( 'NONE', ( #10626 ), #16396, .T. ) ;
#2662 = CARTESIAN_POINT ( 'NONE',  ( -34.84217180730705365, 0.2000000000000000111, 6.241070263032740151 ) ) ;
#2663 = CARTESIAN_POINT ( 'NONE',  ( -16.13939325298574801, 1.000000000000000000, 11.26182025217980076 ) ) ;
#2664 = EDGE_CURVE ( 'NONE', #3692, #10230, #9283, .T. ) ;
#2665 = DIRECTION ( 'NONE',  ( 0.000000000000000000, 0.000000000000000000, -1.000000000000000000 ) ) ;
#2666 = ORIENTED_EDGE ( 'NONE', *, *, #4140, .T. ) ;
#2667 = DIRECTION ( 'NONE',  ( 0.000000000000000000, -1.000000000000000000, 0.000000000000000000 ) ) ;
#2668 = LINE ( 'NONE', #10348, #12266 ) ;
#2669 = ORIENTED_EDGE ( 'NONE', *, *, #6326, .T. ) ;
#2670 = VECTOR ( 'NONE', #6444, 1000.000000000000000 ) ;
#2671 = ORIENTED_EDGE ( 'NONE', *, *, #3809, .T. ) ;
#2672 = ADVANCED_FACE ( 'NONE', ( #1780 ), #13512, .T. ) ;
#2673 = DIRECTION ( 'NONE',  ( 0.000000000000000000, -1.000000000000000000, 0.000000000000000000 ) ) ;
#2674 = EDGE_LOOP ( 'NONE', ( #9817, #8802, #4670, #15145 ) ) ;
#2675 = ADVANCED_FACE ( 'NONE', ( #7649 ), #7738, .F. ) ;
#2676 = DIRECTION ( 'NONE',  ( 0.000000000000000000, 0.000000000000000000, 1.000000000000000000 ) ) ;
#2677 = ORIENTED_EDGE ( 'NONE', *, *, #16328, .F. ) ;
#2678 = DIRECTION ( 'NONE',  ( 0.000000000000000000, -1.000000000000000000, 0.000000000000000000 ) ) ;
#2679 = DIRECTION ( 'NONE',  ( 0.000000000000000000, 0.000000000000000000, 1.000000000000000000 ) ) ;
#2680 = CARTESIAN_POINT ( 'NONE',  ( -34.84217180731125296, 0.000000000000000000, 18.48214052607794855 ) ) ;
#2681 = EDGE_CURVE ( 'NONE', #7942, #4745, #2066, .T. ) ;
#2682 = CARTESIAN_POINT ( 'NONE',  ( -28.44078692092220351, 0.000000000000000000, 13.06160539455932046 ) ) ;
#2683 = DIRECTION ( 'NONE',  ( 0.000000000000000000, -1.000000000000000000, 0.000000000000000000 ) ) ;
#2684 = CARTESIAN_POINT ( 'NONE',  ( -30.04078692092245362, 0.2000000000000000111, 19.88214052608630311 ) ) ;
#2685 = FACE_OUTER_BOUND ( 'NONE', #11019, .T. ) ;
#2686 = CARTESIAN_POINT ( 'NONE',  ( -31.24078692092245291, 0.000000000000000000, 5.241070263032799659 ) ) ;
#2687 = DIRECTION ( 'NONE',  ( -0.000000000000000000, -1.000000000000000000, -0.000000000000000000 ) ) ;
#2688 = LINE ( 'NONE', #7107, #2281 ) ;
#2689 = DIRECTION ( 'NONE',  ( 1.017225120283676014E-15, 0.000000000000000000, 1.000000000000000000 ) ) ;
#2690 = ORIENTED_EDGE ( 'NONE', *, *, #3786, .T. ) ;
#2691 = EDGE_LOOP ( 'NONE', ( #16389, #17279, #15489, #12476 ) ) ;
#2692 = CARTESIAN_POINT ( 'NONE',  ( -29.84147936411475399, 0.000000000000000000, 5.241070263032750809 ) ) ;
#2693 = AXIS2_PLACEMENT_3D ( 'NONE', #11475, #8787, #14643 ) ;
#2694 = CARTESIAN_POINT ( 'NONE',  ( 0.000000000000000000, 0.1000000000000000056, 12.86160420000113902 ) ) ;
#2695 = ORIENTED_EDGE ( 'NONE', *, *, #15455, .T. ) ;
#2696 = VECTOR ( 'NONE', #13871, 1000.000000000000000 ) ;
#2697 = CARTESIAN_POINT ( 'NONE',  ( -34.84043769218120445, 0.000000000000000000, 19.68213933152814832 ) ) ;
#2698 = EDGE_CURVE ( 'NONE', #12357, #2320, #7928, .T. ) ;
#2699 = CARTESIAN_POINT ( 'NONE',  ( -27.64113314251839881, 0.000000000000000000, 10.86125917296313936 ) ) ;
#2700 = AXIS2_PLACEMENT_3D ( 'NONE', #12660, #11222, #553 ) ;
#2701 = DIRECTION ( 'NONE',  ( 0.000000000000000000, -1.000000000000000000, 0.000000000000000000 ) ) ;
#2702 = AXIS2_PLACEMENT_3D ( 'NONE', #5063, #16887, #12265 ) ;
#2703 = AXIS2_PLACEMENT_3D ( 'NONE', #4152, #17040, #10023 ) ;
#2704 = AXIS2_PLACEMENT_3D ( 'NONE', #898, #12902, #14270 ) ;
#2705 = LINE ( 'NONE', #17318, #3449 ) ;
#2706 = CARTESIAN_POINT ( 'NONE',  ( -37.84217180730709629, 0.2000000000000000111, 5.241070263032810317 ) ) ;
#2707 = ORIENTED_EDGE ( 'NONE', *, *, #10830, .T. ) ;
#2708 = CYLINDRICAL_SURFACE ( 'NONE', #13131, 0.2000000000000005107 ) ;
#2709 = ORIENTED_EDGE ( 'NONE', *, *, #8954, .F. ) ;
#2710 = ORIENTED_EDGE ( 'NONE', *, *, #12109, .F. ) ;
#2711 = EDGE_CURVE ( 'NONE', #2739, #16600, #3796, .T. ) ;
#2712 = DIRECTION ( 'NONE',  ( 0.000000000000000000, 1.000000000000000000, 0.000000000000000000 ) ) ;
#2713 = ORIENTED_EDGE ( 'NONE', *, *, #4874, .T. ) ;
#2714 = EDGE_LOOP ( 'NONE', ( #16184, #12237, #4753, #8831 ) ) ;
#2715 = ORIENTED_EDGE ( 'NONE', *, *, #8808, .T. ) ;
#2716 = ORIENTED_EDGE ( 'NONE', *, *, #11607, .F. ) ;
#2717 = VECTOR ( 'NONE', #18807, 1000.000000000000000 ) ;
#2718 = DIRECTION ( 'NONE',  ( 0.000000000000000000, -1.000000000000000000, 0.000000000000000000 ) ) ;
#2719 = AXIS2_PLACEMENT_3D ( 'NONE', #15389, #9239, #7693 ) ;
#2720 = CIRCLE ( 'NONE', #18984, 0.1999999999999996503 ) ;
#2721 = CIRCLE ( 'NONE', #1202, 0.2003462215961551718 ) ;
#2722 = VERTEX_POINT ( 'NONE', #15433 ) ;
#2723 = CIRCLE ( 'NONE', #18383, 0.4000000000000001887 ) ;
#2724 = EDGE_CURVE ( 'NONE', #2530, #3614, #9669, .T. ) ;
#2725 = EDGE_CURVE ( 'NONE', #9675, #16296, #7778, .T. ) ;
#2726 = CARTESIAN_POINT ( 'NONE',  ( -30.04078692092220138, 0.000000000000000000, 10.66160539455932010 ) ) ;
#2727 = CARTESIAN_POINT ( 'NONE',  ( -27.14078692092245149, 0.2000000000000000111, 19.88214052608630311 ) ) ;
#2728 = DIRECTION ( 'NONE',  ( 0.000000000000000000, -1.000000000000000000, 0.000000000000000000 ) ) ;
#2729 = DIRECTION ( 'NONE',  ( 0.000000000000000000, 0.000000000000000000, 1.000000000000000000 ) ) ;
#2730 = DIRECTION ( 'NONE',  ( 0.000000000000000000, -1.000000000000000000, 0.000000000000000000 ) ) ;
#2731 = DIRECTION ( 'NONE',  ( 0.000000000000000000, -1.000000000000000000, 0.000000000000000000 ) ) ;
#2732 = VECTOR ( 'NONE', #18844, 1000.000000000000000 ) ;
#2734 = CARTESIAN_POINT ( 'NONE',  ( -36.84217180730685470, 0.1000000000000000056, 12.06160539455934178 ) ) ;
#2733 = VECTOR ( 'NONE', #18356, 1000.000000000000000 ) ;
#2735 = AXIS2_PLACEMENT_3D ( 'NONE', #15814, #18975, #18701 ) ;
#2736 = ORIENTED_EDGE ( 'NONE', *, *, #15538, .T. ) ;
#2737 = DIRECTION ( 'NONE',  ( 0.000000000000000000, 1.000000000000000000, 0.000000000000000000 ) ) ;
#2738 = AXIS2_PLACEMENT_3D ( 'NONE', #11416, #12669, #15655 ) ;
#2739 = VERTEX_POINT ( 'NONE', #3891 ) ;
#2740 = VERTEX_POINT ( 'NONE', #8030 ) ;
#2741 = DIRECTION ( 'NONE',  ( 0.000000000000000000, 0.000000000000000000, 1.000000000000000000 ) ) ;
#2742 = ORIENTED_EDGE ( 'NONE', *, *, #17696, .F. ) ;
#2743 = CARTESIAN_POINT ( 'NONE',  ( -16.13939325298574801, 0.1000000000000000056, 13.26182025217980076 ) ) ;
#2744 = EDGE_LOOP ( 'NONE', ( #5443, #2965, #16741, #1890 ) ) ;
#2745 = ADVANCED_FACE ( 'NONE', ( #16964 ), #9755, .T. ) ;
#2746 = ORIENTED_EDGE ( 'NONE', *, *, #14782, .F. ) ;
#2747 = CARTESIAN_POINT ( 'NONE',  ( -19.88738960611259898, 0.000000000000000000, 16.87230267558994612 ) ) ;
#2748 = DIRECTION ( 'NONE',  ( 0.000000000000000000, -1.000000000000000000, 0.000000000000000000 ) ) ;
#2749 = VERTEX_POINT ( 'NONE', #726 ) ;
#2750 = ORIENTED_EDGE ( 'NONE', *, *, #7117, .F. ) ;
#2751 = CIRCLE ( 'NONE', #16871, 0.1999999999999996503 ) ;
#2752 = LINE ( 'NONE', #13218, #1750 ) ;
#2753 = AXIS2_PLACEMENT_3D ( 'NONE', #8548, #11336, #7096 ) ;
#2754 = CARTESIAN_POINT ( 'NONE',  ( -38.94217180730705508, 0.1000000000000000056, 5.541070263032812804 ) ) ;
#2755 = CIRCLE ( 'NONE', #604, 0.4000000004143050569 ) ;
#2756 = CARTESIAN_POINT ( 'NONE',  ( -29.24078692092244935, 0.000000000000000000, 4.241070263032790777 ) ) ;
#2757 = COORDINATED_UNIVERSAL_TIME_OFFSET ( 7, 0, .AHEAD. ) ;
#2758 = EDGE_CURVE ( 'NONE', #17547, #9555, #8090, .T. ) ;
#2759 = DIRECTION ( 'NONE',  ( 0.000000000000000000, 0.000000000000000000, -1.000000000000000000 ) ) ;
#2760 = DIRECTION ( 'NONE',  ( 0.000000000000000000, 0.000000000000000000, 1.000000000000000000 ) ) ;
#2761 = CYLINDRICAL_SURFACE ( 'NONE', #1949, 0.09999999999999939493 ) ;
#2762 = VERTEX_POINT ( 'NONE', #12344 ) ;
#2763 = CARTESIAN_POINT ( 'NONE',  ( -22.28738960612769660, 0.000000000000000000, 0.000000000000000000 ) ) ;
#2764 = LINE ( 'NONE', #13328, #3972 ) ;
#2765 = EDGE_LOOP ( 'NONE', ( #2742, #18027, #4619, #15003 ) ) ;
#2766 = CIRCLE ( 'NONE', #5220, 0.09999999999999939493 ) ;
#2767 = ORIENTED_EDGE ( 'NONE', *, *, #18706, .F. ) ;
#2768 = DIRECTION ( 'NONE',  ( 0.000000000000000000, -1.000000000000000000, 0.000000000000000000 ) ) ;
#2769 = ORIENTED_EDGE ( 'NONE', *, *, #13233, .T. ) ;
#2770 = VERTEX_POINT ( 'NONE', #8220 ) ;
#2771 = ADVANCED_FACE ( 'NONE', ( #13703 ), #12449, .F. ) ;
#2772 = CARTESIAN_POINT ( 'NONE',  ( -27.64078692092239820, 0.000000000000000000, 17.88214052608629956 ) ) ;
#2773 = CARTESIAN_POINT ( 'NONE',  ( -38.94217180731120465, 0.2000000000000000111, 18.58214052608644806 ) ) ;
#2774 = CARTESIAN_POINT ( 'NONE',  ( -31.04078811548060202, 0.000000000000000000, 19.68213933152814832 ) ) ;
#2775 = AXIS2_PLACEMENT_3D ( 'NONE', #8412, #4166, #18596 ) ;
#2776 = EDGE_CURVE ( 'NONE', #7321, #16981, #12255, .T. ) ;
#2777 = DIRECTION ( 'NONE',  ( 0.000000000000000000, -1.000000000000000000, 0.000000000000000000 ) ) ;
#2778 = FACE_OUTER_BOUND ( 'NONE', #18710, .T. ) ;
#2779 = DIRECTION ( 'NONE',  ( 0.000000000000000000, 0.000000000000000000, -1.000000000000000000 ) ) ;
#2780 = CARTESIAN_POINT ( 'NONE',  ( -35.04217061275004852, 0.2000000000000000111, 12.86160420000113902 ) ) ;
#2781 = PLANE ( 'NONE',  #4422 ) ;
#2782 = PLANE ( 'NONE',  #274 ) ;
#2783 = DIRECTION ( 'NONE',  ( 1.000000000000000000, 0.000000000000000000, 0.000000000000000000 ) ) ;
#2784 = DIRECTION ( 'NONE',  ( -0.000000000000000000, -1.000000000000000000, -0.000000000000000000 ) ) ;
#2785 = ORIENTED_EDGE ( 'NONE', *, *, #6842, .T. ) ;
#2786 = ORIENTED_EDGE ( 'NONE', *, *, #1099, .T. ) ;
#2787 = DIRECTION ( 'NONE',  ( 0.000000000000000000, 0.000000000000000000, -1.000000000000000000 ) ) ;
#2788 = ORIENTED_EDGE ( 'NONE', *, *, #16701, .F. ) ;
#2789 = ORIENTED_EDGE ( 'NONE', *, *, #11358, .F. ) ;
#2790 = EDGE_CURVE ( 'NONE', #3560, #18444, #18504, .T. ) ;
#2791 = EDGE_CURVE ( 'NONE', #3582, #10631, #4103, .T. ) ;
#2792 = FACE_OUTER_BOUND ( 'NONE', #230, .T. ) ;
#2793 = EDGE_CURVE ( 'NONE', #16757, #3770, #17603, .T. ) ;
#2794 = CARTESIAN_POINT ( 'NONE',  ( -40.34217180730784946, 0.000000000000000000, 0.000000000000000000 ) ) ;
#2795 = DIRECTION ( 'NONE',  ( 0.000000000000000000, -1.000000000000000000, 0.000000000000000000 ) ) ;
#2796 = CIRCLE ( 'NONE', #18760, 0.2000000000000126676 ) ;
#2797 = DIRECTION ( 'NONE',  ( 0.000000000000000000, -1.000000000000000000, 0.000000000000000000 ) ) ;
#2798 = ADVANCED_FACE ( 'NONE', ( #14090 ), #3509, .T. ) ;
#2799 = DIRECTION ( 'NONE',  ( 0.000000000000000000, 0.000000000000000000, 1.000000000000000000 ) ) ;
#2800 = VERTEX_POINT ( 'NONE', #10914 ) ;
#2801 = CYLINDRICAL_SURFACE ( 'NONE', #1485, 0.2000000000000005107 ) ;
#2802 = ORIENTED_EDGE ( 'NONE', *, *, #6498, .T. ) ;
#2803 = ORIENTED_EDGE ( 'NONE', *, *, #18404, .F. ) ;
#2804 = CARTESIAN_POINT ( 'NONE',  ( -26.14078692092245149, 0.000000000000000000, 20.18214052608630027 ) ) ;
#2805 = VECTOR ( 'NONE', #1341, 1000.000000000000000 ) ;
#2806 = VERTEX_POINT ( 'NONE', #9378 ) ;
#2807 = VERTEX_POINT ( 'NONE', #15338 ) ;
#2808 = ORIENTED_EDGE ( 'NONE', *, *, #16769, .T. ) ;
#2809 = VECTOR ( 'NONE', #13968, 1000.000000000000000 ) ;
#2810 = CARTESIAN_POINT ( 'NONE',  ( -35.24217180730705223, 0.000000000000000000, 6.241070263032810317 ) ) ;
#2811 = ORIENTED_EDGE ( 'NONE', *, *, #8125, .T. ) ;
#2812 = CIRCLE ( 'NONE', #11731, 0.2000000000000126676 ) ;
#2813 = DIRECTION ( 'NONE',  ( 0.000000000000000000, 0.000000000000000000, 1.000000000000000000 ) ) ;
#2814 = EDGE_CURVE ( 'NONE', #3064, #14356, #14851, .T. ) ;
#2815 = CIRCLE ( 'NONE', #14199, 0.3999999999999732658 ) ;
#2816 = CARTESIAN_POINT ( 'NONE',  ( -20.28738960611280007, 0.000000000000000000, 10.05133782877754101 ) ) ;
#2817 = CARTESIAN_POINT ( 'NONE',  ( -30.44078692092244864, 0.000000000000000000, 19.88214052608630311 ) ) ;
#2818 = DIRECTION ( 'NONE',  ( 0.000000000000000000, 0.000000000000000000, 1.000000000000000000 ) ) ;
#2819 = DIRECTION ( 'NONE',  ( 0.000000000000000000, -1.000000000000000000, 0.000000000000000000 ) ) ;
#2820 = VECTOR ( 'NONE', #3263, 1000.000000000000000 ) ;
#2821 = DIRECTION ( 'NONE',  ( 0.000000000000000000, 0.000000000000000000, 1.000000000000000000 ) ) ;
#2822 = CARTESIAN_POINT ( 'NONE',  ( -35.24217180730705223, 0.2000000000000000111, 17.88214052608629956 ) ) ;
#2823 = DIRECTION ( 'NONE',  ( 0.000000000000000000, -1.000000000000000000, 0.000000000000000000 ) ) ;
#2824 = EDGE_CURVE ( 'NONE', #9869, #601, #13997, .T. ) ;
#2825 = ORIENTED_EDGE ( 'NONE', *, *, #12396, .T. ) ;
#2826 = CARTESIAN_POINT ( 'NONE',  ( -30.04078692092245362, 0.000000000000000000, 18.88214052608724813 ) ) ;
#2827 = ORIENTED_EDGE ( 'NONE', *, *, #16761, .F. ) ;
#2828 = ORIENTED_EDGE ( 'NONE', *, *, #8790, .F. ) ;
#2829 = ADVANCED_FACE ( 'NONE', ( #18416 ), #5239, .T. ) ;
#2830 = LINE ( 'NONE', #8706, #13146 ) ;
#2831 = ORIENTED_EDGE ( 'NONE', *, *, #9728, .F. ) ;
#2833 = CARTESIAN_POINT ( 'NONE',  ( -48.32550058709630036, 0.2000000000000000111, 13.36160539455939933 ) ) ;
#2832 = AXIS2_PLACEMENT_3D ( 'NONE', #10297, #13269, #207 ) ;
#2834 = VERTEX_POINT ( 'NONE', #11287 ) ;
#2835 = ORIENTED_EDGE ( 'NONE', *, *, #15689, .T. ) ;
#2836 = CARTESIAN_POINT ( 'NONE',  ( -38.44217180730709771, 0.2000000000000000111, 5.241070263032810317 ) ) ;
#2837 = DIRECTION ( 'NONE',  ( 0.000000000000000000, 1.000000000000000000, 0.000000000000000000 ) ) ;
#2838 = VERTEX_POINT ( 'NONE', #7244 ) ;
#2839 = AXIS2_PLACEMENT_3D ( 'NONE', #14645, #10221, #17341 ) ;
#2840 = VERTEX_POINT ( 'NONE', #11574 ) ;
#2841 = LINE ( 'NONE', #13035, #8257 ) ;
#2842 = ADVANCED_FACE ( 'NONE', ( #14561 ), #4170, .F. ) ;
#2843 = CYLINDRICAL_SURFACE ( 'NONE', #11360, 0.09999999999999939493 ) ;
#2844 = AXIS2_PLACEMENT_3D ( 'NONE', #12094, #5951, #1617 ) ;
#2845 = DIRECTION ( 'NONE',  ( 0.000000000000000000, 1.000000000000000000, 0.000000000000000000 ) ) ;
#2846 = EDGE_CURVE ( 'NONE', #13608, #410, #15997, .T. ) ;
#2847 = APPROVAL_STATUS ( 'not_yet_approved' ) ;
#2848 = DIRECTION ( 'NONE',  ( 0.000000000000000000, 0.000000000000000000, 1.000000000000000000 ) ) ;
#2849 = CARTESIAN_POINT ( 'NONE',  ( -23.92621952449864864, 0.1000000000000000056, 13.06160539455926717 ) ) ;
#2850 = DIRECTION ( 'NONE',  ( 0.000000000000000000, -1.000000000000000000, 0.000000000000000000 ) ) ;
#2851 = EDGE_CURVE ( 'NONE', #2722, #12055, #15713, .T. ) ;
#2852 = ORIENTED_EDGE ( 'NONE', *, *, #5231, .T. ) ;
#2853 = CARTESIAN_POINT ( 'NONE',  ( -27.64113314251839881, 0.000000000000000000, 11.06160539455930092 ) ) ;
#2854 = CARTESIAN_POINT ( 'NONE',  ( -28.04078692092240033, 0.000000000000000000, 5.241070263033249965 ) ) ;
#2855 = ORIENTED_EDGE ( 'NONE', *, *, #12182, .T. ) ;
#2856 = CIRCLE ( 'NONE', #16061, 0.4000000000000010214 ) ;
#2857 = ORIENTED_EDGE ( 'NONE', *, *, #13010, .F. ) ;
#2858 = DIRECTION ( 'NONE',  ( 1.000000000000000000, -0.000000000000000000, 1.698987741799849937E-12 ) ) ;
#2859 = ORIENTED_EDGE ( 'NONE', *, *, #11962, .F. ) ;
#2860 = VECTOR ( 'NONE', #9880, 1000.000000000000000 ) ;
#2861 = ORIENTED_EDGE ( 'NONE', *, *, #10785, .F. ) ;
#2862 = ORIENTED_EDGE ( 'NONE', *, *, #5820, .T. ) ;
#2863 = DIRECTION ( 'NONE',  ( 0.000000000000000000, 0.000000000000000000, -1.000000000000000000 ) ) ;
#2864 = AXIS2_PLACEMENT_3D ( 'NONE', #18995, #12751, #5830 ) ;
#2865 = VECTOR ( 'NONE', #13800, 1000.000000000000000 ) ;
#2866 = DIRECTION ( 'NONE',  ( 0.000000000000000000, 1.000000000000000000, 0.000000000000000000 ) ) ;
#2867 = VECTOR ( 'NONE', #18448, 1000.000000000000000 ) ;
#2868 = CARTESIAN_POINT ( 'NONE',  ( -27.14078692092250122, 0.2000000000000000111, 5.341070263032769994 ) ) ;
#2869 = DIRECTION ( 'NONE',  ( 0.000000000000000000, 1.000000000000000000, 0.000000000000000000 ) ) ;
#2870 = FACE_OUTER_BOUND ( 'NONE', #3004, .T. ) ;
#2871 = CARTESIAN_POINT ( 'NONE',  ( -31.24078692092245291, 0.000000000000000000, 5.541070263032760401 ) ) ;
#2872 = VECTOR ( 'NONE', #4763, 1000.000000000000000 ) ;
#2873 = CARTESIAN_POINT ( 'NONE',  ( -27.14078692092250122, 0.000000000000000000, 18.88214052608630311 ) ) ;
#2874 = DIRECTION ( 'NONE',  ( 0.000000000000000000, 0.000000000000000000, -1.000000000000000000 ) ) ;
#2875 = DIRECTION ( 'NONE',  ( -0.000000000000000000, -1.000000000000000000, -0.000000000000000000 ) ) ;
#2876 = EDGE_CURVE ( 'NONE', #11107, #8358, #18971, .T. ) ;
#2877 = DIRECTION ( 'NONE',  ( 0.000000000000000000, 0.000000000000000000, -1.000000000000000000 ) ) ;
#2878 = ORIENTED_EDGE ( 'NONE', *, *, #7298, .T. ) ;
#2879 = ORIENTED_EDGE ( 'NONE', *, *, #2206, .T. ) ;
#2880 = DIRECTION ( 'NONE',  ( 0.000000000000000000, -1.000000000000000000, 0.000000000000000000 ) ) ;
#2881 = ORIENTED_EDGE ( 'NONE', *, *, #5367, .T. ) ;
#2882 = AXIS2_PLACEMENT_3D ( 'NONE', #3200, #13487, #17624 ) ;
#2883 = AXIS2_PLACEMENT_3D ( 'NONE', #1702, #13424, #16412 ) ;
#2884 = EDGE_CURVE ( 'NONE', #6050, #17286, #1037, .T. ) ;
#2885 = DIRECTION ( 'NONE',  ( 0.000000000000000000, 0.000000000000000000, 1.000000000000000000 ) ) ;
#2886 = CIRCLE ( 'NONE', #11794, 0.2003462215961551718 ) ;
#2887 = CIRCLE ( 'NONE', #13330, 0.3999999999999993006 ) ;
#2888 = DIRECTION ( 'NONE',  ( -0.000000000000000000, -1.000000000000000000, -0.000000000000000000 ) ) ;
#2889 = DIRECTION ( 'NONE',  ( 0.000000000000000000, 0.000000000000000000, -1.000000000000000000 ) ) ;
#2890 = DIRECTION ( 'NONE',  ( 0.000000000000000000, 1.000000000000000000, 0.000000000000000000 ) ) ;
#2891 = CIRCLE ( 'NONE', #8117, 0.2003462215961551718 ) ;
#2892 = CIRCLE ( 'NONE', #15798, 0.3999999999999732658 ) ;
#2893 = DIRECTION ( 'NONE',  ( 0.000000000000000000, 0.000000000000000000, 1.000000000000000000 ) ) ;
#2894 = EDGE_CURVE ( 'NONE', #11638, #10304, #2638, .T. ) ;
#2895 = LINE ( 'NONE', #11741, #5657 ) ;
#2896 = ORIENTED_EDGE ( 'NONE', *, *, #17590, .T. ) ;
#2897 = EDGE_CURVE ( 'NONE', #9627, #5931, #10040, .T. ) ;
#2898 = CARTESIAN_POINT ( 'NONE',  ( -36.04217180730709913, 0.1000000000000000056, 4.241070263032810317 ) ) ;
#2899 = ORIENTED_EDGE ( 'NONE', *, *, #5146, .F. ) ;
#2900 = ORIENTED_EDGE ( 'NONE', *, *, #12300, .T. ) ;
#2901 = DIRECTION ( 'NONE',  ( 0.000000000000000000, 0.000000000000000000, 1.000000000000000000 ) ) ;
#2902 = VERTEX_POINT ( 'NONE', #17152 ) ;
#2903 = VERTEX_POINT ( 'NONE', #8417 ) ;
#2904 = VERTEX_POINT ( 'NONE', #4076 ) ;
#2905 = DIRECTION ( 'NONE',  ( 1.000000000000000000, 0.000000000000000000, 0.000000000000000000 ) ) ;
#2906 = ORIENTED_EDGE ( 'NONE', *, *, #5522, .T. ) ;
#2907 = EDGE_CURVE ( 'NONE', #5030, #10543, #18789, .T. ) ;
#2908 = CYLINDRICAL_SURFACE ( 'NONE', #11596, 0.3999999999999993006 ) ;
#2909 = VECTOR ( 'NONE', #11265, 1000.000000000000000 ) ;
#2910 = DIRECTION ( 'NONE',  ( 0.000000000000000000, -1.000000000000000000, 0.000000000000000000 ) ) ;
#2911 = CARTESIAN_POINT ( 'NONE',  ( -36.04217180730709913, 0.1000000000000000056, 17.88214052608629956 ) ) ;
#2912 = DIRECTION ( 'NONE',  ( 0.000000000000000000, 1.000000000000000000, 0.000000000000000000 ) ) ;
#2913 = CARTESIAN_POINT ( 'NONE',  ( -30.64147936411449891, 0.1000000000000000056, 13.06160539455925829 ) ) ;
#2914 = EDGE_CURVE ( 'NONE', #18235, #9984, #14286, .T. ) ;
#2915 = CARTESIAN_POINT ( 'NONE',  ( -37.24147936411479520, 0.1000000000000000056, 6.041070263032790599 ) ) ;
#2916 = AXIS2_PLACEMENT_3D ( 'NONE', #5665, #11530, #10087 ) ;
#2917 = LINE ( 'NONE', #10413, #9145 ) ;
#2918 = CARTESIAN_POINT ( 'NONE',  ( -30.04147936411475328, 0.2000000000000000111, 19.68214052608624698 ) ) ;
#2919 = VERTEX_POINT ( 'NONE', #5428 ) ;
#2920 = CARTESIAN_POINT ( 'NONE',  ( -25.08391804896229971, 0.1000000000000000056, 13.11160539455929985 ) ) ;
#2921 = ORIENTED_EDGE ( 'NONE', *, *, #2394, .T. ) ;
#2922 = ORIENTED_EDGE ( 'NONE', *, *, #605, .F. ) ;
#2923 = CARTESIAN_POINT ( 'NONE',  ( -38.44217180731120465, 0.000000000000000000, 18.48214052607769986 ) ) ;
#2924 = ORIENTED_EDGE ( 'NONE', *, *, #16653, .T. ) ;
#2925 = CARTESIAN_POINT ( 'NONE',  ( -31.24165397848585002, 0.2000000000000000111, 5.541069665753710183 ) ) ;
#2926 = ORIENTED_EDGE ( 'NONE', *, *, #17827, .F. ) ;
#2927 = AXIS2_PLACEMENT_3D ( 'NONE', #6636, #17014, #3455 ) ;
#2928 = ORIENTED_EDGE ( 'NONE', *, *, #3953, .T. ) ;
#2929 = DIRECTION ( 'NONE',  ( -0.000000000000000000, -1.000000000000000000, -0.000000000000000000 ) ) ;
#2930 = ORIENTED_EDGE ( 'NONE', *, *, #3953, .F. ) ;
#2931 = VERTEX_POINT ( 'NONE', #15900 ) ;
#2932 = AXIS2_PLACEMENT_3D ( 'NONE', #6511, #13628, #12471 ) ;
#2933 = CARTESIAN_POINT ( 'NONE',  ( -36.04217180730709913, 0.000000000000000000, 5.841070263032809962 ) ) ;
#2934 = EDGE_CURVE ( 'NONE', #10732, #31, #13920, .T. ) ;
#2935 = FACE_OUTER_BOUND ( 'NONE', #4337, .T. ) ;
#2936 = DIRECTION ( 'NONE',  ( 0.000000000000000000, -1.000000000000000000, 0.000000000000000000 ) ) ;
#2937 = APPROVAL_DATE_TIME ( #16201, #16149 ) ;
#2938 = AXIS2_PLACEMENT_3D ( 'NONE', #93, #12092, #10559 ) ;
#2939 = FACE_OUTER_BOUND ( 'NONE', #11658, .T. ) ;
#2940 = CARTESIAN_POINT ( 'NONE',  ( -38.44217180730709771, 0.2000000000000000111, 4.841070263032839271 ) ) ;
#2941 = DIRECTION ( 'NONE',  ( 1.000000000000000000, 0.000000000000000000, 0.000000000000000000 ) ) ;
#2942 = VERTEX_POINT ( 'NONE', #1199 ) ;
#2943 = CARTESIAN_POINT ( 'NONE',  ( -36.04217180730709913, 0.1000000000000000056, 6.241070263032810317 ) ) ;
#2944 = DIRECTION ( 'NONE',  ( 0.000000000000000000, -1.000000000000000000, 0.000000000000000000 ) ) ;
#2945 = ORIENTED_EDGE ( 'NONE', *, *, #7564, .T. ) ;
#2946 = ADVANCED_FACE ( 'NONE', ( #6867 ), #8321, .T. ) ;
#2947 = ORIENTED_EDGE ( 'NONE', *, *, #5459, .F. ) ;
#2948 = DIRECTION ( 'NONE',  ( 0.000000000000000000, 0.000000000000000000, 1.000000000000000000 ) ) ;
#2949 = CARTESIAN_POINT ( 'NONE',  ( -36.84217180731124586, 0.1000000000000000056, 18.88214052607770199 ) ) ;
#2950 = ORIENTED_EDGE ( 'NONE', *, *, #2141, .T. ) ;
#2951 = ORIENTED_EDGE ( 'NONE', *, *, #14896, .F. ) ;
#2952 = EDGE_CURVE ( 'NONE', #18010, #16011, #17344, .T. ) ;
#2953 = DIRECTION ( 'NONE',  ( 0.000000000000000000, 1.000000000000000000, 0.000000000000000000 ) ) ;
#2954 = EDGE_CURVE ( 'NONE', #13833, #16952, #9635, .T. ) ;
#2955 = PLANE ( 'NONE',  #13577 ) ;
#2956 = CARTESIAN_POINT ( 'NONE',  ( -29.24078692092244935, 0.2000000000000000111, 19.88214052608630311 ) ) ;
#2957 = CARTESIAN_POINT ( 'NONE',  ( -35.14217180730705081, 0.1000000000000000056, 17.78214052608624840 ) ) ;
#2958 = DIRECTION ( 'NONE',  ( 0.000000000000000000, 0.000000000000000000, -1.000000000000000000 ) ) ;
#2959 = DIRECTION ( 'NONE',  ( 0.000000000000000000, 0.000000000000000000, 1.000000000000000000 ) ) ;
#2960 = VECTOR ( 'NONE', #11100, 1000.000000000000000 ) ;
#2961 = DIRECTION ( 'NONE',  ( 0.000000000000000000, 0.000000000000000000, 1.000000000000000000 ) ) ;
#2962 = DIRECTION ( 'NONE',  ( 0.000000000000000000, 1.000000000000000000, 0.000000000000000000 ) ) ;
#2963 = CARTESIAN_POINT ( 'NONE',  ( -31.13137731267134711, 0.1000000000000000056, 6.241070263032767684 ) ) ;
#2964 = CARTESIAN_POINT ( 'NONE',  ( -27.84147936411480018, 0.2000000000000000111, 5.241070263032770349 ) ) ;
#2965 = ORIENTED_EDGE ( 'NONE', *, *, #18114, .T. ) ;
#2966 = ORIENTED_EDGE ( 'NONE', *, *, #9041, .F. ) ;
#2967 = LINE ( 'NONE', #12004, #2562 ) ;
#2968 = ORIENTED_EDGE ( 'NONE', *, *, #5356, .T. ) ;
#2969 = EDGE_CURVE ( 'NONE', #1415, #3785, #12073, .T. ) ;
#2970 = DIRECTION ( 'NONE',  ( 0.000000000000000000, -1.000000000000000000, 0.000000000000000000 ) ) ;
#2971 = ADVANCED_FACE ( 'NONE', ( #12917 ), #17433, .T. ) ;
#2972 = DIRECTION ( 'NONE',  ( 0.000000000000000000, 0.000000000000000000, 1.000000000000000000 ) ) ;
#2973 = CARTESIAN_POINT ( 'NONE',  ( -28.84147936411475044, 0.2000000000000000111, 17.88214052608629956 ) ) ;
#2974 = DIRECTION ( 'NONE',  ( 0.000000000000000000, -1.000000000000000000, 0.000000000000000000 ) ) ;
#2975 = CIRCLE ( 'NONE', #12807, 0.4000000000000010214 ) ;
#2976 = CARTESIAN_POINT ( 'NONE',  ( -31.24078692092245291, 0.000000000000000000, 18.88214052608630311 ) ) ;
#2977 = EDGE_CURVE ( 'NONE', #1643, #6454, #5325, .T. ) ;
#2978 = CARTESIAN_POINT ( 'NONE',  ( -29.04147936411449749, 0.2000000000000000111, 12.06160539455930092 ) ) ;
#2979 = CARTESIAN_POINT ( 'NONE',  ( -29.24078692092244935, 0.2000000000000000111, 6.241070263032790777 ) ) ;
#2980 = DIRECTION ( 'NONE',  ( 0.000000000000000000, 0.000000000000000000, -1.000000000000000000 ) ) ;
#2981 = VERTEX_POINT ( 'NONE', #16094 ) ;
#2982 = ORIENTED_EDGE ( 'NONE', *, *, #12291, .T. ) ;
#2983 = CYLINDRICAL_SURFACE ( 'NONE', #5777, 0.4000000000000001887 ) ;
#2984 = ORIENTED_EDGE ( 'NONE', *, *, #16218, .T. ) ;
#2985 = ORIENTED_EDGE ( 'NONE', *, *, #15111, .F. ) ;
#2986 = EDGE_LOOP ( 'NONE', ( #12863, #994, #4770, #16079 ) ) ;
#2987 = DIRECTION ( 'NONE',  ( 0.000000000000000000, 1.000000000000000000, 0.000000000000000000 ) ) ;
#2988 = ORIENTED_EDGE ( 'NONE', *, *, #17655, .F. ) ;
#2989 = EDGE_CURVE ( 'NONE', #5716, #146, #5343, .T. ) ;
#2990 = CIRCLE ( 'NONE', #5764, 0.1999999999999996503 ) ;
#2991 = AXIS2_PLACEMENT_3D ( 'NONE', #18033, #2079, #13715 ) ;
#2992 = EDGE_CURVE ( 'NONE', #6790, #16891, #4636, .T. ) ;
#2993 = DIRECTION ( 'NONE',  ( -1.156482317317885175E-14, 0.000000000000000000, 1.000000000000000000 ) ) ;
#2994 = CIRCLE ( 'NONE', #2089, 2.000000000000000000 ) ;
#2995 = VECTOR ( 'NONE', #10676, 1000.000000000000000 ) ;
#2996 = DIRECTION ( 'NONE',  ( 0.000000000000000000, 0.000000000000000000, -1.000000000000000000 ) ) ;
#2997 = LINE ( 'NONE', #5518, #12356 ) ;
#2998 = DIRECTION ( 'NONE',  ( 0.000000000000000000, -1.000000000000000000, 0.000000000000000000 ) ) ;
#2999 = DIRECTION ( 'NONE',  ( 0.000000000000000000, -1.000000000000000000, 0.000000000000000000 ) ) ;
#3000 = EDGE_CURVE ( 'NONE', #14662, #3579, #1654, .T. ) ;
#3001 = LINE ( 'NONE', #10603, #13001 ) ;
#3002 = DIRECTION ( 'NONE',  ( 0.000000000000000000, 1.000000000000000000, 0.000000000000000000 ) ) ;
#3003 = CARTESIAN_POINT ( 'NONE',  ( -22.28738960612769660, 0.1000000000000000056, 6.241070263032759691 ) ) ;
#3004 = EDGE_LOOP ( 'NONE', ( #17424, #7185, #13759, #10308 ) ) ;
#3005 = DIRECTION ( 'NONE',  ( -1.000000000000000000, 0.000000000000000000, 0.000000000000000000 ) ) ;
#3006 = AXIS2_PLACEMENT_3D ( 'NONE', #2507, #3910, #16702 ) ;
#3007 = EDGE_CURVE ( 'NONE', #497, #11636, #13623, .T. ) ;
#3008 = ORIENTED_EDGE ( 'NONE', *, *, #5459, .T. ) ;
#3009 = ORIENTED_EDGE ( 'NONE', *, *, #16769, .F. ) ;
#3010 = CARTESIAN_POINT ( 'NONE',  ( -36.04217180730709913, 0.000000000000000000, 19.48214052608630098 ) ) ;
#3011 = ORIENTED_EDGE ( 'NONE', *, *, #6607, .F. ) ;
#3012 = DIRECTION ( 'NONE',  ( 0.000000000000000000, -1.000000000000000000, 0.000000000000000000 ) ) ;
#3013 = ORIENTED_EDGE ( 'NONE', *, *, #3075, .F. ) ;
#3014 = VECTOR ( 'NONE', #6538, 1000.000000000000000 ) ;
#3015 = CIRCLE ( 'NONE', #8564, 0.6999999999999663158 ) ;
#3016 = AXIS2_PLACEMENT_3D ( 'NONE', #11957, #16188, #10329 ) ;
#3017 = CIRCLE ( 'NONE', #9178, 0.2000000000000005107 ) ;
#3018 = VERTEX_POINT ( 'NONE', #4823 ) ;
#3019 = CARTESIAN_POINT ( 'NONE',  ( -36.24147936411474547, 0.000000000000000000, 5.241070263032759691 ) ) ;
#3020 = ORIENTED_EDGE ( 'NONE', *, *, #17915, .F. ) ;
#3021 = EDGE_CURVE ( 'NONE', #15076, #6458, #17615, .T. ) ;
#3022 = VERTEX_POINT ( 'NONE', #13386 ) ;
#3023 = EDGE_CURVE ( 'NONE', #3048, #4910, #3097, .T. ) ;
#3024 = DIRECTION ( 'NONE',  ( 0.000000000000000000, -1.000000000000000000, 0.000000000000000000 ) ) ;
#3025 = LINE ( 'NONE', #8909, #11054 ) ;
#3026 = CARTESIAN_POINT ( 'NONE',  ( -34.84182498230299529, 0.000000000000000000, 5.241071165173850410 ) ) ;
#3027 = VECTOR ( 'NONE', #11625, 1000.000000000000000 ) ;
#3028 = CIRCLE ( 'NONE', #15015, 0.2000000000000005107 ) ;
#3029 = VECTOR ( 'NONE', #12920, 1000.000000000000000 ) ;
#3030 = AXIS2_PLACEMENT_3D ( 'NONE', #7723, #11069, #18283 ) ;
#3031 = AXIS2_PLACEMENT_3D ( 'NONE', #3346, #15077, #17677 ) ;
#3032 = DIRECTION ( 'NONE',  ( 0.000000000000000000, 0.000000000000000000, 1.000000000000000000 ) ) ;
#3033 = DIRECTION ( 'NONE',  ( 0.000000000000000000, -1.000000000000000000, 0.000000000000000000 ) ) ;
#3034 = CARTESIAN_POINT ( 'NONE',  ( -22.28738960612654907, 0.1000000000000000056, 16.87230267558994612 ) ) ;
#3035 = VERTEX_POINT ( 'NONE', #2915 ) ;
#3036 = EDGE_CURVE ( 'NONE', #6218, #15297, #1473, .T. ) ;
#3037 = ORIENTED_EDGE ( 'NONE', *, *, #5609, .F. ) ;
#3038 = CARTESIAN_POINT ( 'NONE',  ( -19.88738960611259898, 0.000000000000000000, 0.000000000000000000 ) ) ;
#3039 = CARTESIAN_POINT ( 'NONE',  ( -37.84217180730709629, 0.000000000000000000, 4.241070263032810317 ) ) ;
#3040 = VERTEX_POINT ( 'NONE', #7713 ) ;
#3041 = EDGE_CURVE ( 'NONE', #742, #2529, #17004, .T. ) ;
#3042 = ORIENTED_EDGE ( 'NONE', *, *, #11023, .T. ) ;
#3043 = DIRECTION ( 'NONE',  ( -0.000000000000000000, -1.000000000000000000, -0.000000000000000000 ) ) ;
#3044 = DIRECTION ( 'NONE',  ( 0.000000000000000000, 0.000000000000000000, 1.000000000000000000 ) ) ;
#3045 = VECTOR ( 'NONE', #5838, 1000.000000000000000 ) ;
#3046 = CIRCLE ( 'NONE', #1514, 0.2003462215961135384 ) ;
#3047 = AXIS2_PLACEMENT_3D ( 'NONE', #1392, #17535, #10142 ) ;
#3048 = VERTEX_POINT ( 'NONE', #11761 ) ;
#3049 = AXIS2_PLACEMENT_3D ( 'NONE', #18226, #5055, #3417 ) ;
#3050 = ORIENTED_EDGE ( 'NONE', *, *, #2322, .T. ) ;
#3051 = CARTESIAN_POINT ( 'NONE',  ( -30.04078692092245362, 0.000000000000000000, 4.841070263033249610 ) ) ;
#3052 = CYLINDRICAL_SURFACE ( 'NONE', #7133, 0.7000000000042874149 ) ;
#3053 = CARTESIAN_POINT ( 'NONE',  ( -31.24078692092220422, 0.2000000000000000111, 12.36160539455930163 ) ) ;
#3054 = ADVANCED_FACE ( 'NONE', ( #4454 ), #5900, .F. ) ;
#3055 = FACE_OUTER_BOUND ( 'NONE', #3967, .T. ) ;
#3056 = DIRECTION ( 'NONE',  ( 0.000000000000000000, 0.000000000000000000, 1.000000000000000000 ) ) ;
#3057 = LINE ( 'NONE', #9028, #18160 ) ;
#3058 = VECTOR ( 'NONE', #6599, 1000.000000000000000 ) ;
#3059 = CIRCLE ( 'NONE', #7673, 0.1999999999999987899 ) ;
#3060 = DIRECTION ( 'NONE',  ( 0.000000000000000000, 0.000000000000000000, -1.000000000000000000 ) ) ;
#3061 = CARTESIAN_POINT ( 'NONE',  ( -37.24217180730685328, 0.1000000000000000056, 13.06160539455934000 ) ) ;
#3062 = CARTESIAN_POINT ( 'NONE',  ( -19.88738960611259898, 0.1000000000000000056, 16.87230267558994612 ) ) ;
#3063 = CARTESIAN_POINT ( 'NONE',  ( -27.14078692092250122, 0.1000000000000000056, 5.241070263032780119 ) ) ;
#3064 = VERTEX_POINT ( 'NONE', #4540 ) ;
#3065 = ORIENTED_EDGE ( 'NONE', *, *, #7929, .T. ) ;
#3066 = EDGE_CURVE ( 'NONE', #5879, #8980, #1052, .T. ) ;
#3068 = ADVANCED_FACE ( 'NONE', ( #10320 ), #9163, .T. ) ;
#3067 = CYLINDRICAL_SURFACE ( 'NONE', #5005, 0.2000000000000005107 ) ;
#3069 = VERTEX_POINT ( 'NONE', #16181 ) ;
#3070 = CARTESIAN_POINT ( 'NONE',  ( -38.04217180730710623, 0.2000000000000000111, 17.88214052608629956 ) ) ;
#3071 = AXIS2_PLACEMENT_3D ( 'NONE', #12248, #5043, #18119 ) ;
#3072 = CARTESIAN_POINT ( 'NONE',  ( -28.24078692092244935, 0.000000000000000000, 17.88214052608629956 ) ) ;
#3073 = CARTESIAN_POINT ( 'NONE',  ( -35.24217180730708066, 0.1000000000000000056, 6.241070263032810317 ) ) ;
#3074 = DIRECTION ( 'NONE',  ( 0.000000000000000000, -1.000000000000000000, 0.000000000000000000 ) ) ;
#3075 = EDGE_CURVE ( 'NONE', #9739, #11725, #12087, .T. ) ;
#3076 = LINE ( 'NONE', #490, #14800 ) ;
#3077 = CYLINDRICAL_SURFACE ( 'NONE', #8813, 0.09999999999999939493 ) ;
#3078 = DIRECTION ( 'NONE',  ( 1.000000000000000000, -0.000000000000000000, 3.488168642730114874E-13 ) ) ;
#3079 = DIRECTION ( 'NONE',  ( 0.000000000000000000, 1.000000000000000000, 0.000000000000000000 ) ) ;
#3080 = VERTEX_POINT ( 'NONE', #16279 ) ;
#3081 = AXIS2_PLACEMENT_3D ( 'NONE', #2589, #15754, #18740 ) ;
#3082 = ORIENTED_EDGE ( 'NONE', *, *, #8880, .T. ) ;
#3083 = EDGE_CURVE ( 'NONE', #18651, #2654, #3001, .T. ) ;
#3084 = DIRECTION ( 'NONE',  ( 0.000000000000000000, 0.000000000000000000, -1.000000000000000000 ) ) ;
#3085 = ORIENTED_EDGE ( 'NONE', *, *, #17356, .F. ) ;
#3086 = ORIENTED_EDGE ( 'NONE', *, *, #3721, .T. ) ;
#3087 = EDGE_LOOP ( 'NONE', ( #6352, #15966, #12819, #9686 ) ) ;
#3088 = DIRECTION ( 'NONE',  ( 0.000000000000000000, -1.000000000000000000, 0.000000000000000000 ) ) ;
#3089 = VERTEX_POINT ( 'NONE', #1663 ) ;
#3090 = EDGE_CURVE ( 'NONE', #4179, #5219, #11492, .T. ) ;
#3091 = CYLINDRICAL_SURFACE ( 'NONE', #12508, 0.5999999999999998668 ) ;
#3092 = AXIS2_PLACEMENT_3D ( 'NONE', #16228, #4496, #7476 ) ;
#3093 = FACE_OUTER_BOUND ( 'NONE', #1097, .T. ) ;
#3094 = DIRECTION ( 'NONE',  ( 0.000000000000000000, -1.000000000000000000, 0.000000000000000000 ) ) ;
#3095 = CARTESIAN_POINT ( 'NONE',  ( -26.08391804896229971, 0.000000000000000000, 13.41160539455930056 ) ) ;
#3096 = CARTESIAN_POINT ( 'NONE',  ( -25.08391804896250221, 0.2000000000000000111, 6.591070263032769994 ) ) ;
#3097 = LINE ( 'NONE', #17715, #9957 ) ;
#3098 = DIRECTION ( 'NONE',  ( 0.000000000000000000, 0.000000000000000000, 1.000000000000000000 ) ) ;
#3099 = DIRECTION ( 'NONE',  ( -1.000000000000000000, 0.000000000000000000, 6.351080572293795058E-15 ) ) ;
#3100 = EDGE_LOOP ( 'NONE', ( #2050, #13049, #12309, #14752 ) ) ;
#3101 = LINE ( 'NONE', #10325, #7029 ) ;
#3102 = AXIS2_PLACEMENT_3D ( 'NONE', #15588, #2421, #13761 ) ;
#3103 = ORIENTED_EDGE ( 'NONE', *, *, #17803, .F. ) ;
#3104 = ORIENTED_EDGE ( 'NONE', *, *, #13720, .F. ) ;
#3105 = DIRECTION ( 'NONE',  ( 0.000000000000000000, 0.000000000000000000, 1.000000000000000000 ) ) ;
#3106 = VERTEX_POINT ( 'NONE', #15025 ) ;
#3108 = EDGE_CURVE ( 'NONE', #5123, #5557, #11947, .T. ) ;
#3107 = DIRECTION ( 'NONE',  ( 0.000000000000000000, -1.000000000000000000, 0.000000000000000000 ) ) ;
#3109 = ORIENTED_EDGE ( 'NONE', *, *, #5157, .F. ) ;
#3110 = ORIENTED_EDGE ( 'NONE', *, *, #9890, .F. ) ;
#3111 = CARTESIAN_POINT ( 'NONE',  ( 3.248053573669224845E-14, 0.000000000000000000, 17.88214052608620008 ) ) ;
#3112 = VECTOR ( 'NONE', #10224, 1000.000000000000000 ) ;
#3113 = ORIENTED_EDGE ( 'NONE', *, *, #7581, .F. ) ;
#3114 = EDGE_CURVE ( 'NONE', #463, #10487, #8729, .T. ) ;
#3115 = ORIENTED_EDGE ( 'NONE', *, *, #17332, .T. ) ;
#3116 = CARTESIAN_POINT ( 'NONE',  ( -28.24078692092239606, 0.2000000000000000111, 19.88214052608630311 ) ) ;
#3117 = AXIS2_PLACEMENT_3D ( 'NONE', #4896, #15187, #15380 ) ;
#3118 = DIRECTION ( 'NONE',  ( 0.000000000000000000, -1.000000000000000000, 0.000000000000000000 ) ) ;
#3119 = ADVANCED_FACE ( 'NONE', ( #12138 ), #6364, .F. ) ;
#3120 = CARTESIAN_POINT ( 'NONE',  ( -27.14078692092225253, 0.000000000000000000, 13.06160539455930092 ) ) ;
#3121 = CALENDAR_DATE ( 2024, 23, 2 ) ;
#3122 = DIRECTION ( 'NONE',  ( 0.000000000000000000, -1.000000000000000000, 0.000000000000000000 ) ) ;
#3123 = DIRECTION ( 'NONE',  ( 0.000000000000000000, 0.000000000000000000, 1.000000000000000000 ) ) ;
#3124 = VECTOR ( 'NONE', #18761, 1000.000000000000000 ) ;
#3125 = CARTESIAN_POINT ( 'NONE',  ( -38.44182558571064590, 0.000000000000000000, 19.68179430448945055 ) ) ;
#3126 = EDGE_CURVE ( 'NONE', #3494, #18137, #1963, .T. ) ;
#3127 = CARTESIAN_POINT ( 'NONE',  ( -30.04147936411475328, 0.1000000000000000056, 18.68214052608624343 ) ) ;
#3128 = EDGE_CURVE ( 'NONE', #14066, #18090, #10888, .T. ) ;
#3129 = ORIENTED_EDGE ( 'NONE', *, *, #14424, .F. ) ;
#3130 = DIRECTION ( 'NONE',  ( 0.000000000000000000, 0.000000000000000000, 1.000000000000000000 ) ) ;
#3132 = ADVANCED_FACE ( 'NONE', ( #2235 ), #799, .F. ) ;
#3131 = DIRECTION ( 'NONE',  ( 0.000000000000000000, -1.000000000000000000, 0.000000000000000000 ) ) ;
#3133 = ORIENTED_EDGE ( 'NONE', *, *, #534, .F. ) ;
#3134 = AXIS2_PLACEMENT_3D ( 'NONE', #5799, #8693, #1289 ) ;
#3135 = VERTEX_POINT ( 'NONE', #7812 ) ;
#3136 = APPLICATION_CONTEXT ( 'configuration controlled 3d designs of mechanical parts and assemblies' ) ;
#3137 = PLANE ( 'NONE',  #1336 ) ;
#3138 = CARTESIAN_POINT ( 'NONE',  ( -38.94217180730679928, 0.2000000000000000111, 11.36160539455934071 ) ) ;
#3139 = EDGE_LOOP ( 'NONE', ( #5079, #13688, #18806, #1510 ) ) ;
#3140 = ORIENTED_EDGE ( 'NONE', *, *, #11820, .T. ) ;
#3141 = AXIS2_PLACEMENT_3D ( 'NONE', #5387, #12964, #14431 ) ;
#3142 = CARTESIAN_POINT ( 'NONE',  ( -27.64113314251864750, 0.1000000000000000056, 17.68179430449018597 ) ) ;
#3143 = ADVANCED_FACE ( 'NONE', ( #6657 ), #10694, .F. ) ;
#3144 = CARTESIAN_POINT ( 'NONE',  ( -35.04956100526934648, 0.000000000000000000, 19.96214052608610245 ) ) ;
#3145 = LINE ( 'NONE', #9021, #9292 ) ;
#3146 = DIRECTION ( 'NONE',  ( 0.000000000000000000, 0.000000000000000000, -1.000000000000000000 ) ) ;
#3147 = CARTESIAN_POINT ( 'NONE',  ( -38.44182558571089459, 0.1000000000000000056, 6.241070263032810317 ) ) ;
#3148 = DIRECTION ( 'NONE',  ( 0.000000000000000000, 0.000000000000000000, -1.000000000000000000 ) ) ;
#3149 = DIRECTION ( 'NONE',  ( 0.000000000000000000, 0.000000000000000000, 1.000000000000000000 ) ) ;
#3150 = DIRECTION ( 'NONE',  ( 0.000000000000000000, -1.000000000000000000, 0.000000000000000000 ) ) ;
#3151 = EDGE_CURVE ( 'NONE', #10704, #10022, #14063, .T. ) ;
#3152 = DIRECTION ( 'NONE',  ( 0.000000000000000000, -1.000000000000000000, 0.000000000000000000 ) ) ;
#3153 = DIRECTION ( 'NONE',  ( 0.000000000000000000, 1.000000000000000000, 0.000000000000000000 ) ) ;
#3154 = CIRCLE ( 'NONE', #1620, 0.4000000000000001887 ) ;
#3155 = CYLINDRICAL_SURFACE ( 'NONE', #11327, 0.4000000000000001887 ) ;
#3156 = EDGE_LOOP ( 'NONE', ( #14848, #5999, #9242, #15845 ) ) ;
#3157 = ORIENTED_EDGE ( 'NONE', *, *, #15594, .T. ) ;
#3158 = DIRECTION ( 'NONE',  ( 0.000000000000000000, 0.000000000000000000, -1.000000000000000000 ) ) ;
#3159 = VERTEX_POINT ( 'NONE', #6464 ) ;
#3160 = DIRECTION ( 'NONE',  ( 0.000000000000000000, 0.000000000000000000, -1.000000000000000000 ) ) ;
#3161 = VECTOR ( 'NONE', #3987, 1000.000000000000000 ) ;
#3162 = CIRCLE ( 'NONE', #3772, 0.3999999999999993006 ) ;
#3164 = VECTOR ( 'NONE', #16439, 1000.000000000000000 ) ;
#3163 = CIRCLE ( 'NONE', #18538, 0.2000011945581820494 ) ;
#3165 = DIRECTION ( 'NONE',  ( -0.000000000000000000, -1.000000000000000000, -0.000000000000000000 ) ) ;
#3166 = EDGE_CURVE ( 'NONE', #1959, #17039, #893, .T. ) ;
#3167 = DIRECTION ( 'NONE',  ( 0.000000000000000000, 1.000000000000000000, 0.000000000000000000 ) ) ;
#3168 = DIRECTION ( 'NONE',  ( 0.000000000000000000, 1.000000000000000000, 0.000000000000000000 ) ) ;
#3169 = CARTESIAN_POINT ( 'NONE',  ( -36.44217180730684902, 0.000000000000000000, 13.06160539455934000 ) ) ;
#3170 = CARTESIAN_POINT ( 'NONE',  ( -38.94217180730705508, 0.1000000000000000056, 19.88214052608560323 ) ) ;
#3171 = CARTESIAN_POINT ( 'NONE',  ( -46.32800215155240409, 1.000000000000000000, 13.26160539455934106 ) ) ;
#3172 = AXIS2_PLACEMENT_3D ( 'NONE', #7640, #443, #14859 ) ;
#3173 = AXIS2_PLACEMENT_3D ( 'NONE', #5116, #12513, #8004 ) ;
#3174 = LINE ( 'NONE', #13272, #5463 ) ;
#3175 = AXIS2_PLACEMENT_3D ( 'NONE', #7659, #266, #11984 ) ;
#3176 = ORIENTED_EDGE ( 'NONE', *, *, #8760, .F. ) ;
#3177 = ORIENTED_EDGE ( 'NONE', *, *, #9058, .T. ) ;
#3178 = DIRECTION ( 'NONE',  ( 0.000000000000000000, 0.000000000000000000, 1.000000000000000000 ) ) ;
#3179 = EDGE_LOOP ( 'NONE', ( #18332, #4667, #10214, #10997 ) ) ;
#3180 = ORIENTED_EDGE ( 'NONE', *, *, #86, .F. ) ;
#3181 = ORIENTED_EDGE ( 'NONE', *, *, #1725, .T. ) ;
#3182 = CIRCLE ( 'NONE', #6563, 0.2000000000000005107 ) ;
#3183 = EDGE_CURVE ( 'NONE', #7045, #4416, #13321, .T. ) ;
#3184 = CARTESIAN_POINT ( 'NONE',  ( -31.24165397848585002, 0.2000000000000000111, 5.541069665753710183 ) ) ;
#3185 = DIRECTION ( 'NONE',  ( 0.000000000000000000, -1.000000000000000000, 0.000000000000000000 ) ) ;
#3186 = EDGE_CURVE ( 'NONE', #4603, #14483, #16847, .T. ) ;
#3187 = ORIENTED_EDGE ( 'NONE', *, *, #17181, .F. ) ;
#3188 = AXIS2_PLACEMENT_3D ( 'NONE', #18295, #18192, #5019 ) ;
#3189 = VECTOR ( 'NONE', #13906, 1000.000000000000000 ) ;
#3190 = LINE ( 'NONE', #9156, #18153 ) ;
#3191 = EDGE_CURVE ( 'NONE', #6467, #4179, #18851, .T. ) ;
#3192 = DIRECTION ( 'NONE',  ( 0.000000000000000000, -1.000000000000000000, 0.000000000000000000 ) ) ;
#3193 = ADVANCED_FACE ( 'NONE', ( #13678 ), #13869, .T. ) ;
#3194 = DIRECTION ( 'NONE',  ( 0.000000000000000000, -1.000000000000000000, 0.000000000000000000 ) ) ;
#3195 = AXIS2_PLACEMENT_3D ( 'NONE', #13069, #5475, #16051 ) ;
#3196 = CARTESIAN_POINT ( 'NONE',  ( -14.64076165658341999, 0.2000000000000000111, 16.65207200088825346 ) ) ;
#3197 = VECTOR ( 'NONE', #4217, 1000.000000000000000 ) ;
#3198 = VECTOR ( 'NONE', #7800, 1000.000000000000000 ) ;
#3199 = CYLINDRICAL_SURFACE ( 'NONE', #5278, 0.1999999999999996503 ) ;
#3200 = CARTESIAN_POINT ( 'NONE',  ( -30.64078692092245149, 0.1000000000000000056, 5.241070263033260623 ) ) ;
#3201 = ORIENTED_EDGE ( 'NONE', *, *, #4948, .F. ) ;
#3202 = CARTESIAN_POINT ( 'NONE',  ( -29.44147936411475186, 0.000000000000000000, 18.88214052608624982 ) ) ;
#3203 = ORIENTED_EDGE ( 'NONE', *, *, #3186, .F. ) ;
#3204 = CARTESIAN_POINT ( 'NONE',  ( -26.08391804896250221, 0.2000000000000000111, 20.23214052608630098 ) ) ;
#3205 = EDGE_LOOP ( 'NONE', ( #9087, #4082, #15629, #9911 ) ) ;
#3206 = ORIENTED_EDGE ( 'NONE', *, *, #13663, .T. ) ;
#3207 = CARTESIAN_POINT ( 'NONE',  ( -27.44078692092249838, 0.2000000000000000111, 18.88214052608630311 ) ) ;
#3208 = ORIENTED_EDGE ( 'NONE', *, *, #7261, .T. ) ;
#3209 = DIRECTION ( 'NONE',  ( 0.000000000000000000, -1.000000000000000000, 0.000000000000000000 ) ) ;
#3210 = AXIS2_PLACEMENT_3D ( 'NONE', #3368, #9237, #6344 ) ;
#3211 = ORIENTED_EDGE ( 'NONE', *, *, #4074, .T. ) ;
#3212 = VECTOR ( 'NONE', #17918, 1000.000000000000000 ) ;
#3213 = ORIENTED_EDGE ( 'NONE', *, *, #14332, .F. ) ;
#3214 = DIRECTION ( 'NONE',  ( -1.000000000000000000, 0.000000000000000000, 0.000000000000000000 ) ) ;
#3215 = CIRCLE ( 'NONE', #16421, 0.3999999999999732658 ) ;
#3216 = ORIENTED_EDGE ( 'NONE', *, *, #15361, .T. ) ;
#3217 = ORIENTED_EDGE ( 'NONE', *, *, #7602, .F. ) ;
#3218 = CARTESIAN_POINT ( 'NONE',  ( -27.64113314251864750, 0.2000000000000000111, 5.241070263032780119 ) ) ;
#3219 = DIRECTION ( 'NONE',  ( 0.000000000000000000, -1.000000000000000000, 0.000000000000000000 ) ) ;
#3220 = EDGE_CURVE ( 'NONE', #12758, #10141, #512, .T. ) ;
#3221 = LINE ( 'NONE', #7736, #15772 ) ;
#3222 = CIRCLE ( 'NONE', #8149, 0.3999999999999941380 ) ;
#3223 = DIRECTION ( 'NONE',  ( 0.000000000000000000, 1.000000000000000000, 0.000000000000000000 ) ) ;
#3224 = DIRECTION ( 'NONE',  ( -0.000000000000000000, -1.000000000000000000, -0.000000000000000000 ) ) ;
#3225 = CIRCLE ( 'NONE', #2927, 0.2000000000000005107 ) ;
#3226 = PLANE ( 'NONE',  #722 ) ;
#3228 = ADVANCED_FACE ( 'NONE', ( #13973 ), #2144, .T. ) ;
#3227 = DIRECTION ( 'NONE',  ( 0.000000000000000000, 1.000000000000000000, 0.000000000000000000 ) ) ;
#3229 = ORIENTED_EDGE ( 'NONE', *, *, #165, .F. ) ;
#3230 = CARTESIAN_POINT ( 'NONE',  ( -37.84147936411454793, 0.000000000000000000, 11.06160539455932046 ) ) ;
#3231 = DIRECTION ( 'NONE',  ( 0.000000000000000000, 0.000000000000000000, -1.000000000000000000 ) ) ;
#3232 = EDGE_LOOP ( 'NONE', ( #16794, #18613, #7317, #13209 ) ) ;
#3233 = ORIENTED_EDGE ( 'NONE', *, *, #12324, .T. ) ;
#3234 = FACE_OUTER_BOUND ( 'NONE', #10451, .T. ) ;
#3235 = CARTESIAN_POINT ( 'NONE',  ( -34.84043769218145314, 0.000000000000000000, 12.86160420000113902 ) ) ;
#3236 = VERTEX_POINT ( 'NONE', #1948 ) ;
#3237 = VERTEX_POINT ( 'NONE', #18098 ) ;
#3238 = DIRECTION ( 'NONE',  ( 0.000000000000000000, 0.000000000000000000, -1.000000000000000000 ) ) ;
#3239 = AXIS2_PLACEMENT_3D ( 'NONE', #1523, #6137, #5949 ) ;
#3240 = EDGE_CURVE ( 'NONE', #12602, #14047, #10789, .T. ) ;
#3241 = CARTESIAN_POINT ( 'NONE',  ( -34.84217180730530572, 0.000000000000000000, 11.86160539455953966 ) ) ;
#3242 = EDGE_CURVE ( 'NONE', #9981, #2413, #11079, .T. ) ;
#3243 = CYLINDRICAL_SURFACE ( 'NONE', #1599, 0.4000000000000010214 ) ;
#3244 = CARTESIAN_POINT ( 'NONE',  ( -37.84147936411449820, 0.000000000000000000, 19.88214052608560323 ) ) ;
#3245 = DIRECTION ( 'NONE',  ( -0.000000000000000000, -1.000000000000000000, -0.000000000000000000 ) ) ;
#3246 = CYLINDRICAL_SURFACE ( 'NONE', #18602, 0.3999999999999732658 ) ;
#3247 = DIRECTION ( 'NONE',  ( 0.000000000000000000, 0.000000000000000000, 1.000000000000000000 ) ) ;
#3248 = DIRECTION ( 'NONE',  ( -0.000000000000000000, -1.000000000000000000, -0.000000000000000000 ) ) ;
#3249 = DIRECTION ( 'NONE',  ( 0.000000000000000000, -1.000000000000000000, 0.000000000000000000 ) ) ;
#3250 = EDGE_CURVE ( 'NONE', #17321, #17022, #6877, .T. ) ;
#3251 = ORIENTED_EDGE ( 'NONE', *, *, #7148, .F. ) ;
#3252 = CARTESIAN_POINT ( 'NONE',  ( -34.84130474974620029, 0.2000000000000000111, 19.18213992880165009 ) ) ;
#3253 = DIRECTION ( 'NONE',  ( 0.000000000000000000, 0.000000000000000000, 1.000000000000000000 ) ) ;
#3254 = ORIENTED_EDGE ( 'NONE', *, *, #2223, .F. ) ;
#3255 = CIRCLE ( 'NONE', #6332, 0.3000000000000025424 ) ;
#3256 = EDGE_LOOP ( 'NONE', ( #3297, #8166, #451, #14389, #3348, #15941, #9634, #5001 ) ) ;
#3257 = ADVANCED_FACE ( 'NONE', ( #16941 ), #15212, .T. ) ;
#3258 = CARTESIAN_POINT ( 'NONE',  ( -35.44147936411454936, 0.2000000000000000111, 11.06160539455927960 ) ) ;
#3259 = VERTEX_POINT ( 'NONE', #18863 ) ;
#3260 = DIRECTION ( 'NONE',  ( 0.000000000000000000, 0.000000000000000000, 1.000000000000000000 ) ) ;
#3261 = ADVANCED_FACE ( 'NONE', ( #14162 ), #8488, .F. ) ;
#3262 = ADVANCED_FACE ( 'NONE', ( #14262 ), #13084, .T. ) ;
#3263 = DIRECTION ( 'NONE',  ( 0.000000000000000000, -1.000000000000000000, 0.000000000000000000 ) ) ;
#3264 = AXIS2_PLACEMENT_3D ( 'NONE', #3508, #9377, #11004 ) ;
#3265 = LINE ( 'NONE', #13452, #1498 ) ;
#3266 = DIRECTION ( 'NONE',  ( 0.000000000000000000, 0.000000000000000000, -1.000000000000000000 ) ) ;
#3267 = CARTESIAN_POINT ( 'NONE',  ( -37.04147936411455788, 0.1000000000000000056, 19.88214052608560323 ) ) ;
#3268 = FACE_OUTER_BOUND ( 'NONE', #15679, .T. ) ;
#3269 = DIRECTION ( 'NONE',  ( 0.000000000000000000, 0.000000000000000000, -1.000000000000000000 ) ) ;
#3270 = FACE_OUTER_BOUND ( 'NONE', #18604, .T. ) ;
#3271 = VERTEX_POINT ( 'NONE', #8676 ) ;
#3272 = ORIENTED_EDGE ( 'NONE', *, *, #6769, .T. ) ;
#3273 = CARTESIAN_POINT ( 'NONE',  ( -36.04147936411159492, 0.1000000000000000056, 17.88214052608620008 ) ) ;
#3274 = VERTEX_POINT ( 'NONE', #6844 ) ;
#3275 = ORIENTED_EDGE ( 'NONE', *, *, #13439, .F. ) ;
#3276 = ORIENTED_EDGE ( 'NONE', *, *, #1162, .T. ) ;
#3277 = EDGE_CURVE ( 'NONE', #902, #16904, #5034, .T. ) ;
#3278 = DIRECTION ( 'NONE',  ( 0.000000000000000000, -1.000000000000000000, 0.000000000000000000 ) ) ;
#3279 = CARTESIAN_POINT ( 'NONE',  ( -28.84147936411475044, 0.2000000000000000111, 17.68214052608630027 ) ) ;
#3280 = ORIENTED_EDGE ( 'NONE', *, *, #9430, .T. ) ;
#3281 = DIRECTION ( 'NONE',  ( 0.000000000000000000, -1.000000000000000000, 0.000000000000000000 ) ) ;
#3282 = VECTOR ( 'NONE', #18335, 1000.000000000000000 ) ;
#3283 = DIRECTION ( 'NONE',  ( 0.000000000000000000, 0.000000000000000000, 1.000000000000000000 ) ) ;
#3284 = PLANE ( 'NONE',  #11616 ) ;
#3285 = CARTESIAN_POINT ( 'NONE',  ( -16.13939325298574801, 0.2000000000000000111, 13.26182025217980076 ) ) ;
#3286 = EDGE_CURVE ( 'NONE', #6761, #12304, #18241, .T. ) ;
#3287 = DIRECTION ( 'NONE',  ( 0.000000000000000000, 0.000000000000000000, 1.000000000000000000 ) ) ;
#3288 = VERTEX_POINT ( 'NONE', #7223 ) ;
#3289 = CARTESIAN_POINT ( 'NONE',  ( -37.24217180730685328, 0.000000000000000000, 12.66160539455934142 ) ) ;
#3290 = VERTEX_POINT ( 'NONE', #5406 ) ;
#3291 = CARTESIAN_POINT ( 'NONE',  ( -27.84147936411468649, 0.1000000000000000056, 5.241070263032770349 ) ) ;
#3292 = ORIENTED_EDGE ( 'NONE', *, *, #2196, .F. ) ;
#3293 = ORIENTED_EDGE ( 'NONE', *, *, #7898, .F. ) ;
#3294 = DIRECTION ( 'NONE',  ( 0.000000000000000000, -1.000000000000000000, 0.000000000000000000 ) ) ;
#3295 = ORIENTED_EDGE ( 'NONE', *, *, #10013, .T. ) ;
#3296 = CARTESIAN_POINT ( 'NONE',  ( -38.94217180730705508, 0.1000000000000000056, 17.98214052608630098 ) ) ;
#3297 = ORIENTED_EDGE ( 'NONE', *, *, #5241, .T. ) ;
#3298 = ADVANCED_FACE ( 'NONE', ( #17128 ), #12794, .F. ) ;
#3299 = ORIENTED_EDGE ( 'NONE', *, *, #13155, .T. ) ;
#3300 = FACE_OUTER_BOUND ( 'NONE', #7276, .T. ) ;
#3301 = EDGE_CURVE ( 'NONE', #7067, #12380, #16386, .T. ) ;
#3302 = CIRCLE ( 'NONE', #857, 0.4000000004143016152 ) ;
#3303 = CIRCLE ( 'NONE', #17481, 0.4000000000000001887 ) ;
#3304 = ORIENTED_EDGE ( 'NONE', *, *, #14759, .F. ) ;
#3305 = ORIENTED_EDGE ( 'NONE', *, *, #11776, .T. ) ;
#3306 = DIRECTION ( 'NONE',  ( 0.000000000000000000, -1.000000000000000000, 0.000000000000000000 ) ) ;
#3307 = CARTESIAN_POINT ( 'NONE',  ( -42.54217180730785230, 0.2000000000000000111, 0.000000000000000000 ) ) ;
#3308 = DIRECTION ( 'NONE',  ( 0.000000000000000000, 0.000000000000000000, 1.000000000000000000 ) ) ;
#3309 = CIRCLE ( 'NONE', #16822, 0.6999999999999663158 ) ;
#3310 = DIRECTION ( 'NONE',  ( 0.000000000000000000, 0.000000000000000000, -1.000000000000000000 ) ) ;
#3311 = DIRECTION ( 'NONE',  ( -0.000000000000000000, -1.000000000000000000, -0.000000000000000000 ) ) ;
#3312 = ADVANCED_FACE ( 'NONE', ( #5499 ), #15878, .T. ) ;
#3313 = AXIS2_PLACEMENT_3D ( 'NONE', #4242, #9053, #7406 ) ;
#3314 = AXIS2_PLACEMENT_3D ( 'NONE', #14284, #2453, #14183 ) ;
#3316 = DIRECTION ( 'NONE',  ( 0.000000000000000000, -1.000000000000000000, 0.000000000000000000 ) ) ;
#3315 = AXIS2_PLACEMENT_3D ( 'NONE', #6092, #53, #5907 ) ;
#3317 = AXIS2_PLACEMENT_3D ( 'NONE', #12022, #4521, #3084 ) ;
#3318 = DIRECTION ( 'NONE',  ( -0.000000000000000000, -1.000000000000000000, -0.000000000000000000 ) ) ;
#3319 = VERTEX_POINT ( 'NONE', #15784 ) ;
#3320 = ORIENTED_EDGE ( 'NONE', *, *, #18354, .T. ) ;
#3321 = DIRECTION ( 'NONE',  ( 0.000000000000000000, 1.000000000000000000, 0.000000000000000000 ) ) ;
#3322 = PLANE ( 'NONE',  #2454 ) ;
#3323 = ORIENTED_EDGE ( 'NONE', *, *, #1146, .F. ) ;
#3324 = ADVANCED_FACE ( 'NONE', ( #11366 ), #5308, .F. ) ;
#3325 = ORIENTED_EDGE ( 'NONE', *, *, #17122, .T. ) ;
#3326 = CARTESIAN_POINT ( 'NONE',  ( -29.24078692092244935, 0.000000000000000000, 19.88214052608630311 ) ) ;
#3327 = EDGE_LOOP ( 'NONE', ( #1952, #9931, #9832, #8425 ) ) ;
#3328 = ORIENTED_EDGE ( 'NONE', *, *, #11529, .F. ) ;
#3329 = AXIS2_PLACEMENT_3D ( 'NONE', #8048, #6611, #12656 ) ;
#3330 = ORIENTED_EDGE ( 'NONE', *, *, #15645, .F. ) ;
#3331 = AXIS2_PLACEMENT_3D ( 'NONE', #18650, #8183, #10005 ) ;
#3332 = CARTESIAN_POINT ( 'NONE',  ( -16.13939325298574801, 1.000000000000000000, 15.26182025217980076 ) ) ;
#3333 = AXIS2_PLACEMENT_3D ( 'NONE', #4352, #13289, #16367 ) ;
#3334 = AXIS2_PLACEMENT_3D ( 'NONE', #9762, #15631, #17633 ) ;
#3335 = AXIS2_PLACEMENT_3D ( 'NONE', #7205, #18024, #16491 ) ;
#3336 = EDGE_CURVE ( 'NONE', #11561, #4365, #7033, .T. ) ;
#3337 = CIRCLE ( 'NONE', #13165, 2.000000000000007105 ) ;
#3338 = FACE_OUTER_BOUND ( 'NONE', #11608, .T. ) ;
#3339 = DIRECTION ( 'NONE',  ( 0.000000000000000000, 0.000000000000000000, 1.000000000000000000 ) ) ;
#3340 = CARTESIAN_POINT ( 'NONE',  ( -38.94217180730679928, 0.000000000000000000, 11.06160539455934000 ) ) ;
#3341 = LINE ( 'NONE', #15072, #7856 ) ;
#3342 = DIRECTION ( 'NONE',  ( 0.000000000000000000, 1.000000000000000000, 0.000000000000000000 ) ) ;
#3343 = DIRECTION ( 'NONE',  ( 0.000000000000000000, 1.000000000000000000, 0.000000000000000000 ) ) ;
#3344 = LINE ( 'NONE', #13729, #10674 ) ;
#3345 = EDGE_LOOP ( 'NONE', ( #14840, #14894, #10238, #7279 ) ) ;
#3346 = CARTESIAN_POINT ( 'NONE',  ( -31.24165397848559778, 0.1000000000000000056, 12.36160479728023986 ) ) ;
#3347 = CARTESIAN_POINT ( 'NONE',  ( -37.64217180730710055, 0.1000000000000000056, 4.241070263032810317 ) ) ;
#3348 = ORIENTED_EDGE ( 'NONE', *, *, #2059, .F. ) ;
#3349 = CIRCLE ( 'NONE', #583, 0.3999999999999975797 ) ;
#3350 = CIRCLE ( 'NONE', #10400, 2.000000000000000000 ) ;
#3351 = VECTOR ( 'NONE', #13393, 1000.000000000000000 ) ;
#3352 = ORIENTED_EDGE ( 'NONE', *, *, #13834, .F. ) ;
#3353 = AXIS2_PLACEMENT_3D ( 'NONE', #11575, #12475, #17435 ) ;
#3354 = CIRCLE ( 'NONE', #6112, 0.2003462215961482329 ) ;
#3355 = DIRECTION ( 'NONE',  ( 0.000000000000000000, -1.000000000000000000, 0.000000000000000000 ) ) ;
#3356 = ORIENTED_EDGE ( 'NONE', *, *, #10019, .F. ) ;
#3357 = EDGE_CURVE ( 'NONE', #15132, #13024, #15180, .T. ) ;
#3358 = CARTESIAN_POINT ( 'NONE',  ( -30.84078692092245078, 0.000000000000000000, 19.88214052608630311 ) ) ;
#3359 = EDGE_CURVE ( 'NONE', #8105, #7553, #1175, .T. ) ;
#3360 = DIRECTION ( 'NONE',  ( -0.6602958416655351215, 0.000000000000000000, -0.7510055935072671440 ) ) ;
#3361 = AXIS2_PLACEMENT_3D ( 'NONE', #18129, #13420, #16495 ) ;
#3362 = AXIS2_PLACEMENT_3D ( 'NONE', #8151, #12364, #7953 ) ;
#3363 = AXIS2_PLACEMENT_3D ( 'NONE', #1232, #7087, #14590 ) ;
#3364 = CARTESIAN_POINT ( 'NONE',  ( -38.44182558571064590, 0.000000000000000000, 19.88214052608560323 ) ) ;
#3365 = CYLINDRICAL_SURFACE ( 'NONE', #18277, 0.1999999999999996503 ) ;
#3366 = CARTESIAN_POINT ( 'NONE',  ( 0.000000000000000000, 0.1000000000000000056, 10.05133782877754101 ) ) ;
#3367 = DIRECTION ( 'NONE',  ( 0.000000000000000000, 0.000000000000000000, -1.000000000000000000 ) ) ;
#3368 = CARTESIAN_POINT ( 'NONE',  ( -28.84078692092239748, 0.2000000000000000111, 18.88214052608724813 ) ) ;
#3369 = CARTESIAN_POINT ( 'NONE',  ( -27.24078692092245291, 0.000000000000000000, 17.88214052608629956 ) ) ;
#3370 = ORIENTED_EDGE ( 'NONE', *, *, #9965, .F. ) ;
#3371 = ADVANCED_FACE ( 'NONE', ( #15690 ), #5590, .T. ) ;
#3372 = VERTEX_POINT ( 'NONE', #15977 ) ;
#3373 = DIRECTION ( 'NONE',  ( 0.000000000000000000, 0.000000000000000000, 1.000000000000000000 ) ) ;
#3374 = EDGE_CURVE ( 'NONE', #7293, #16771, #17038, .T. ) ;
#3375 = ORIENTED_EDGE ( 'NONE', *, *, #5272, .T. ) ;
#3376 = VERTEX_POINT ( 'NONE', #3869 ) ;
#3377 = ORIENTED_EDGE ( 'NONE', *, *, #4493, .T. ) ;
#3378 = EDGE_CURVE ( 'NONE', #14, #764, #12982, .T. ) ;
#3379 = VECTOR ( 'NONE', #10909, 1000.000000000000000 ) ;
#3380 = CARTESIAN_POINT ( 'NONE',  ( -26.14078692092245149, 0.2000000000000000111, 6.341070263032779764 ) ) ;
#3381 = DIRECTION ( 'NONE',  ( 0.000000000000000000, 0.000000000000000000, -1.000000000000000000 ) ) ;
#3382 = ORIENTED_EDGE ( 'NONE', *, *, #5282, .F. ) ;
#3383 = CARTESIAN_POINT ( 'NONE',  ( -28.44078692092220351, 0.2000000000000000111, 11.06160539455932046 ) ) ;
#3384 = EDGE_CURVE ( 'NONE', #9335, #11965, #16348, .T. ) ;
#3385 = CARTESIAN_POINT ( 'NONE',  ( -28.64147936411449891, 0.1000000000000000056, 13.06160539455930092 ) ) ;
#3386 = DIRECTION ( 'NONE',  ( 0.000000000000000000, 0.000000000000000000, 1.000000000000000000 ) ) ;
#3387 = AXIS2_PLACEMENT_3D ( 'NONE', #16087, #7423, #17806 ) ;
#3388 = CARTESIAN_POINT ( 'NONE',  ( -37.84217180730709629, 0.000000000000000000, 19.88214052608630311 ) ) ;
#3389 = DIRECTION ( 'NONE',  ( 0.000000000000000000, 0.000000000000000000, 1.000000000000000000 ) ) ;
#3390 = ORIENTED_EDGE ( 'NONE', *, *, #7295, .F. ) ;
#3391 = FACE_OUTER_BOUND ( 'NONE', #15796, .T. ) ;
#3392 = VERTEX_POINT ( 'NONE', #17695 ) ;
#3393 = VERTEX_POINT ( 'NONE', #116 ) ;
#3394 = CARTESIAN_POINT ( 'NONE',  ( -37.24147936411684867, 0.000000000000000000, 18.88214052608630311 ) ) ;
#3395 = ORIENTED_EDGE ( 'NONE', *, *, #1149, .T. ) ;
#3396 = ORIENTED_EDGE ( 'NONE', *, *, #11250, .F. ) ;
#3397 = DIRECTION ( 'NONE',  ( 0.000000000000000000, -1.000000000000000000, 0.000000000000000000 ) ) ;
#3398 = ORIENTED_EDGE ( 'NONE', *, *, #16902, .F. ) ;
#3399 = ORIENTED_EDGE ( 'NONE', *, *, #2952, .T. ) ;
#3400 = ORIENTED_EDGE ( 'NONE', *, *, #3711, .F. ) ;
#3401 = CARTESIAN_POINT ( 'NONE',  ( -36.44217180730709771, 0.000000000000000000, 5.241070263032810317 ) ) ;
#3402 = EDGE_LOOP ( 'NONE', ( #5335, #13885, #10778, #8987 ) ) ;
#3403 = EDGE_CURVE ( 'NONE', #14393, #7751, #2891, .T. ) ;
#3404 = EDGE_LOOP ( 'NONE', ( #13805, #10056, #13417, #18823 ) ) ;
#3405 = CARTESIAN_POINT ( 'NONE',  ( -27.14078692092225253, 0.1000000000000000056, 13.06160539455930092 ) ) ;
#3406 = CYLINDRICAL_SURFACE ( 'NONE', #16595, 0.1000000000000002554 ) ;
#3407 = DIRECTION ( 'NONE',  ( 0.000000000000000000, 0.000000000000000000, -1.000000000000000000 ) ) ;
#3408 = ADVANCED_FACE ( 'NONE', ( #307 ), #14724, .T. ) ;
#3409 = DIRECTION ( 'NONE',  ( -0.000000000000000000, -1.000000000000000000, -0.000000000000000000 ) ) ;
#3410 = ADVANCED_FACE ( 'NONE', ( #8772 ), #16067, .T. ) ;
#3411 = CARTESIAN_POINT ( 'NONE',  ( -38.44217180730684902, 0.1000000000000000056, 11.06160539455934000 ) ) ;
#3412 = AXIS2_PLACEMENT_3D ( 'NONE', #369, #17670, #1808 ) ;
#3413 = DIRECTION ( 'NONE',  ( 0.000000000000000000, 0.000000000000000000, -1.000000000000000000 ) ) ;
#3414 = CYLINDRICAL_SURFACE ( 'NONE', #4257, 0.1999999999999987899 ) ;
#3415 = ORIENTED_EDGE ( 'NONE', *, *, #6062, .F. ) ;
#3416 = VERTEX_POINT ( 'NONE', #4711 ) ;
#3417 = DIRECTION ( 'NONE',  ( 0.000000000000000000, 0.000000000000000000, -1.000000000000000000 ) ) ;
#3419 = DIRECTION ( 'NONE',  ( 0.000000000000000000, -1.000000000000000000, 0.000000000000000000 ) ) ;
#3418 = AXIS2_PLACEMENT_3D ( 'NONE', #3388, #9256, #985 ) ;
#3420 = ORIENTED_EDGE ( 'NONE', *, *, #5214, .F. ) ;
#3421 = AXIS2_PLACEMENT_3D ( 'NONE', #1615, #14790, #18146 ) ;
#3422 = ORIENTED_EDGE ( 'NONE', *, *, #11824, .T. ) ;
#3423 = DIRECTION ( 'NONE',  ( 0.000000000000000000, 0.000000000000000000, -1.000000000000000000 ) ) ;
#3424 = DIRECTION ( 'NONE',  ( 1.000000000000000000, 0.000000000000000000, 0.000000000000000000 ) ) ;
#3425 = EDGE_LOOP ( 'NONE', ( #1189, #3420, #18281, #5228, #12044, #7793, #18850, #6453, #14293, #13085, #4002, #7829, #14936, #17454, #2831, #7593, #6183, #6776, #1913, #6278, #2802, #3495, #6856, #5148, #14051, #16717, #7947, #15799, #7224, #14502, #17417, #3275, #16927, #18254, #3133, #16590, #7075, #9146, #13387, #2968, #9061, #10639, #15542, #11792, #11089, #10148, #17301, #1377, #3206, #12263, #5201, #18302, #3835, #5789, #8702, #16570, #8966, #12903, #12519, #12077, #13736, #4106, #3779, #9889, #5903, #12031, #13352, #18915, #4390, #3104, #9276, #2060, #10927, #13672, #14579, #9988, #4012, #8868, #16792, #16283, #6691, #18432, #17229, #5200, #9583, #3894, #13192, #2547, #11982, #6091, #16402, #10368, #17611, #10100, #3996, #2600, #8781, #12156, #7413, #11956, #1256, #17399, #9766, #7092, #18372, #2037, #331, #6754, #11043, #9834, #3994, #5599, #7995, #9225, #5579, #5312, #3860, #18513, #13779, #7561, #8455, #15603, #2625, #13239, #17230, #13861, #2835, #13257, #2467, #1423, #10427, #8623, #4927, #3682, #896, #9678, #6129, #17936, #6261, #16217, #17349, #10243, #705, #13957, #18179, #244, #7635, #18493, #16414, #8392, #17325, #17966, #4088, #1722, #6647, #5119, #15053, #5254, #7632, #12640, #4551, #13501, #1741, #7070, #3633, #10891, #7513, #1015 ) ) ;
#3426 = EDGE_CURVE ( 'NONE', #15600, #12672, #7404, .T. ) ;
#3427 = AXIS2_PLACEMENT_3D ( 'NONE', #2516, #14255, #6933 ) ;
#3428 = ORIENTED_EDGE ( 'NONE', *, *, #12383, .T. ) ;
#3429 = EDGE_CURVE ( 'NONE', #9447, #2919, #765, .T. ) ;
#3430 = DIRECTION ( 'NONE',  ( 1.000000000000000000, 0.000000000000000000, 0.000000000000000000 ) ) ;
#3431 = CARTESIAN_POINT ( 'NONE',  ( 0.000000000000000000, 0.2000000000000000111, 19.88214052608630311 ) ) ;
#3432 = DIRECTION ( 'NONE',  ( -0.000000000000000000, -1.000000000000000000, -0.000000000000000000 ) ) ;
#3433 = ADVANCED_FACE ( 'NONE', ( #4517 ), #10300, .T. ) ;
#3434 = AXIS2_PLACEMENT_3D ( 'NONE', #1880, #4480, #6114 ) ;
#3435 = EDGE_CURVE ( 'NONE', #2152, #8496, #10582, .T. ) ;
#3436 = DIRECTION ( 'NONE',  ( 0.000000000000000000, 1.000000000000000000, 0.000000000000000000 ) ) ;
#3437 = DIRECTION ( 'NONE',  ( -0.000000000000000000, -1.000000000000000000, -0.000000000000000000 ) ) ;
#3438 = CARTESIAN_POINT ( 'NONE',  ( -44.33050371600860018, 0.1000000000000000056, 13.36160539455934249 ) ) ;
#3439 = CARTESIAN_POINT ( 'NONE',  ( -38.44217180730684902, 0.2000000000000000111, 12.06160539455934178 ) ) ;
#3440 = CARTESIAN_POINT ( 'NONE',  ( -34.84130474974369918, 0.2000000000000000111, 5.041069511243650325 ) ) ;
#3441 = AXIS2_PLACEMENT_3D ( 'NONE', #2588, #17289, #15752 ) ;
#3442 = ORIENTED_EDGE ( 'NONE', *, *, #16752, .T. ) ;
#3443 = DIRECTION ( 'NONE',  ( 0.000000000000000000, 1.000000000000000000, 0.000000000000000000 ) ) ;
#3444 = CARTESIAN_POINT ( 'NONE',  ( -27.64078692092239820, 0.2000000000000000111, 6.241070263032780119 ) ) ;
#3445 = ORIENTED_EDGE ( 'NONE', *, *, #17757, .F. ) ;
#3446 = ORIENTED_EDGE ( 'NONE', *, *, #15113, .F. ) ;
#3447 = DIRECTION ( 'NONE',  ( 0.000000000000000000, 0.000000000000000000, -1.000000000000000000 ) ) ;
#3448 = ORIENTED_EDGE ( 'NONE', *, *, #12054, .T. ) ;
#3449 = VECTOR ( 'NONE', #14449, 1000.000000000000000 ) ;
#3450 = DIRECTION ( 'NONE',  ( -0.000000000000000000, -1.000000000000000000, -0.000000000000000000 ) ) ;
#3451 = CIRCLE ( 'NONE', #5917, 0.2000000000000005107 ) ;
#3452 = CARTESIAN_POINT ( 'NONE',  ( -37.84217180730709629, 0.2000000000000000111, 4.241070263032810317 ) ) ;
#3453 = CARTESIAN_POINT ( 'NONE',  ( -34.84217180730705365, 0.1000000000000000056, 4.841070263032813514 ) ) ;
#3454 = FACE_OUTER_BOUND ( 'NONE', #15534, .T. ) ;
#3455 = DIRECTION ( 'NONE',  ( 0.000000000000000000, 0.000000000000000000, 1.000000000000000000 ) ) ;
#3457 = EDGE_CURVE ( 'NONE', #7063, #7991, #13949, .T. ) ;
#3456 = AXIS2_PLACEMENT_3D ( 'NONE', #7005, #8371, #11626 ) ;
#3458 = DIRECTION ( 'NONE',  ( 0.000000000000000000, 0.000000000000000000, 1.000000000000000000 ) ) ;
#3459 = DIRECTION ( 'NONE',  ( 0.000000000000000000, 0.000000000000000000, -1.000000000000000000 ) ) ;
#3460 = CYLINDRICAL_SURFACE ( 'NONE', #3210, 0.4000000000000010214 ) ;
#3461 = DIRECTION ( 'NONE',  ( 0.000000000000000000, 0.000000000000000000, 1.000000000000000000 ) ) ;
#3462 = CYLINDRICAL_SURFACE ( 'NONE', #2719, 0.4000000000000010214 ) ;
#3463 = EDGE_LOOP ( 'NONE', ( #12244, #8762, #9297, #2366 ) ) ;
#3464 = ORIENTED_EDGE ( 'NONE', *, *, #14022, .F. ) ;
#3465 = LINE ( 'NONE', #6349, #9776 ) ;
#3466 = EDGE_CURVE ( 'NONE', #16971, #15886, #2895, .T. ) ;
#3467 = VERTEX_POINT ( 'NONE', #1452 ) ;
#3468 = ORIENTED_EDGE ( 'NONE', *, *, #3861, .F. ) ;
#3469 = ORIENTED_EDGE ( 'NONE', *, *, #13912, .T. ) ;
#3470 = CIRCLE ( 'NONE', #2255, 0.3999999999999732658 ) ;
#3471 = CARTESIAN_POINT ( 'NONE',  ( -27.24078692092249554, 0.1000000000000000056, 4.241070263032775678 ) ) ;
#3472 = ADVANCED_FACE ( 'NONE', ( #14629 ), #5875, .T. ) ;
#3473 = VECTOR ( 'NONE', #18534, 1000.000000000000000 ) ;
#3474 = ORIENTED_EDGE ( 'NONE', *, *, #603, .F. ) ;
#3475 = CYLINDRICAL_SURFACE ( 'NONE', #14780, 0.3999999999999993006 ) ;
#3476 = EDGE_CURVE ( 'NONE', #13775, #11567, #18859, .T. ) ;
#3477 = CIRCLE ( 'NONE', #13919, 0.1000000000000028644 ) ;
#3478 = CARTESIAN_POINT ( 'NONE',  ( -31.13137731267114816, 0.000000000000000000, 11.16160539455925971 ) ) ;
#3479 = ADVANCED_FACE ( 'NONE', ( #6061 ), #13462, .T. ) ;
#3480 = AXIS2_PLACEMENT_3D ( 'NONE', #17531, #8509, #2821 ) ;
#3481 = CIRCLE ( 'NONE', #16387, 0.2003462215961517023 ) ;
#3482 = CARTESIAN_POINT ( 'NONE',  ( -27.64113314251839881, 0.1000000000000000056, 13.06160539455930092 ) ) ;
#3483 = CARTESIAN_POINT ( 'NONE',  ( -37.44147936411479094, 0.2000000000000000111, 5.241070263032790777 ) ) ;
#3485 = ORIENTED_EDGE ( 'NONE', *, *, #9483, .T. ) ;
#3484 = VECTOR ( 'NONE', #2941, 1000.000000000000000 ) ;
#3486 = CYLINDRICAL_SURFACE ( 'NONE', #12860, 2.000000000000000000 ) ;
#3487 = ORIENTED_EDGE ( 'NONE', *, *, #7827, .T. ) ;
#3488 = ORIENTED_EDGE ( 'NONE', *, *, #1726, .F. ) ;
#3489 = DIRECTION ( 'NONE',  ( -0.000000000000000000, -1.000000000000000000, -0.000000000000000000 ) ) ;
#3490 = ORIENTED_EDGE ( 'NONE', *, *, #10219, .T. ) ;
#3491 = ORIENTED_EDGE ( 'NONE', *, *, #964, .T. ) ;
#3492 = CARTESIAN_POINT ( 'NONE',  ( -29.44078692092220351, 0.2000000000000000111, 12.06160539456072023 ) ) ;
#3493 = EDGE_LOOP ( 'NONE', ( #405, #5315, #4114, #5763 ) ) ;
#3494 = VERTEX_POINT ( 'NONE', #9141 ) ;
#3495 = ORIENTED_EDGE ( 'NONE', *, *, #9068, .T. ) ;
#3496 = EDGE_CURVE ( 'NONE', #501, #5025, #209, .T. ) ;
#3497 = CARTESIAN_POINT ( 'NONE',  ( -37.44147936411449251, 0.2000000000000000111, 19.88214052608560323 ) ) ;
#3498 = VECTOR ( 'NONE', #138, 1000.000000000000000 ) ;
#3499 = AXIS2_PLACEMENT_3D ( 'NONE', #18712, #17259, #4089 ) ;
#3500 = ORIENTED_EDGE ( 'NONE', *, *, #2196, .T. ) ;
#3501 = ORIENTED_EDGE ( 'NONE', *, *, #4688, .T. ) ;
#3502 = AXIS2_PLACEMENT_3D ( 'NONE', #16824, #12595, #11252 ) ;
#3503 = DIRECTION ( 'NONE',  ( 0.000000000000000000, 0.000000000000000000, 1.000000000000000000 ) ) ;
#3504 = AXIS2_PLACEMENT_3D ( 'NONE', #7964, #4879, #6229 ) ;
#3505 = EDGE_CURVE ( 'NONE', #16850, #17226, #6891, .T. ) ;
#3506 = DIRECTION ( 'NONE',  ( -0.000000000000000000, 1.000000000000000000, 0.000000000000000000 ) ) ;
#3507 = CARTESIAN_POINT ( 'NONE',  ( -29.84147936411474689, 0.1000000000000000056, 18.88214052608624982 ) ) ;
#3508 = CARTESIAN_POINT ( 'NONE',  ( -38.44182558571064590, 0.1000000000000000056, 12.06160539455934178 ) ) ;
#3509 = CYLINDRICAL_SURFACE ( 'NONE', #9020, 0.4000000000000001887 ) ;
#3510 = CARTESIAN_POINT ( 'NONE',  ( -38.44182558571294805, 0.000000000000000000, 18.88214052608630311 ) ) ;
#3511 = DIRECTION ( 'NONE',  ( 0.000000000000000000, -1.000000000000000000, 0.000000000000000000 ) ) ;
#3512 = ORIENTED_EDGE ( 'NONE', *, *, #14620, .F. ) ;
#3513 = EDGE_LOOP ( 'NONE', ( #5205, #16514, #3630, #14192 ) ) ;
#3514 = DIRECTION ( 'NONE',  ( -0.000000000000000000, -1.000000000000000000, -0.000000000000000000 ) ) ;
#3515 = DIRECTION ( 'NONE',  ( 0.000000000000000000, 0.000000000000000000, -1.000000000000000000 ) ) ;
#3516 = EDGE_LOOP ( 'NONE', ( #12175, #14223, #7557, #3129 ) ) ;
#3517 = CIRCLE ( 'NONE', #16109, 0.3999999999999732658 ) ;
#3518 = AXIS2_PLACEMENT_3D ( 'NONE', #11733, #10290, #12789 ) ;
#3519 = EDGE_LOOP ( 'NONE', ( #17422, #17113, #18676, #16923 ) ) ;
#3520 = CARTESIAN_POINT ( 'NONE',  ( -30.84078692092222340, 0.1000000000000000056, 13.06160539455932046 ) ) ;
#3521 = DIRECTION ( 'NONE',  ( 0.000000000000000000, -1.000000000000000000, 0.000000000000000000 ) ) ;
#3522 = ORIENTED_EDGE ( 'NONE', *, *, #8092, .T. ) ;
#3523 = ADVANCED_FACE ( 'NONE', ( #4334 ), #1736, .F. ) ;
#3524 = EDGE_LOOP ( 'NONE', ( #9760, #8187, #4138, #216 ) ) ;
#3525 = CIRCLE ( 'NONE', #16730, 0.2000000000000022593 ) ;
#3526 = LINE ( 'NONE', #6130, #4733 ) ;
#3527 = CARTESIAN_POINT ( 'NONE',  ( -38.94217180731120465, 0.000000000000000000, 18.98214052608645019 ) ) ;
#3528 = DIRECTION ( 'NONE',  ( 0.000000000000000000, 0.000000000000000000, 1.000000000000000000 ) ) ;
#3529 = LINE ( 'NONE', #13723, #3720 ) ;
#3530 = VECTOR ( 'NONE', #6532, 1000.000000000000000 ) ;
#3531 = CARTESIAN_POINT ( 'NONE',  ( -37.04147936411454367, 0.000000000000000000, 11.06160539455932046 ) ) ;
#3532 = DIRECTION ( 'NONE',  ( 0.000000000000000000, 1.000000000000000000, 0.000000000000000000 ) ) ;
#3533 = DIRECTION ( 'NONE',  ( 0.6602958416655139162, 0.000000000000000000, 0.7510055935072859068 ) ) ;
#3534 = CYLINDRICAL_SURFACE ( 'NONE', #9312, 0.3999999999999732658 ) ;
#3535 = EDGE_CURVE ( 'NONE', #17946, #1274, #13023, .T. ) ;
#3536 = DIRECTION ( 'NONE',  ( 0.000000000000000000, -1.000000000000000000, 0.000000000000000000 ) ) ;
#3537 = EDGE_LOOP ( 'NONE', ( #10995, #13879, #8942, #16574 ) ) ;
#3538 = DIRECTION ( 'NONE',  ( 0.000000000000000000, -1.000000000000000000, 0.000000000000000000 ) ) ;
#3539 = CARTESIAN_POINT ( 'NONE',  ( -37.24147936411454651, 0.2000000000000000111, 11.06160539455932046 ) ) ;
#3540 = VECTOR ( 'NONE', #13433, 1000.000000000000000 ) ;
#3541 = ORIENTED_EDGE ( 'NONE', *, *, #11944, .F. ) ;
#3542 = CARTESIAN_POINT ( 'NONE',  ( -36.44217180730709771, 0.2000000000000000111, 19.88214052608630311 ) ) ;
#3543 = VERTEX_POINT ( 'NONE', #15093 ) ;
#3544 = VECTOR ( 'NONE', #470, 1000.000000000000000 ) ;
#3545 = ADVANCED_FACE ( 'NONE', ( #15387 ), #10768, .T. ) ;
#3546 = DIRECTION ( 'NONE',  ( 0.000000000000000000, 0.000000000000000000, 1.000000000000000000 ) ) ;
#3547 = EDGE_CURVE ( 'NONE', #7889, #10824, #18273, .T. ) ;
#3548 = DIRECTION ( 'NONE',  ( 0.000000000000000000, -1.000000000000000000, 0.000000000000000000 ) ) ;
#3549 = VECTOR ( 'NONE', #8054, 1000.000000000000000 ) ;
#3550 = LINE ( 'NONE', #7878, #2212 ) ;
#3551 = CARTESIAN_POINT ( 'NONE',  ( -31.24113374592630166, 0.1000000000000000056, 12.06160629670040052 ) ) ;
#3552 = CYLINDRICAL_SURFACE ( 'NONE', #4758, 0.2003462215961586412 ) ;
#3553 = CARTESIAN_POINT ( 'NONE',  ( -12.80705575075416114, 0.000000000000000000, 12.97066862720093994 ) ) ;
#3554 = VECTOR ( 'NONE', #11410, 1000.000000000000000 ) ;
#3555 = LINE ( 'NONE', #18361, #16649 ) ;
#3556 = CARTESIAN_POINT ( 'NONE',  ( -17.26721845906094899, 0.000000000000000000, 15.18160802558304923 ) ) ;
#3557 = DIRECTION ( 'NONE',  ( -1.000000000000000000, 0.000000000000000000, 0.000000000000000000 ) ) ;
#3558 = CARTESIAN_POINT ( 'NONE',  ( -27.14078692092250122, 0.2000000000000000111, 4.241070263032775678 ) ) ;
#3559 = DIRECTION ( 'NONE',  ( 0.000000000000000000, 0.000000000000000000, 1.000000000000000000 ) ) ;
#3560 = VERTEX_POINT ( 'NONE', #9623 ) ;
#3561 = EDGE_CURVE ( 'NONE', #18797, #13668, #1067, .T. ) ;
#3562 = ORIENTED_EDGE ( 'NONE', *, *, #2489, .T. ) ;
#3563 = FACE_OUTER_BOUND ( 'NONE', #1308, .T. ) ;
#3564 = VERTEX_POINT ( 'NONE', #1927 ) ;
#3565 = ORIENTED_EDGE ( 'NONE', *, *, #4557, .F. ) ;
#3566 = VERTEX_POINT ( 'NONE', #9527 ) ;
#3567 = FACE_OUTER_BOUND ( 'NONE', #11905, .T. ) ;
#3568 = ADVANCED_FACE ( 'NONE', ( #6640 ), #15283, .F. ) ;
#3569 = AXIS2_PLACEMENT_3D ( 'NONE', #5332, #5238, #17151 ) ;
#3570 = ORIENTED_EDGE ( 'NONE', *, *, #10877, .F. ) ;
#3571 = DIRECTION ( 'NONE',  ( 0.000000000000000000, 0.000000000000000000, 1.000000000000000000 ) ) ;
#3572 = EDGE_CURVE ( 'NONE', #4441, #51, #14276, .T. ) ;
#3573 = DIRECTION ( 'NONE',  ( 0.000000000000000000, 0.000000000000000000, 1.000000000000000000 ) ) ;
#3574 = DIRECTION ( 'NONE',  ( 0.000000000000000000, -1.000000000000000000, 0.000000000000000000 ) ) ;
#3575 = CARTESIAN_POINT ( 'NONE',  ( -27.24078692092245291, 0.2000000000000000111, 17.88214052608629956 ) ) ;
#3576 = ORIENTED_EDGE ( 'NONE', *, *, #5305, .T. ) ;
#3577 = DIRECTION ( 'NONE',  ( 0.000000000000000000, 0.000000000000000000, -1.000000000000000000 ) ) ;
#3578 = AXIS2_PLACEMENT_3D ( 'NONE', #2216, #15281, #2027 ) ;
#3579 = VERTEX_POINT ( 'NONE', #12117 ) ;
#3580 = CARTESIAN_POINT ( 'NONE',  ( -36.24147936411454651, 0.2000000000000000111, 11.06160539455930092 ) ) ;
#3581 = EDGE_LOOP ( 'NONE', ( #17826, #6597, #12361, #1482 ) ) ;
#3582 = VERTEX_POINT ( 'NONE', #6445 ) ;
#3583 = DIRECTION ( 'NONE',  ( -0.000000000000000000, -1.000000000000000000, -0.000000000000000000 ) ) ;
#3584 = VERTEX_POINT ( 'NONE', #4994 ) ;
#3585 = VERTEX_POINT ( 'NONE', #12398 ) ;
#3586 = EDGE_CURVE ( 'NONE', #9563, #10548, #16718, .T. ) ;
#3587 = ORIENTED_EDGE ( 'NONE', *, *, #10219, .F. ) ;
#3588 = DIRECTION ( 'NONE',  ( 0.000000000000000000, 0.000000000000000000, 1.000000000000000000 ) ) ;
#3589 = ADVANCED_FACE ( 'NONE', ( #7987 ), #12494, .T. ) ;
#3590 = ORIENTED_EDGE ( 'NONE', *, *, #86, .T. ) ;
#3591 = ORIENTED_EDGE ( 'NONE', *, *, #3007, .F. ) ;
#3592 = DIRECTION ( 'NONE',  ( -0.000000000000000000, -1.000000000000000000, -0.000000000000000000 ) ) ;
#3593 = EDGE_CURVE ( 'NONE', #10401, #17133, #16104, .T. ) ;
#3594 = PLANE ( 'NONE',  #2470 ) ;
#3595 = DIRECTION ( 'NONE',  ( 0.000000000000000000, -1.000000000000000000, 0.000000000000000000 ) ) ;
#3596 = CYLINDRICAL_SURFACE ( 'NONE', #3638, 0.3999999999999732658 ) ;
#3597 = EDGE_CURVE ( 'NONE', #7769, #3040, #10864, .T. ) ;
#3598 = CARTESIAN_POINT ( 'NONE',  ( -30.04147936411449749, 0.1000000000000000056, 13.06160539455927960 ) ) ;
#3599 = DIRECTION ( 'NONE',  ( 0.000000000000000000, 0.000000000000000000, 1.000000000000000000 ) ) ;
#3600 = DIRECTION ( 'NONE',  ( 0.000000000000000000, 0.000000000000000000, 1.000000000000000000 ) ) ;
#3601 = ORIENTED_EDGE ( 'NONE', *, *, #6839, .T. ) ;
#3602 = FACE_OUTER_BOUND ( 'NONE', #2347, .T. ) ;
#3603 = ORIENTED_EDGE ( 'NONE', *, *, #13284, .F. ) ;
#3604 = ORIENTED_EDGE ( 'NONE', *, *, #1777, .F. ) ;
#3605 = DIRECTION ( 'NONE',  ( 0.000000000000000000, 0.000000000000000000, 1.000000000000000000 ) ) ;
#3606 = CARTESIAN_POINT ( 'NONE',  ( -28.84078692092239748, 0.000000000000000000, 6.241070263032790777 ) ) ;
#3607 = ORIENTED_EDGE ( 'NONE', *, *, #11090, .T. ) ;
#3608 = ADVANCED_FACE ( 'NONE', ( #16920 ), #3751, .T. ) ;
#3609 = ORIENTED_EDGE ( 'NONE', *, *, #13077, .T. ) ;
#3610 = ADVANCED_FACE ( 'NONE', ( #17980 ), #493, .F. ) ;
#3611 = CYLINDRICAL_SURFACE ( 'NONE', #118, 0.2999999999999496403 ) ;
#3612 = DIRECTION ( 'NONE',  ( 0.000000000000000000, 0.000000000000000000, 1.000000000000000000 ) ) ;
#3613 = ADVANCED_FACE ( 'NONE', ( #16540 ), #3460, .T. ) ;
#3614 = VERTEX_POINT ( 'NONE', #7885 ) ;
#3615 = VERTEX_POINT ( 'NONE', #12205 ) ;
#3616 = CARTESIAN_POINT ( 'NONE',  ( -29.04147936411469999, 0.1000000000000000056, 19.88214052608624982 ) ) ;
#3617 = VECTOR ( 'NONE', #15801, 1000.000000000000000 ) ;
#3618 = CARTESIAN_POINT ( 'NONE',  ( -42.54217180730785230, 0.000000000000000000, 13.36160539455934071 ) ) ;
#3619 = AXIS2_PLACEMENT_3D ( 'NONE', #9685, #14918, #8713 ) ;
#3620 = CARTESIAN_POINT ( 'NONE',  ( -27.24078692092245291, 0.000000000000000000, 4.241070263032775678 ) ) ;
#3621 = CIRCLE ( 'NONE', #13144, 0.3999999999999993006 ) ;
#3622 = CARTESIAN_POINT ( 'NONE',  ( -38.94217180730705508, 0.2000000000000000111, 4.941070263032810495 ) ) ;
#3623 = CIRCLE ( 'NONE', #16524, 0.2000000000000005107 ) ;
#3624 = EDGE_CURVE ( 'NONE', #1873, #1364, #18077, .T. ) ;
#3625 = CARTESIAN_POINT ( 'NONE',  ( -37.24147936411289805, 0.2000000000000000111, 4.041070263032739973 ) ) ;
#3626 = CARTESIAN_POINT ( 'NONE',  ( 0.000000000000000000, 0.000000000000000000, 13.16160539455930056 ) ) ;
#3627 = DIRECTION ( 'NONE',  ( -0.000000000000000000, -1.000000000000000000, -0.000000000000000000 ) ) ;
#3628 = CARTESIAN_POINT ( 'NONE',  ( -30.84078692092245078, 0.2000000000000000111, 4.141070263032730736 ) ) ;
#3629 = DIRECTION ( 'NONE',  ( 0.000000000000000000, 0.000000000000000000, -1.000000000000000000 ) ) ;
#3630 = ORIENTED_EDGE ( 'NONE', *, *, #16856, .T. ) ;
#3631 = CARTESIAN_POINT ( 'NONE',  ( -30.04147936411475328, 0.000000000000000000, 17.68214052608625053 ) ) ;
#3632 = LINE ( 'NONE', #10753, #18398 ) ;
#3633 = ORIENTED_EDGE ( 'NONE', *, *, #1239, .T. ) ;
#3634 = AXIS2_PLACEMENT_3D ( 'NONE', #15768, #15582, #11442 ) ;
#3635 = CARTESIAN_POINT ( 'NONE',  ( -37.84147936411479662, 0.000000000000000000, 5.241070263032799659 ) ) ;
#3636 = ORIENTED_EDGE ( 'NONE', *, *, #5940, .T. ) ;
#3637 = AXIS2_PLACEMENT_3D ( 'NONE', #16541, #16736, #15095 ) ;
#3638 = AXIS2_PLACEMENT_3D ( 'NONE', #9466, #7834, #6386 ) ;
#3639 = AXIS2_PLACEMENT_3D ( 'NONE', #8516, #1017, #17442 ) ;
#3640 = VECTOR ( 'NONE', #9574, 1000.000000000000000 ) ;
#3641 = AXIS2_PLACEMENT_3D ( 'NONE', #9822, #10102, #8287 ) ;
#3642 = CARTESIAN_POINT ( 'NONE',  ( -30.44078692092220351, 0.1000000000000000056, 12.06160539456072023 ) ) ;
#3643 = EDGE_CURVE ( 'NONE', #5085, #17330, #11151, .T. ) ;
#3644 = FACE_OUTER_BOUND ( 'NONE', #6539, .T. ) ;
#3645 = CARTESIAN_POINT ( 'NONE',  ( -49.52005999797800229, 0.000000000000000000, 13.16160539456210010 ) ) ;
#3646 = DIRECTION ( 'NONE',  ( 0.000000000000000000, 0.000000000000000000, 1.000000000000000000 ) ) ;
#3647 = DIRECTION ( 'NONE',  ( 0.000000000000000000, 0.000000000000000000, 1.000000000000000000 ) ) ;
#3648 = DIRECTION ( 'NONE',  ( 0.000000000000000000, 1.000000000000000000, 0.000000000000000000 ) ) ;
#3649 = AXIS2_PLACEMENT_3D ( 'NONE', #12478, #11417, #5175 ) ;
#3650 = AXIS2_PLACEMENT_3D ( 'NONE', #7977, #16725, #18065 ) ;
#3651 = AXIS2_PLACEMENT_3D ( 'NONE', #16661, #2151, #13774 ) ;
#3652 = LINE ( 'NONE', #11058, #16666 ) ;
#3653 = EDGE_CURVE ( 'NONE', #8120, #3022, #1376, .T. ) ;
#3654 = CYLINDRICAL_SURFACE ( 'NONE', #13405, 0.3999999999999732658 ) ;
#3655 = CARTESIAN_POINT ( 'NONE',  ( -35.24217180730705223, 0.2000000000000000111, 0.000000000000000000 ) ) ;
#3656 = EDGE_CURVE ( 'NONE', #9508, #10920, #18842, .T. ) ;
#3657 = CARTESIAN_POINT ( 'NONE',  ( -27.24078692092225040, 0.1000000000000000056, 12.06160539455930092 ) ) ;
#3658 = CARTESIAN_POINT ( 'NONE',  ( -10.87914699089970050, 0.000000000000000000, -9.565115867395050486 ) ) ;
#3659 = ORIENTED_EDGE ( 'NONE', *, *, #15004, .F. ) ;
#3660 = VERTEX_POINT ( 'NONE', #12685 ) ;
#3661 = FACE_OUTER_BOUND ( 'NONE', #6186, .T. ) ;
#3662 = VERTEX_POINT ( 'NONE', #15673 ) ;
#3663 = VERTEX_POINT ( 'NONE', #15861 ) ;
#3664 = CARTESIAN_POINT ( 'NONE',  ( -40.34217180730784946, 0.1000000000000000056, 16.57187296032260093 ) ) ;
#3665 = ORIENTED_EDGE ( 'NONE', *, *, #7541, .F. ) ;
#3666 = CARTESIAN_POINT ( 'NONE',  ( -35.04217061275004852, 0.000000000000000000, 12.86160420000113902 ) ) ;
#3667 = AXIS2_PLACEMENT_3D ( 'NONE', #10922, #2465, #1120 ) ;
#3668 = VECTOR ( 'NONE', #13622, 1000.000000000000000 ) ;
#3669 = VERTEX_POINT ( 'NONE', #11348 ) ;
#3670 = VECTOR ( 'NONE', #4767, 1000.000000000000000 ) ;
#3671 = CARTESIAN_POINT ( 'NONE',  ( -36.04147936411454367, 0.1000000000000000056, 19.88214052608554994 ) ) ;
#3672 = EDGE_CURVE ( 'NONE', #17381, #17985, #4747, .T. ) ;
#3673 = DIRECTION ( 'NONE',  ( -0.000000000000000000, -1.000000000000000000, -0.000000000000000000 ) ) ;
#3674 = CARTESIAN_POINT ( 'NONE',  ( -29.64078692092245149, 0.2000000000000000111, 4.241070263032790777 ) ) ;
#3675 = EDGE_CURVE ( 'NONE', #1796, #7892, #2501, .T. ) ;
#3676 = DIRECTION ( 'NONE',  ( 0.000000000000000000, -1.000000000000000000, 0.000000000000000000 ) ) ;
#3677 = VERTEX_POINT ( 'NONE', #5288 ) ;
#3678 = CARTESIAN_POINT ( 'NONE',  ( -36.64147936411164608, 0.1000000000000000056, 17.88214052608644877 ) ) ;
#3679 = CIRCLE ( 'NONE', #18731, 0.4000000000000010214 ) ;
#3680 = VERTEX_POINT ( 'NONE', #14338 ) ;
#3681 = CIRCLE ( 'NONE', #13507, 0.5999999999999998668 ) ;
#3682 = ORIENTED_EDGE ( 'NONE', *, *, #6235, .T. ) ;
#3683 = DIRECTION ( 'NONE',  ( 0.000000000000000000, 0.000000000000000000, 1.000000000000000000 ) ) ;
#3684 = EDGE_LOOP ( 'NONE', ( #786, #9148, #6756, #2951 ) ) ;
#3685 = ORIENTED_EDGE ( 'NONE', *, *, #15204, .T. ) ;
#3686 = ORIENTED_EDGE ( 'NONE', *, *, #2000, .T. ) ;
#3687 = ORIENTED_EDGE ( 'NONE', *, *, #8460, .F. ) ;
#3688 = EDGE_LOOP ( 'NONE', ( #2645, #9079, #3442, #732 ) ) ;
#3689 = EDGE_CURVE ( 'NONE', #9551, #15828, #15502, .T. ) ;
#3690 = CARTESIAN_POINT ( 'NONE',  ( -28.84078692092239748, 0.2000000000000000111, 6.241070263032790777 ) ) ;
#3691 = ORIENTED_EDGE ( 'NONE', *, *, #7417, .T. ) ;
#3692 = VERTEX_POINT ( 'NONE', #17204 ) ;
#3693 = CARTESIAN_POINT ( 'NONE',  ( -19.88738960611264872, 0.2000000000000000111, 2.022995228420629951E-14 ) ) ;
#3694 = AXIS2_PLACEMENT_3D ( 'NONE', #6862, #11476, #11283 ) ;
#3695 = DIRECTION ( 'NONE',  ( 0.000000000000000000, 0.000000000000000000, 1.000000000000000000 ) ) ;
#3696 = DIRECTION ( 'NONE',  ( 1.000000000000000000, 0.000000000000000000, 0.000000000000000000 ) ) ;
#3697 = CARTESIAN_POINT ( 'NONE',  ( -46.32800215155240409, 1.000000000000000000, 11.26160539455934106 ) ) ;
#3698 = DIRECTION ( 'NONE',  ( 0.000000000000000000, -1.000000000000000000, 0.000000000000000000 ) ) ;
#3699 = CARTESIAN_POINT ( 'NONE',  ( -38.44182558571064590, 0.2000000000000000111, 11.86125917296319976 ) ) ;
#3700 = ADVANCED_FACE ( 'NONE', ( #8372 ), #12876, .T. ) ;
#3701 = DIRECTION ( 'NONE',  ( 0.000000000000000000, -1.000000000000000000, 0.000000000000000000 ) ) ;
#3702 = ORIENTED_EDGE ( 'NONE', *, *, #12059, .F. ) ;
#3703 = CARTESIAN_POINT ( 'NONE',  ( -37.24217180730710197, 0.1000000000000000056, 19.88214052608630311 ) ) ;
#3704 = EDGE_LOOP ( 'NONE', ( #4298, #11093, #18872, #10728 ) ) ;
#3705 = ORIENTED_EDGE ( 'NONE', *, *, #16218, .F. ) ;
#3706 = CARTESIAN_POINT ( 'NONE',  ( -22.68738960612935074, 0.1000000000000000056, 0.000000000000000000 ) ) ;
#3707 = CARTESIAN_POINT ( 'NONE',  ( -27.14078692092225253, 0.1000000000000000056, 13.16160539455930056 ) ) ;
#3708 = ORIENTED_EDGE ( 'NONE', *, *, #4308, .F. ) ;
#3709 = VECTOR ( 'NONE', #6079, 1000.000000000000000 ) ;
#3710 = ORIENTED_EDGE ( 'NONE', *, *, #15934, .T. ) ;
#3711 = EDGE_CURVE ( 'NONE', #7825, #18276, #5388, .T. ) ;
#3712 = CARTESIAN_POINT ( 'NONE',  ( -36.04147936411479236, 0.1000000000000000056, 6.041070263032760401 ) ) ;
#3713 = CARTESIAN_POINT ( 'NONE',  ( -37.24147936411684867, 0.1000000000000000056, 18.88214052608630311 ) ) ;
#3714 = ORIENTED_EDGE ( 'NONE', *, *, #10517, .T. ) ;
#3715 = ORIENTED_EDGE ( 'NONE', *, *, #13318, .T. ) ;
#3716 = CARTESIAN_POINT ( 'NONE',  ( -27.24078692092222553, 0.1000000000000000056, 13.06160539455930092 ) ) ;
#3717 = LINE ( 'NONE', #9590, #10415 ) ;
#3718 = DIRECTION ( 'NONE',  ( 0.000000000000000000, -1.000000000000000000, 0.000000000000000000 ) ) ;
#3719 = CARTESIAN_POINT ( 'NONE',  ( -29.44078692092220351, 0.2000000000000000111, 13.06160539455932046 ) ) ;
#3720 = VECTOR ( 'NONE', #9399, 1000.000000000000000 ) ;
#3721 = EDGE_CURVE ( 'NONE', #9984, #9861, #17756, .T. ) ;
#3722 = CARTESIAN_POINT ( 'NONE',  ( -27.14078692092225253, 0.000000000000000000, 11.16160539455930234 ) ) ;
#3723 = EDGE_CURVE ( 'NONE', #9557, #6365, #18648, .T. ) ;
#3724 = DIRECTION ( 'NONE',  ( 0.000000000000000000, 1.000000000000000000, 0.000000000000000000 ) ) ;
#3725 = DIRECTION ( 'NONE',  ( 0.000000000000000000, 0.000000000000000000, 1.000000000000000000 ) ) ;
#3726 = EDGE_CURVE ( 'NONE', #2806, #479, #16225, .T. ) ;
#3727 = DIRECTION ( 'NONE',  ( 0.000000000000000000, -1.000000000000000000, 0.000000000000000000 ) ) ;
#3728 = LINE ( 'NONE', #16803, #16554 ) ;
#3729 = VECTOR ( 'NONE', #5362, 1000.000000000000000 ) ;
#3730 = ORIENTED_EDGE ( 'NONE', *, *, #18114, .F. ) ;
#3731 = CARTESIAN_POINT ( 'NONE',  ( -38.44182558571064590, 0.000000000000000000, 10.86125917296318022 ) ) ;
#3732 = CARTESIAN_POINT ( 'NONE',  ( -38.24147936411449678, 0.2000000000000000111, 12.06160539455932046 ) ) ;
#3733 = VERTEX_POINT ( 'NONE', #2595 ) ;
#3734 = AXIS2_PLACEMENT_3D ( 'NONE', #2040, #12417, #18289 ) ;
#3735 = LINE ( 'NONE', #9607, #13614 ) ;
#3736 = ORIENTED_EDGE ( 'NONE', *, *, #4449, .F. ) ;
#3737 = APPROVAL_PERSON_ORGANIZATION ( #17734, #16149, #13125 ) ;
#3738 = EDGE_CURVE ( 'NONE', #8624, #12047, #17298, .T. ) ;
#3739 = CARTESIAN_POINT ( 'NONE',  ( -29.04147936411474973, 0.000000000000000000, 18.88214052608624982 ) ) ;
#3740 = AXIS2_PLACEMENT_3D ( 'NONE', #6276, #4539, #15115 ) ;
#3741 = AXIS2_PLACEMENT_3D ( 'NONE', #9977, #14495, #10163 ) ;
#3742 = LINE ( 'NONE', #578, #2733 ) ;
#3743 = CYLINDRICAL_SURFACE ( 'NONE', #6199, 0.3999999999999993006 ) ;
#3744 = CARTESIAN_POINT ( 'NONE',  ( -30.04078692092245362, 0.1000000000000000056, 5.241070263033260623 ) ) ;
#3745 = ADVANCED_FACE ( 'NONE', ( #15962 ), #4130, .T. ) ;
#3746 = CIRCLE ( 'NONE', #15414, 0.3999999999999732658 ) ;
#3747 = CARTESIAN_POINT ( 'NONE',  ( -35.44165278565829880, 0.1000000000000000056, 12.07603024379089973 ) ) ;
#3748 = CARTESIAN_POINT ( 'NONE',  ( -42.54217180730785230, 0.1000000000000000056, 13.16160539455933964 ) ) ;
#3749 = CARTESIAN_POINT ( 'NONE',  ( -37.24217180730710197, 0.000000000000000000, 6.241070263032810317 ) ) ;
#3750 = CARTESIAN_POINT ( 'NONE',  ( -31.24078692092220422, 0.000000000000000000, 12.36160539455930163 ) ) ;
#3751 = CYLINDRICAL_SURFACE ( 'NONE', #11506, 0.3999999999999993006 ) ;
#3752 = DIRECTION ( 'NONE',  ( 0.000000000000000000, 0.000000000000000000, 1.000000000000000000 ) ) ;
#3753 = AXIS2_PLACEMENT_3D ( 'NONE', #23, #14534, #5498 ) ;
#3754 = DIRECTION ( 'NONE',  ( 0.000000000000000000, 0.000000000000000000, -1.000000000000000000 ) ) ;
#3755 = ORIENTED_EDGE ( 'NONE', *, *, #3429, .T. ) ;
#3756 = VERTEX_POINT ( 'NONE', #8280 ) ;
#3757 = CARTESIAN_POINT ( 'NONE',  ( -16.13939325298574801, 1.000000000000000000, 13.26182025217980076 ) ) ;
#3758 = ORIENTED_EDGE ( 'NONE', *, *, #9130, .T. ) ;
#3759 = ORIENTED_EDGE ( 'NONE', *, *, #5779, .T. ) ;
#3760 = DIRECTION ( 'NONE',  ( 0.000000000000000000, -1.000000000000000000, 0.000000000000000000 ) ) ;
#3761 = ORIENTED_EDGE ( 'NONE', *, *, #11486, .F. ) ;
#3762 = CIRCLE ( 'NONE', #8384, 0.1999999999999987899 ) ;
#3763 = CARTESIAN_POINT ( 'NONE',  ( -31.03339772296004995, 0.000000000000000000, 6.321070263032759762 ) ) ;
#3764 = ADVANCED_FACE ( 'NONE', ( #966 ), #8180, .T. ) ;
#3765 = VECTOR ( 'NONE', #10862, 1000.000000000000000 ) ;
#3766 = CARTESIAN_POINT ( 'NONE',  ( -29.24078692092245291, 0.1000000000000000056, 17.88214052608629956 ) ) ;
#3767 = DIRECTION ( 'NONE',  ( 0.000000000000000000, 0.000000000000000000, -1.000000000000000000 ) ) ;
#3768 = FACE_OUTER_BOUND ( 'NONE', #6965, .T. ) ;
#3769 = CARTESIAN_POINT ( 'NONE',  ( -34.84130474974369918, 0.000000000000000000, 5.541069665753710183 ) ) ;
#3770 = VERTEX_POINT ( 'NONE', #17017 ) ;
#3771 = DIRECTION ( 'NONE',  ( 0.000000000000000000, -1.000000000000000000, 0.000000000000000000 ) ) ;
#3772 = AXIS2_PLACEMENT_3D ( 'NONE', #481, #15374, #1912 ) ;
#3773 = ORIENTED_EDGE ( 'NONE', *, *, #11020, .T. ) ;
#3774 = EDGE_LOOP ( 'NONE', ( #6672, #1961, #15201, #198 ) ) ;
#3775 = EDGE_CURVE ( 'NONE', #14776, #11255, #3851, .T. ) ;
#3776 = CARTESIAN_POINT ( 'NONE',  ( -27.24078692092225040, 0.2000000000000000111, 12.06160539455930092 ) ) ;
#3777 = VERTEX_POINT ( 'NONE', #6823 ) ;
#3778 = ORIENTED_EDGE ( 'NONE', *, *, #11545, .F. ) ;
#3779 = ORIENTED_EDGE ( 'NONE', *, *, #7883, .T. ) ;
#3780 = AXIS2_PLACEMENT_3D ( 'NONE', #17373, #1039, #12943 ) ;
#3781 = VERTEX_POINT ( 'NONE', #18558 ) ;
#3782 = EDGE_CURVE ( 'NONE', #18080, #977, #8877, .T. ) ;
#3783 = EDGE_LOOP ( 'NONE', ( #12258, #5244, #6945, #4373 ) ) ;
#3784 = CARTESIAN_POINT ( 'NONE',  ( -38.44217180730684902, 0.000000000000000000, 11.06160539455934000 ) ) ;
#3785 = VERTEX_POINT ( 'NONE', #259 ) ;
#3786 = EDGE_CURVE ( 'NONE', #14101, #18010, #8566, .T. ) ;
#3787 = ADVANCED_FACE ( 'NONE', ( #12067 ), #2782, .T. ) ;
#3788 = AXIS2_PLACEMENT_3D ( 'NONE', #8068, #12484, #856 ) ;
#3789 = AXIS2_PLACEMENT_3D ( 'NONE', #10530, #17836, #14950 ) ;
#3790 = AXIS2_PLACEMENT_3D ( 'NONE', #13139, #5934, #14777 ) ;
#3791 = CARTESIAN_POINT ( 'NONE',  ( -30.64078692092220280, 0.1000000000000000056, 13.06160539455932046 ) ) ;
#3792 = FACE_OUTER_BOUND ( 'NONE', #16929, .T. ) ;
#3793 = CARTESIAN_POINT ( 'NONE',  ( -27.64113314251864750, 0.2000000000000000111, 18.68179430449015044 ) ) ;
#3794 = DIRECTION ( 'NONE',  ( -0.000000000000000000, -1.000000000000000000, -0.000000000000000000 ) ) ;
#3795 = CARTESIAN_POINT ( 'NONE',  ( -31.24165397848559778, 0.1000000000000000056, 11.86160464277017468 ) ) ;
#3796 = LINE ( 'NONE', #17062, #14540 ) ;
#3797 = DIRECTION ( 'NONE',  ( 0.000000000000000000, 0.000000000000000000, -1.000000000000000000 ) ) ;
#3798 = ORIENTED_EDGE ( 'NONE', *, *, #6045, .F. ) ;
#3799 = DIRECTION ( 'NONE',  ( 0.000000000000000000, -1.000000000000000000, 0.000000000000000000 ) ) ;
#3800 = ORIENTED_EDGE ( 'NONE', *, *, #2539, .T. ) ;
#3801 = ORIENTED_EDGE ( 'NONE', *, *, #681, .T. ) ;
#3802 = AXIS2_PLACEMENT_3D ( 'NONE', #10527, #5922, #3308 ) ;
#3803 = DIRECTION ( 'NONE',  ( 0.000000000000000000, 0.000000000000000000, 1.000000000000000000 ) ) ;
#3804 = VERTEX_POINT ( 'NONE', #1882 ) ;
#3805 = DIRECTION ( 'NONE',  ( 0.000000000000000000, -1.000000000000000000, 0.000000000000000000 ) ) ;
#3806 = AXIS2_PLACEMENT_3D ( 'NONE', #12612, #16753, #16560 ) ;
#3807 = ORIENTED_EDGE ( 'NONE', *, *, #16249, .F. ) ;
#3808 = AXIS2_PLACEMENT_3D ( 'NONE', #5155, #6694, #3424 ) ;
#3809 = EDGE_CURVE ( 'NONE', #7045, #1165, #11976, .T. ) ;
#3810 = VERTEX_POINT ( 'NONE', #9100 ) ;
#3811 = CARTESIAN_POINT ( 'NONE',  ( -28.04078692092240033, 0.2000000000000000111, 19.88214052608630311 ) ) ;
#3812 = CYLINDRICAL_SURFACE ( 'NONE', #3619, 0.3000000000018673285 ) ;
#3813 = CIRCLE ( 'NONE', #16708, 0.3999999999999993006 ) ;
#3814 = ORIENTED_EDGE ( 'NONE', *, *, #18111, .T. ) ;
#3815 = EDGE_LOOP ( 'NONE', ( #18677, #19011, #14317, #9344 ) ) ;
#3816 = ADVANCED_FACE ( 'NONE', ( #4319 ), #450, .T. ) ;
#3817 = CARTESIAN_POINT ( 'NONE',  ( -28.84078692092239748, 0.1000000000000000056, 19.88214052608630311 ) ) ;
#3818 = CYLINDRICAL_SURFACE ( 'NONE', #18103, 0.2000000000000005107 ) ;
#3819 = AXIS2_PLACEMENT_3D ( 'NONE', #12017, #10390, #16259 ) ;
#3820 = LINE ( 'NONE', #9398, #11309 ) ;
#3821 = AXIS2_PLACEMENT_3D ( 'NONE', #1217, #1306, #17727 ) ;
#3822 = DIRECTION ( 'NONE',  ( 0.000000000000000000, -1.000000000000000000, 0.000000000000000000 ) ) ;
#3823 = ADVANCED_FACE ( 'NONE', ( #7741 ), #3414, .F. ) ;
#3824 = DIRECTION ( 'NONE',  ( 0.000000000000000000, 0.000000000000000000, -1.000000000000000000 ) ) ;
#3825 = CARTESIAN_POINT ( 'NONE',  ( -27.14078692092225253, 0.1000000000000000056, 13.06160539455930092 ) ) ;
#3826 = CIRCLE ( 'NONE', #14576, 0.1999999999999996503 ) ;
#3827 = FACE_OUTER_BOUND ( 'NONE', #16126, .T. ) ;
#3828 = AXIS2_PLACEMENT_3D ( 'NONE', #11164, #9540, #3862 ) ;
#3829 = CARTESIAN_POINT ( 'NONE',  ( -31.24165397848585002, 0.2000000000000000111, 19.18213992880724916 ) ) ;
#3830 = ORIENTED_EDGE ( 'NONE', *, *, #2342, .T. ) ;
#3831 = LINE ( 'NONE', #9700, #14417 ) ;
#3832 = CARTESIAN_POINT ( 'NONE',  ( -36.04217180730685044, 0.000000000000000000, 11.06160539455934000 ) ) ;
#3833 = ORIENTED_EDGE ( 'NONE', *, *, #15263, .T. ) ;
#3834 = CARTESIAN_POINT ( 'NONE',  ( -35.44217180730704797, 0.000000000000000000, 17.88214052608629956 ) ) ;
#3835 = ORIENTED_EDGE ( 'NONE', *, *, #17994, .T. ) ;
#3836 = AXIS2_PLACEMENT_3D ( 'NONE', #15889, #2629, #1186 ) ;
#3837 = EDGE_CURVE ( 'NONE', #16382, #5368, #5183, .T. ) ;
#3838 = FACE_OUTER_BOUND ( 'NONE', #2388, .T. ) ;
#3839 = ADVANCED_FACE ( 'NONE', ( #15143 ), #13605, .T. ) ;
#3840 = AXIS2_PLACEMENT_3D ( 'NONE', #10503, #7425, #16365 ) ;
#3841 = CARTESIAN_POINT ( 'NONE',  ( -37.84217180730709629, 0.1000000000000000056, 19.88214052608630311 ) ) ;
#3842 = CARTESIAN_POINT ( 'NONE',  ( 0.000000000000000000, 0.1000000000000000056, 12.86160420000113902 ) ) ;
#3843 = CARTESIAN_POINT ( 'NONE',  ( 0.000000000000000000, 0.000000000000000000, 0.000000000000000000 ) ) ;
#3844 = EDGE_CURVE ( 'NONE', #8584, #9315, #3017, .T. ) ;
#3845 = CARTESIAN_POINT ( 'NONE',  ( -38.44217180730709771, 0.000000000000000000, 4.241070263032810317 ) ) ;
#3846 = LINE ( 'NONE', #5093, #7839 ) ;
#3847 = DIRECTION ( 'NONE',  ( 0.000000000000000000, 1.000000000000000000, 0.000000000000000000 ) ) ;
#3848 = VECTOR ( 'NONE', #13943, 1000.000000000000000 ) ;
#3849 = CARTESIAN_POINT ( 'NONE',  ( -27.64113314251864750, 0.1000000000000000056, 5.040724041436664749 ) ) ;
#3850 = EDGE_CURVE ( 'NONE', #12883, #1165, #1499, .T. ) ;
#3851 = LINE ( 'NONE', #9718, #14997 ) ;
#3852 = DIRECTION ( 'NONE',  ( 0.000000000000000000, 0.000000000000000000, -1.000000000000000000 ) ) ;
#3853 = PLANE ( 'NONE',  #15609 ) ;
#3854 = EDGE_LOOP ( 'NONE', ( #12409, #1090, #9742, #13353 ) ) ;
#3855 = VECTOR ( 'NONE', #5968, 1000.000000000000000 ) ;
#3856 = ORIENTED_EDGE ( 'NONE', *, *, #12338, .T. ) ;
#3857 = DIRECTION ( 'NONE',  ( -1.000000000000000000, 0.000000000000000000, 1.734723475976810053E-15 ) ) ;
#3858 = ORIENTED_EDGE ( 'NONE', *, *, #8880, .F. ) ;
#3859 = CARTESIAN_POINT ( 'NONE',  ( -30.04078692092245362, 0.2000000000000000111, 6.241070263032790777 ) ) ;
#3860 = ORIENTED_EDGE ( 'NONE', *, *, #16010, .T. ) ;
#3861 = EDGE_CURVE ( 'NONE', #6263, #5031, #13706, .T. ) ;
#3862 = DIRECTION ( 'NONE',  ( 0.000000000000000000, 0.000000000000000000, -1.000000000000000000 ) ) ;
#3863 = EDGE_CURVE ( 'NONE', #14071, #13790, #2723, .T. ) ;
#3864 = CIRCLE ( 'NONE', #2627, 0.3999999999999993006 ) ;
#3865 = DIRECTION ( 'NONE',  ( -0.000000000000000000, -1.000000000000000000, -0.000000000000000000 ) ) ;
#3866 = VECTOR ( 'NONE', #9217, 1000.000000000000000 ) ;
#3867 = LINE ( 'NONE', #6840, #12419 ) ;
#3868 = CARTESIAN_POINT ( 'NONE',  ( -26.08391804896250221, 0.1000000000000000056, 19.93214052608630027 ) ) ;
#3869 = CARTESIAN_POINT ( 'NONE',  ( -37.64217180730685186, 0.1000000000000000056, 11.06160539455934000 ) ) ;
#3870 = ORIENTED_EDGE ( 'NONE', *, *, #8594, .T. ) ;
#3871 = CARTESIAN_POINT ( 'NONE',  ( -28.84078692092219853, 0.1000000000000000056, 11.06160539455932046 ) ) ;
#3872 = ORIENTED_EDGE ( 'NONE', *, *, #14148, .F. ) ;
#3873 = EDGE_CURVE ( 'NONE', #6347, #10920, #15303, .T. ) ;
#3874 = ORIENTED_EDGE ( 'NONE', *, *, #10001, .F. ) ;
#3875 = CARTESIAN_POINT ( 'NONE',  ( -30.84078692092245078, 0.000000000000000000, 4.141070263032730736 ) ) ;
#3876 = EDGE_LOOP ( 'NONE', ( #13159, #3601, #8811, #7622 ) ) ;
#3877 = ORIENTED_EDGE ( 'NONE', *, *, #1860, .T. ) ;
#3878 = ORIENTED_EDGE ( 'NONE', *, *, #11260, .F. ) ;
#3879 = EDGE_LOOP ( 'NONE', ( #13374, #10209, #17047, #15691 ) ) ;
#3880 = VECTOR ( 'NONE', #943, 1000.000000000000000 ) ;
#3881 = VERTEX_POINT ( 'NONE', #16050 ) ;
#3882 = DIRECTION ( 'NONE',  ( 0.000000000000000000, -1.000000000000000000, 0.000000000000000000 ) ) ;
#3883 = VERTEX_POINT ( 'NONE', #7651 ) ;
#3884 = CARTESIAN_POINT ( 'NONE',  ( -37.04147936411290232, 0.000000000000000000, 4.241070263032785448 ) ) ;
#3885 = EDGE_CURVE ( 'NONE', #11685, #3106, #14706, .T. ) ;
#3886 = CYLINDRICAL_SURFACE ( 'NONE', #17198, 0.2911516249788602684 ) ;
#3887 = DIRECTION ( 'NONE',  ( 0.000000000000000000, 0.000000000000000000, 1.000000000000000000 ) ) ;
#3888 = LINE ( 'NONE', #4072, #18382 ) ;
#3889 = CIRCLE ( 'NONE', #9409, 0.3999999999999732658 ) ;
#3890 = CARTESIAN_POINT ( 'NONE',  ( -29.04147936411449749, 0.000000000000000000, 13.06160539455930092 ) ) ;
#3891 = CARTESIAN_POINT ( 'NONE',  ( -24.03995726841880298, 0.1000000000000000056, 6.541070263032768395 ) ) ;
#3892 = CARTESIAN_POINT ( 'NONE',  ( -29.04147936411474973, 0.1000000000000000056, 18.88214052608624982 ) ) ;
#3893 = ADVANCED_FACE ( 'NONE', ( #4949 ), #14519, .T. ) ;
#3894 = ORIENTED_EDGE ( 'NONE', *, *, #17991, .F. ) ;
#3895 = DIRECTION ( 'NONE',  ( 0.000000000000000000, -1.000000000000000000, 0.000000000000000000 ) ) ;
#3896 = VERTEX_POINT ( 'NONE', #3127 ) ;
#3897 = ORIENTED_EDGE ( 'NONE', *, *, #9419, .T. ) ;
#3898 = EDGE_CURVE ( 'NONE', #17614, #902, #586, .T. ) ;
#3899 = DIRECTION ( 'NONE',  ( 0.000000000000000000, 0.000000000000000000, 1.000000000000000000 ) ) ;
#3900 = ORIENTED_EDGE ( 'NONE', *, *, #10180, .F. ) ;
#3901 = CARTESIAN_POINT ( 'NONE',  ( -29.44147936411469857, 0.000000000000000000, 19.88214052608624982 ) ) ;
#3902 = EDGE_LOOP ( 'NONE', ( #6267, #12615, #7160, #13974 ) ) ;
#3903 = ORIENTED_EDGE ( 'NONE', *, *, #7065, .T. ) ;
#3904 = CYLINDRICAL_SURFACE ( 'NONE', #4727, 0.6999999999999663158 ) ;
#3905 = CARTESIAN_POINT ( 'NONE',  ( -36.84217180730684760, 0.000000000000000000, 11.06160539455934000 ) ) ;
#3906 = VERTEX_POINT ( 'NONE', #13803 ) ;
#3907 = VERTEX_POINT ( 'NONE', #6684 ) ;
#3908 = FACE_OUTER_BOUND ( 'NONE', #10075, .T. ) ;
#3909 = DIRECTION ( 'NONE',  ( 0.000000000000000000, -1.000000000000000000, 0.000000000000000000 ) ) ;
#3910 = DIRECTION ( 'NONE',  ( 0.000000000000000000, -1.000000000000000000, 0.000000000000000000 ) ) ;
#3911 = EDGE_CURVE ( 'NONE', #6306, #11749, #8324, .T. ) ;
#3912 = CARTESIAN_POINT ( 'NONE',  ( -27.64078692092219924, 0.2000000000000000111, 13.06160539455930092 ) ) ;
#3913 = CARTESIAN_POINT ( 'NONE',  ( -37.04147936411454367, 0.1000000000000000056, 12.06160539455930092 ) ) ;
#3914 = CARTESIAN_POINT ( 'NONE',  ( -44.33050371600860018, 0.000000000000000000, 13.36160539455934071 ) ) ;
#3915 = CARTESIAN_POINT ( 'NONE',  ( -28.64147936411449891, 0.000000000000000000, 11.06160539455930092 ) ) ;
#3916 = EDGE_CURVE ( 'NONE', #7064, #12601, #5432, .T. ) ;
#3917 = LINE ( 'NONE', #2822, #907 ) ;
#3918 = ORIENTED_EDGE ( 'NONE', *, *, #8378, .T. ) ;
#3919 = DIRECTION ( 'NONE',  ( 0.000000000000000000, 1.000000000000000000, 0.000000000000000000 ) ) ;
#3920 = DIRECTION ( 'NONE',  ( 0.000000000000000000, 0.000000000000000000, 1.000000000000000000 ) ) ;
#3921 = EDGE_LOOP ( 'NONE', ( #5317, #5631, #7994, #7796 ) ) ;
#3922 = DIRECTION ( 'NONE',  ( 0.000000000000000000, 1.000000000000000000, 0.000000000000000000 ) ) ;
#3923 = VERTEX_POINT ( 'NONE', #17066 ) ;
#3924 = CC_DESIGN_PERSON_AND_ORGANIZATION_ASSIGNMENT ( #13410, #13221, ( #14766 ) ) ;
#3925 = CIRCLE ( 'NONE', #7916, 0.3999999999990677679 ) ;
#3926 = CARTESIAN_POINT ( 'NONE',  ( -10.87914699089970050, 0.2000000000000000111, -9.565115867395050486 ) ) ;
#3927 = AXIS2_PLACEMENT_3D ( 'NONE', #4489, #648, #11022 ) ;
#3928 = CIRCLE ( 'NONE', #18042, 0.3999999999999975797 ) ;
#3929 = LINE ( 'NONE', #4024, #5 ) ;
#3930 = CYLINDRICAL_SURFACE ( 'NONE', #2528, 0.1999999999999987899 ) ;
#3931 = FACE_OUTER_BOUND ( 'NONE', #932, .T. ) ;
#3932 = DIRECTION ( 'NONE',  ( 0.000000000000000000, -1.000000000000000000, 0.000000000000000000 ) ) ;
#3933 = DIRECTION ( 'NONE',  ( 0.000000000000000000, 1.000000000000000000, 0.000000000000000000 ) ) ;
#3934 = DIRECTION ( 'NONE',  ( 0.000000000000000000, -1.000000000000000000, 0.000000000000000000 ) ) ;
#3935 = CARTESIAN_POINT ( 'NONE',  ( -31.03339772296004995, 0.000000000000000000, 19.96214052608630141 ) ) ;
#3936 = VECTOR ( 'NONE', #2324, 1000.000000000000000 ) ;
#3937 = DIRECTION ( 'NONE',  ( 0.000000000000000000, -1.000000000000000000, 0.000000000000000000 ) ) ;
#3938 = CARTESIAN_POINT ( 'NONE',  ( -29.64078692092245149, 0.2000000000000000111, 6.241070263032790777 ) ) ;
#3939 = EDGE_CURVE ( 'NONE', #16033, #7907, #8264, .T. ) ;
#3940 = CARTESIAN_POINT ( 'NONE',  ( -30.04147936411475328, 0.2000000000000000111, 6.041070263032739973 ) ) ;
#3941 = VERTEX_POINT ( 'NONE', #924 ) ;
#3942 = AXIS2_PLACEMENT_3D ( 'NONE', #1547, #4518, #14812 ) ;
#3943 = AXIS2_PLACEMENT_3D ( 'NONE', #8319, #1195, #6956 ) ;
#3944 = AXIS2_PLACEMENT_3D ( 'NONE', #8424, #5619, #9860 ) ;
#3945 = CIRCLE ( 'NONE', #12530, 0.1999999999999987899 ) ;
#3946 = VERTEX_POINT ( 'NONE', #15240 ) ;
#3947 = FACE_OUTER_BOUND ( 'NONE', #18199, .T. ) ;
#3948 = ORIENTED_EDGE ( 'NONE', *, *, #8969, .T. ) ;
#3949 = DIRECTION ( 'NONE',  ( 0.000000000000000000, 1.000000000000000000, 0.000000000000000000 ) ) ;
#3950 = VERTEX_POINT ( 'NONE', #18605 ) ;
#3951 = ADVANCED_FACE ( 'NONE', ( #2362 ), #12452, .T. ) ;
#3952 = CYLINDRICAL_SURFACE ( 'NONE', #4143, 0.3999999999999732658 ) ;
#3953 = EDGE_CURVE ( 'NONE', #9861, #11659, #2424, .T. ) ;
#3954 = CARTESIAN_POINT ( 'NONE',  ( -25.08391804896250221, 0.1000000000000000056, 6.291070263032779941 ) ) ;
#3955 = AXIS2_PLACEMENT_3D ( 'NONE', #7102, #5755, #16047 ) ;
#3956 = AXIS2_PLACEMENT_3D ( 'NONE', #3452, #15274, #9322 ) ;
#3957 = VECTOR ( 'NONE', #3012, 1000.000000000000000 ) ;
#3958 = DIRECTION ( 'NONE',  ( 0.000000000000000000, -1.000000000000000000, 0.000000000000000000 ) ) ;
#3959 = CARTESIAN_POINT ( 'NONE',  ( -31.24078692092220422, 0.2000000000000000111, 13.06160539455925829 ) ) ;
#3960 = EDGE_CURVE ( 'NONE', #3135, #18819, #18686, .T. ) ;
#3961 = ADVANCED_FACE ( 'NONE', ( #5337 ), #12548, .T. ) ;
#3962 = DIRECTION ( 'NONE',  ( 0.000000000000000000, 0.000000000000000000, -1.000000000000000000 ) ) ;
#3963 = ORIENTED_EDGE ( 'NONE', *, *, #9784, .F. ) ;
#3964 = EDGE_CURVE ( 'NONE', #12330, #5593, #12241, .T. ) ;
#3965 = DIRECTION ( 'NONE',  ( -0.000000000000000000, -1.000000000000000000, -0.000000000000000000 ) ) ;
#3966 = ORIENTED_EDGE ( 'NONE', *, *, #15113, .T. ) ;
#3967 = EDGE_LOOP ( 'NONE', ( #9773, #3082, #1281, #1159 ) ) ;
#3968 = DIRECTION ( 'NONE',  ( 0.000000000000000000, 0.000000000000000000, 1.000000000000000000 ) ) ;
#3969 = ORIENTED_EDGE ( 'NONE', *, *, #9544, .T. ) ;
#3970 = ORIENTED_EDGE ( 'NONE', *, *, #8996, .T. ) ;
#3971 = ORIENTED_EDGE ( 'NONE', *, *, #7612, .T. ) ;
#3972 = VECTOR ( 'NONE', #7458, 1000.000000000000000 ) ;
#3973 = AXIS2_PLACEMENT_3D ( 'NONE', #16135, #14691, #1519 ) ;
#3974 = AXIS2_PLACEMENT_3D ( 'NONE', #17909, #11862, #4544 ) ;
#3975 = ORIENTED_EDGE ( 'NONE', *, *, #13471, .F. ) ;
#3976 = CIRCLE ( 'NONE', #7646, 0.5000001545100649647 ) ;
#3977 = DIRECTION ( 'NONE',  ( 0.000000000000000000, 0.000000000000000000, -1.000000000000000000 ) ) ;
#3978 = ORIENTED_EDGE ( 'NONE', *, *, #1488, .T. ) ;
#3979 = EDGE_CURVE ( 'NONE', #15253, #2770, #575, .T. ) ;
#3980 = DIRECTION ( 'NONE',  ( 0.000000000000000000, -1.000000000000000000, 0.000000000000000000 ) ) ;
#3981 = CARTESIAN_POINT ( 'NONE',  ( -38.44182558573929498, 0.000000000000000000, 13.06160539455862057 ) ) ;
#3982 = DIRECTION ( 'NONE',  ( -0.000000000000000000, -1.000000000000000000, -0.000000000000000000 ) ) ;
#3983 = CARTESIAN_POINT ( 'NONE',  ( -37.84217180730709629, 0.000000000000000000, 17.88214052608629956 ) ) ;
#3984 = AXIS2_PLACEMENT_3D ( 'NONE', #17164, #10147, #11583 ) ;
#3985 = AXIS2_PLACEMENT_3D ( 'NONE', #11030, #18140, #16894 ) ;
#3986 = CARTESIAN_POINT ( 'NONE',  ( -27.64113314251864750, 0.000000000000000000, 18.68179430449015044 ) ) ;
#3987 = DIRECTION ( 'NONE',  ( -1.000000000000000000, 0.000000000000000000, -1.239088197125585822E-15 ) ) ;
#3988 = CARTESIAN_POINT ( 'NONE',  ( -22.28738960612769660, 0.000000000000000000, 10.05133782877754101 ) ) ;
#3989 = VERTEX_POINT ( 'NONE', #16682 ) ;
#3990 = CARTESIAN_POINT ( 'NONE',  ( -28.84078692092245078, 0.1000000000000000056, 17.88214052608629956 ) ) ;
#3991 = ORIENTED_EDGE ( 'NONE', *, *, #10473, .T. ) ;
#3992 = ORIENTED_EDGE ( 'NONE', *, *, #5088, .F. ) ;
#3993 = LINE ( 'NONE', #5435, #14399 ) ;
#3994 = ORIENTED_EDGE ( 'NONE', *, *, #7222, .T. ) ;
#3995 = LINE ( 'NONE', #8330, #6439 ) ;
#3996 = ORIENTED_EDGE ( 'NONE', *, *, #9786, .T. ) ;
#3997 = ORIENTED_EDGE ( 'NONE', *, *, #12289, .F. ) ;
#3998 = LINE ( 'NONE', #18429, #8118 ) ;
#3999 = LINE ( 'NONE', #6973, #12207 ) ;
#4000 = AXIS2_PLACEMENT_3D ( 'NONE', #1005, #17240, #8126 ) ;
#4001 = ORIENTED_EDGE ( 'NONE', *, *, #4291, .F. ) ;
#4002 = ORIENTED_EDGE ( 'NONE', *, *, #2725, .F. ) ;
#4003 = CARTESIAN_POINT ( 'NONE',  ( -30.04147936411475328, 0.000000000000000000, 5.241070263032740151 ) ) ;
#4004 = ADVANCED_FACE ( 'NONE', ( #11204 ), #9381, .F. ) ;
#4005 = CARTESIAN_POINT ( 'NONE',  ( -27.14078692092225253, 0.2000000000000000111, 13.16160539455930056 ) ) ;
#4006 = ADVANCED_FACE ( 'NONE', ( #6491 ), #12349, .F. ) ;
#4007 = FACE_OUTER_BOUND ( 'NONE', #12994, .T. ) ;
#4008 = DIRECTION ( 'NONE',  ( 0.000000000000000000, 0.000000000000000000, 1.000000000000000000 ) ) ;
#4009 = DIRECTION ( 'NONE',  ( 0.000000000000000000, -1.000000000000000000, 0.000000000000000000 ) ) ;
#4010 = VECTOR ( 'NONE', #18266, 1000.000000000000000 ) ;
#4011 = LINE ( 'NONE', #5643, #408 ) ;
#4012 = ORIENTED_EDGE ( 'NONE', *, *, #1558, .F. ) ;
#4013 = CARTESIAN_POINT ( 'NONE',  ( -36.24147936411164039, 0.000000000000000000, 17.88214052608629956 ) ) ;
#4014 = DIRECTION ( 'NONE',  ( 0.000000000000000000, -1.000000000000000000, 0.000000000000000000 ) ) ;
#4015 = EDGE_LOOP ( 'NONE', ( #18585, #2339, #1675, #13607 ) ) ;
#4016 = EDGE_CURVE ( 'NONE', #172, #6692, #2108, .T. ) ;
#4017 = LINE ( 'NONE', #8456, #7779 ) ;
#4018 = ORIENTED_EDGE ( 'NONE', *, *, #859, .F. ) ;
#4019 = EDGE_CURVE ( 'NONE', #18137, #7912, #10918, .T. ) ;
#4020 = CARTESIAN_POINT ( 'NONE',  ( -38.64217180730680212, 0.2000000000000000111, 11.06160539455934000 ) ) ;
#4021 = EDGE_LOOP ( 'NONE', ( #12924, #5693, #5594, #9164 ) ) ;
#4022 = AXIS2_PLACEMENT_3D ( 'NONE', #3622, #12470, #18043 ) ;
#4023 = ADVANCED_FACE ( 'NONE', ( #3602 ), #9477, .T. ) ;
#4024 = CARTESIAN_POINT ( 'NONE',  ( -3.954541210134269846, 0.000000000000000000, -4.497805954789485305 ) ) ;
#4025 = ADVANCED_FACE ( 'NONE', ( #2267 ), #16968, .F. ) ;
#4026 = CARTESIAN_POINT ( 'NONE',  ( -38.94217180730705508, 0.000000000000000000, 6.241070263032810317 ) ) ;
#4027 = DIRECTION ( 'NONE',  ( 0.000000000000000000, -1.000000000000000000, 0.000000000000000000 ) ) ;
#4028 = DIRECTION ( 'NONE',  ( 0.000000000000000000, 1.000000000000000000, 0.000000000000000000 ) ) ;
#4029 = FACE_BOUND ( 'NONE', #18053, .T. ) ;
#4030 = CARTESIAN_POINT ( 'NONE',  ( -34.84130474974334390, 0.1000000000000000056, 12.36160479728033934 ) ) ;
#4031 = CARTESIAN_POINT ( 'NONE',  ( -27.44078692092249838, 0.2000000000000000111, 17.88214052608629956 ) ) ;
#4032 = AXIS2_PLACEMENT_3D ( 'NONE', #10378, #13551, #391 ) ;
#4033 = DIRECTION ( 'NONE',  ( 0.000000000000000000, -1.000000000000000000, 0.000000000000000000 ) ) ;
#4034 = CARTESIAN_POINT ( 'NONE',  ( -36.04217180730709913, 0.2000000000000000111, 19.88214052608630311 ) ) ;
#4035 = DIRECTION ( 'NONE',  ( 0.000000000000000000, -1.000000000000000000, 0.000000000000000000 ) ) ;
#4036 = ORIENTED_EDGE ( 'NONE', *, *, #17170, .F. ) ;
#4037 = ORIENTED_EDGE ( 'NONE', *, *, #15593, .T. ) ;
#4038 = DIRECTION ( 'NONE',  ( 0.000000000000000000, 0.000000000000000000, 1.000000000000000000 ) ) ;
#4039 = VERTEX_POINT ( 'NONE', #16098 ) ;
#4040 = CARTESIAN_POINT ( 'NONE',  ( -27.14078692092250122, 0.1000000000000000056, 18.58214052608629885 ) ) ;
#4041 = ORIENTED_EDGE ( 'NONE', *, *, #6062, .T. ) ;
#4042 = VECTOR ( 'NONE', #16652, 1000.000000000000000 ) ;
#4043 = CIRCLE ( 'NONE', #14487, 0.6999999999999663158 ) ;
#4044 = DIRECTION ( 'NONE',  ( 0.000000000000000000, 0.000000000000000000, 1.000000000000000000 ) ) ;
#4045 = CIRCLE ( 'NONE', #12027, 0.3999999999999732658 ) ;
#4046 = EDGE_CURVE ( 'NONE', #10655, #14599, #1820, .T. ) ;
#4047 = CARTESIAN_POINT ( 'NONE',  ( -38.84217180730682628, 0.1000000000000000056, 13.06160539455934000 ) ) ;
#4048 = LINE ( 'NONE', #17408, #9055 ) ;
#4049 = CIRCLE ( 'NONE', #15422, 0.09999999999999939493 ) ;
#4050 = CARTESIAN_POINT ( 'NONE',  ( -30.24147936411474902, 0.2000000000000000111, 17.88214052608624982 ) ) ;
#4051 = EDGE_CURVE ( 'NONE', #6741, #7719, #4361, .T. ) ;
#4052 = DIRECTION ( 'NONE',  ( -0.000000000000000000, -1.000000000000000000, -0.000000000000000000 ) ) ;
#4053 = VERTEX_POINT ( 'NONE', #2920 ) ;
#4054 = CARTESIAN_POINT ( 'NONE',  ( -37.24217180730685328, 0.1000000000000000056, 12.06160539455934178 ) ) ;
#4055 = ORIENTED_EDGE ( 'NONE', *, *, #11139, .F. ) ;
#4056 = ORIENTED_EDGE ( 'NONE', *, *, #15717, .T. ) ;
#4057 = DIRECTION ( 'NONE',  ( 0.000000000000000000, 1.000000000000000000, 0.000000000000000000 ) ) ;
#4058 = VECTOR ( 'NONE', #17057, 1000.000000000000000 ) ;
#4059 = ORIENTED_EDGE ( 'NONE', *, *, #719, .F. ) ;
#4060 = ORIENTED_EDGE ( 'NONE', *, *, #14415, .T. ) ;
#4061 = EDGE_CURVE ( 'NONE', #11774, #13074, #4568, .T. ) ;
#4062 = EDGE_LOOP ( 'NONE', ( #6806, #3140, #7724, #2644 ) ) ;
#4063 = ORIENTED_EDGE ( 'NONE', *, *, #7318, .F. ) ;
#4064 = CARTESIAN_POINT ( 'NONE',  ( -35.24217180730684618, 0.000000000000000000, 12.06160539455934178 ) ) ;
#4065 = CIRCLE ( 'NONE', #6523, 0.2000000000000005107 ) ;
#4066 = ORIENTED_EDGE ( 'NONE', *, *, #4816, .T. ) ;
#4067 = EDGE_CURVE ( 'NONE', #51, #101, #9857, .T. ) ;
#4068 = EDGE_CURVE ( 'NONE', #10631, #6234, #8800, .T. ) ;
#4069 = CARTESIAN_POINT ( 'NONE',  ( 0.000000000000000000, 0.2000000000000000111, 9.651337828780750527 ) ) ;
#4070 = DIRECTION ( 'NONE',  ( 0.000000000000000000, 0.000000000000000000, -1.000000000000000000 ) ) ;
#4071 = CARTESIAN_POINT ( 'NONE',  ( -35.44217180730704797, 0.2000000000000000111, 19.88214052608630311 ) ) ;
#4072 = CARTESIAN_POINT ( 'NONE',  ( -25.08391804896250221, 0.1000000000000000056, 20.23214052608630098 ) ) ;
#4073 = CARTESIAN_POINT ( 'NONE',  ( -28.84078692092219853, 0.1000000000000000056, 12.06160539456072023 ) ) ;
#4074 = EDGE_CURVE ( 'NONE', #17500, #1212, #1297, .T. ) ;
#4075 = DIRECTION ( 'NONE',  ( 1.000000000000000000, -0.000000000000000000, 1.734723475976805122E-15 ) ) ;
#4076 = CARTESIAN_POINT ( 'NONE',  ( -34.84217180731125296, 0.1000000000000000056, 19.88214052608624982 ) ) ;
#4077 = AXIS2_PLACEMENT_3D ( 'NONE', #9979, #9788, #1230 ) ;
#4078 = DIRECTION ( 'NONE',  ( 0.000000000000000000, -1.000000000000000000, 0.000000000000000000 ) ) ;
#4079 = ORIENTED_EDGE ( 'NONE', *, *, #13406, .F. ) ;
#4080 = CARTESIAN_POINT ( 'NONE',  ( -37.64217180730710055, 0.2000000000000000111, 6.241070263032810317 ) ) ;
#4081 = ADVANCED_FACE ( 'NONE', ( #10231 ), #12820, .T. ) ;
#4082 = ORIENTED_EDGE ( 'NONE', *, *, #5609, .T. ) ;
#4083 = VERTEX_POINT ( 'NONE', #11485 ) ;
#4084 = CARTESIAN_POINT ( 'NONE',  ( -31.13137731267114816, 0.1000000000000000056, 11.06160539455925651 ) ) ;
#4085 = VERTEX_POINT ( 'NONE', #15903 ) ;
#4086 = DIRECTION ( 'NONE',  ( 0.000000000000000000, 0.000000000000000000, 1.000000000000000000 ) ) ;
#4087 = ORIENTED_EDGE ( 'NONE', *, *, #304, .T. ) ;
#4088 = ORIENTED_EDGE ( 'NONE', *, *, #4016, .F. ) ;
#4089 = DIRECTION ( 'NONE',  ( 0.000000000000000000, 0.000000000000000000, -1.000000000000000000 ) ) ;
#4090 = AXIS2_PLACEMENT_3D ( 'NONE', #6721, #12766, #7094 ) ;
#4091 = DIRECTION ( 'NONE',  ( 0.000000000000000000, -1.000000000000000000, 0.000000000000000000 ) ) ;
#4092 = VECTOR ( 'NONE', #10569, 1000.000000000000000 ) ;
#4093 = ORIENTED_EDGE ( 'NONE', *, *, #15952, .F. ) ;
#4094 = EDGE_CURVE ( 'NONE', #15632, #9842, #1114, .T. ) ;
#4095 = ORIENTED_EDGE ( 'NONE', *, *, #1577, .F. ) ;
#4096 = CIRCLE ( 'NONE', #11514, 0.3999999999999993006 ) ;
#4097 = CARTESIAN_POINT ( 'NONE',  ( -31.13137731267134711, 0.1000000000000000056, 4.341070263032730026 ) ) ;
#4098 = DIRECTION ( 'NONE',  ( 0.000000000000000000, 0.000000000000000000, 1.000000000000000000 ) ) ;
#4099 = PLANE ( 'NONE',  #8408 ) ;
#4100 = APPLICATION_PROTOCOL_DEFINITION ( 'international standard', 'config_control_design', 1994, #3136 ) ;
#4101 = CARTESIAN_POINT ( 'NONE',  ( -28.84078692092219853, 0.1000000000000000056, 12.66160539455932010 ) ) ;
#4102 = CARTESIAN_POINT ( 'NONE',  ( -29.84147936411470070, 0.2000000000000000111, 19.88214052608624982 ) ) ;
#4103 = CIRCLE ( 'NONE', #16990, 0.3999999999999732658 ) ;
#4104 = VECTOR ( 'NONE', #4579, 1000.000000000000000 ) ;
#4105 = LINE ( 'NONE', #5364, #8994 ) ;
#4106 = ORIENTED_EDGE ( 'NONE', *, *, #18642, .T. ) ;
#4107 = CARTESIAN_POINT ( 'NONE',  ( -35.14217180730705081, 0.000000000000000000, 17.78214052608624840 ) ) ;
#4108 = AXIS2_PLACEMENT_3D ( 'NONE', #4542, #1666, #10416 ) ;
#4109 = CARTESIAN_POINT ( 'NONE',  ( -7.336748210836949724, 0.000000000000000000, -8.344651892089808953 ) ) ;
#4110 = ORIENTED_EDGE ( 'NONE', *, *, #151, .F. ) ;
#4111 = EDGE_CURVE ( 'NONE', #2504, #7067, #17175, .T. ) ;
#4112 = VERTEX_POINT ( 'NONE', #8610 ) ;
#4113 = DIRECTION ( 'NONE',  ( 0.000000000000000000, 1.000000000000000000, 0.000000000000000000 ) ) ;
#4114 = ORIENTED_EDGE ( 'NONE', *, *, #9522, .T. ) ;
#4115 = CARTESIAN_POINT ( 'NONE',  ( -30.94078692092245220, 0.1000000000000000056, 17.78214052608624840 ) ) ;
#4116 = ORIENTED_EDGE ( 'NONE', *, *, #17542, .F. ) ;
#4117 = AXIS2_PLACEMENT_3D ( 'NONE', #10138, #1387, #13103 ) ;
#4118 = VECTOR ( 'NONE', #5821, 1000.000000000000000 ) ;
#4119 = FACE_OUTER_BOUND ( 'NONE', #5477, .T. ) ;
#4120 = AXIS2_PLACEMENT_3D ( 'NONE', #15963, #8656, #2502 ) ;
#4121 = CARTESIAN_POINT ( 'NONE',  ( -30.44078692092219995, 0.2000000000000000111, 12.06160539456072023 ) ) ;
#4122 = LINE ( 'NONE', #2868, #18131 ) ;
#4123 = VECTOR ( 'NONE', #14792, 1000.000000000000000 ) ;
#4124 = EDGE_CURVE ( 'NONE', #6023, #6575, #290, .T. ) ;
#4125 = CARTESIAN_POINT ( 'NONE',  ( -28.64147936411445272, 0.000000000000000000, 12.06160539455930092 ) ) ;
#4126 = CYLINDRICAL_SURFACE ( 'NONE', #7234, 0.4000000000000001887 ) ;
#4127 = LINE ( 'NONE', #8651, #1580 ) ;
#4128 = DIRECTION ( 'NONE',  ( 0.000000000000000000, -1.000000000000000000, 0.000000000000000000 ) ) ;
#4129 = LINE ( 'NONE', #8936, #1367 ) ;
#4130 = CYLINDRICAL_SURFACE ( 'NONE', #12546, 0.4000000004143016152 ) ;
#4131 = DIRECTION ( 'NONE',  ( 0.000000000000000000, 0.000000000000000000, -1.000000000000000000 ) ) ;
#4132 = VECTOR ( 'NONE', #10205, 1000.000000000000000 ) ;
#4133 = FACE_OUTER_BOUND ( 'NONE', #2329, .T. ) ;
#4134 = ORIENTED_EDGE ( 'NONE', *, *, #11706, .F. ) ;
#4135 = VERTEX_POINT ( 'NONE', #8421 ) ;
#4136 = EDGE_CURVE ( 'NONE', #2160, #12288, #11678, .T. ) ;
#4137 = CARTESIAN_POINT ( 'NONE',  ( -27.64113314251864750, 0.000000000000000000, 5.040724041436619451 ) ) ;
#4138 = ORIENTED_EDGE ( 'NONE', *, *, #15484, .T. ) ;
#4140 = EDGE_CURVE ( 'NONE', #1073, #16166, #6963, .T. ) ;
#4139 = DIRECTION ( 'NONE',  ( 0.000000000000000000, -1.000000000000000000, 0.000000000000000000 ) ) ;
#4141 = ORIENTED_EDGE ( 'NONE', *, *, #1103, .T. ) ;
#4142 = CIRCLE ( 'NONE', #12723, 0.1999999999999987899 ) ;
#4143 = AXIS2_PLACEMENT_3D ( 'NONE', #14252, #15500, #11072 ) ;
#4144 = LINE ( 'NONE', #1262, #12724 ) ;
#4145 = FACE_OUTER_BOUND ( 'NONE', #18312, .T. ) ;
#4146 = CARTESIAN_POINT ( 'NONE',  ( -31.03339772296002863, 0.1000000000000000056, 17.96214052608624456 ) ) ;
#4147 = EDGE_CURVE ( 'NONE', #7825, #3319, #4175, .T. ) ;
#4148 = CIRCLE ( 'NONE', #14601, 0.2003462215961551718 ) ;
#4149 = CYLINDRICAL_SURFACE ( 'NONE', #1591, 0.1999999999999996503 ) ;
#4150 = CARTESIAN_POINT ( 'NONE',  ( -30.04078692092220138, 0.2000000000000000111, 11.06160539455932046 ) ) ;
#4151 = VERTEX_POINT ( 'NONE', #7249 ) ;
#4152 = CARTESIAN_POINT ( 'NONE',  ( -38.44182558571064590, 0.000000000000000000, 11.06160539455934000 ) ) ;
#4153 = ORIENTED_EDGE ( 'NONE', *, *, #6797, .T. ) ;
#4154 = ORIENTED_EDGE ( 'NONE', *, *, #5356, .F. ) ;
#4155 = CARTESIAN_POINT ( 'NONE',  ( -38.44182558571089459, 0.2000000000000000111, 5.241070263032810317 ) ) ;
#4156 = VERTEX_POINT ( 'NONE', #16002 ) ;
#4157 = ORIENTED_EDGE ( 'NONE', *, *, #16539, .T. ) ;
#4158 = ORIENTED_EDGE ( 'NONE', *, *, #2075, .F. ) ;
#4159 = VECTOR ( 'NONE', #18643, 1000.000000000000000 ) ;
#4160 = ORIENTED_EDGE ( 'NONE', *, *, #6813, .F. ) ;
#4161 = DIRECTION ( 'NONE',  ( 0.000000000000000000, 0.000000000000000000, 1.000000000000000000 ) ) ;
#4162 = CIRCLE ( 'NONE', #10614, 0.2000011945581872674 ) ;
#4163 = VERTEX_POINT ( 'NONE', #7154 ) ;
#4164 = ADVANCED_FACE ( 'NONE', ( #11392 ), #1477, .F. ) ;
#4165 = CARTESIAN_POINT ( 'NONE',  ( -38.44182558570900454, 0.2000000000000000111, 4.040724041436609681 ) ) ;
#4166 = DIRECTION ( 'NONE',  ( 0.000000000000000000, -1.000000000000000000, 0.000000000000000000 ) ) ;
#4167 = DIRECTION ( 'NONE',  ( 0.000000000000000000, 0.000000000000000000, -1.000000000000000000 ) ) ;
#4168 = LINE ( 'NONE', #8415, #7629 ) ;
#4169 = DIRECTION ( 'NONE',  ( 0.000000000000000000, -1.000000000000000000, 0.000000000000000000 ) ) ;
#4170 = CYLINDRICAL_SURFACE ( 'NONE', #4700, 0.2000012028584270962 ) ;
#4171 = VECTOR ( 'NONE', #5736, 1000.000000000000000 ) ;
#4172 = LINE ( 'NONE', #17247, #9933 ) ;
#4173 = EDGE_CURVE ( 'NONE', #11725, #4745, #8277, .T. ) ;
#4174 = ORIENTED_EDGE ( 'NONE', *, *, #16092, .F. ) ;
#4175 = LINE ( 'NONE', #14474, #9811 ) ;
#4176 = ORIENTED_EDGE ( 'NONE', *, *, #2954, .T. ) ;
#4177 = ORIENTED_EDGE ( 'NONE', *, *, #7050, .F. ) ;
#4178 = CYLINDRICAL_SURFACE ( 'NONE', #3944, 0.3999999999999993006 ) ;
#4179 = VERTEX_POINT ( 'NONE', #7342 ) ;
#4181 = EDGE_CURVE ( 'NONE', #16552, #13561, #13783, .T. ) ;
#4180 = DIRECTION ( 'NONE',  ( 0.000000000000000000, 0.000000000000000000, 1.000000000000000000 ) ) ;
#4182 = EDGE_LOOP ( 'NONE', ( #17476, #17818, #10008, #9066 ) ) ;
#4183 = ORIENTED_EDGE ( 'NONE', *, *, #13368, .F. ) ;
#4184 = DIRECTION ( 'NONE',  ( 0.000000000000000000, -1.000000000000000000, 0.000000000000000000 ) ) ;
#4185 = DIRECTION ( 'NONE',  ( 0.000000000000000000, 0.000000000000000000, 1.000000000000000000 ) ) ;
#4186 = ORIENTED_EDGE ( 'NONE', *, *, #2069, .T. ) ;
#4187 = EDGE_CURVE ( 'NONE', #13422, #8428, #4272, .T. ) ;
#4188 = ORIENTED_EDGE ( 'NONE', *, *, #12785, .F. ) ;
#4189 = DIRECTION ( 'NONE',  ( 0.000000000000000000, 1.000000000000000000, 0.000000000000000000 ) ) ;
#4190 = DIRECTION ( 'NONE',  ( 0.000000000000000000, -1.000000000000000000, 0.000000000000000000 ) ) ;
#4191 = PLANE ( 'NONE',  #13609 ) ;
#4192 = DIRECTION ( 'NONE',  ( 0.000000000000000000, -1.000000000000000000, 0.000000000000000000 ) ) ;
#4193 = DIRECTION ( 'NONE',  ( 0.000000000000000000, -1.000000000000000000, 0.000000000000000000 ) ) ;
#4194 = CARTESIAN_POINT ( 'NONE',  ( -35.84147936414319702, 0.000000000000000000, 13.06160539455857972 ) ) ;
#4195 = CARTESIAN_POINT ( 'NONE',  ( -30.04147936411475328, 0.1000000000000000056, 5.041070263032730203 ) ) ;
#4196 = ADVANCED_FACE ( 'NONE', ( #15030 ), #15122, .F. ) ;
#4197 = EDGE_CURVE ( 'NONE', #16807, #246, #1668, .T. ) ;
#4198 = ORIENTED_EDGE ( 'NONE', *, *, #17258, .F. ) ;
#4199 = DIRECTION ( 'NONE',  ( 0.000000000000000000, 1.000000000000000000, 0.000000000000000000 ) ) ;
#4201 = EDGE_CURVE ( 'NONE', #12285, #18804, #13173, .T. ) ;
#4200 = FACE_OUTER_BOUND ( 'NONE', #7580, .T. ) ;
#4202 = VERTEX_POINT ( 'NONE', #3291 ) ;
#4203 = VERTEX_POINT ( 'NONE', #4459 ) ;
#4204 = DIRECTION ( 'NONE',  ( 0.000000000000000000, -1.000000000000000000, 0.000000000000000000 ) ) ;
#4205 = VERTEX_POINT ( 'NONE', #6181 ) ;
#4206 = CARTESIAN_POINT ( 'NONE',  ( -30.04078692092220138, 0.2000000000000000111, 11.66160539456071987 ) ) ;
#4207 = ORIENTED_EDGE ( 'NONE', *, *, #14013, .T. ) ;
#4208 = CIRCLE ( 'NONE', #8212, 0.3999999999999732658 ) ;
#4209 = EDGE_CURVE ( 'NONE', #853, #10729, #18399, .T. ) ;
#4210 = CARTESIAN_POINT ( 'NONE',  ( -22.28738960612654907, 0.1000000000000000056, 16.87230267558994612 ) ) ;
#4211 = CARTESIAN_POINT ( 'NONE',  ( -42.34217180730784946, 0.1000000000000000056, 0.000000000000000000 ) ) ;
#4212 = DIRECTION ( 'NONE',  ( 0.000000000000000000, 0.000000000000000000, 1.000000000000000000 ) ) ;
#4213 = DIRECTION ( 'NONE',  ( 0.000000000000000000, -1.000000000000000000, 0.000000000000000000 ) ) ;
#4214 = DIRECTION ( 'NONE',  ( 0.000000000000000000, -1.000000000000000000, 0.000000000000000000 ) ) ;
#4215 = CARTESIAN_POINT ( 'NONE',  ( -30.04078692092245362, 0.1000000000000000056, 18.48214052608724600 ) ) ;
#4216 = DIRECTION ( 'NONE',  ( -1.156482317317864980E-14, 0.000000000000000000, 1.000000000000000000 ) ) ;
#4217 = DIRECTION ( 'NONE',  ( 0.000000000000000000, -1.000000000000000000, 0.000000000000000000 ) ) ;
#4218 = DIRECTION ( 'NONE',  ( 0.000000000000000000, 0.000000000000000000, 1.000000000000000000 ) ) ;
#4219 = DIRECTION ( 'NONE',  ( 1.000000000000000000, 0.000000000000000000, 0.000000000000000000 ) ) ;
#4220 = DIRECTION ( 'NONE',  ( 0.000000000000000000, 0.000000000000000000, 1.000000000000000000 ) ) ;
#4221 = ORIENTED_EDGE ( 'NONE', *, *, #16770, .T. ) ;
#4222 = ORIENTED_EDGE ( 'NONE', *, *, #14917, .T. ) ;
#4223 = LINE ( 'NONE', #5394, #8240 ) ;
#4224 = CIRCLE ( 'NONE', #1169, 0.2000000000000005107 ) ;
#4225 = CARTESIAN_POINT ( 'NONE',  ( -35.14217180730705081, 0.1000000000000000056, 4.141070263032739618 ) ) ;
#4226 = ORIENTED_EDGE ( 'NONE', *, *, #7329, .T. ) ;
#4227 = ORIENTED_EDGE ( 'NONE', *, *, #4443, .F. ) ;
#4228 = AXIS2_PLACEMENT_3D ( 'NONE', #8146, #14009, #11116 ) ;
#4229 = EDGE_CURVE ( 'NONE', #6184, #15247, #3101, .T. ) ;
#4230 = CARTESIAN_POINT ( 'NONE',  ( -28.84147936411475044, 0.000000000000000000, 5.041070263032759513 ) ) ;
#4231 = DIRECTION ( 'NONE',  ( 1.000000000000000000, 0.000000000000000000, 0.000000000000000000 ) ) ;
#4232 = EDGE_CURVE ( 'NONE', #4807, #6347, #10109, .T. ) ;
#4233 = VECTOR ( 'NONE', #6509, 1000.000000000000000 ) ;
#4234 = EDGE_CURVE ( 'NONE', #15815, #8496, #5493, .T. ) ;
#4235 = CARTESIAN_POINT ( 'NONE',  ( -35.64217180730684476, 0.2000000000000000111, 13.06160539455934000 ) ) ;
#4236 = AXIS2_PLACEMENT_3D ( 'NONE', #10207, #3079, #8774 ) ;
#4237 = CIRCLE ( 'NONE', #10739, 0.3999999999999975797 ) ;
#4238 = AXIS2_PLACEMENT_3D ( 'NONE', #7132, #16076, #10120 ) ;
#4239 = DIRECTION ( 'NONE',  ( 1.000000000000000000, 0.000000000000000000, -2.724550986162155297E-15 ) ) ;
#4240 = DIRECTION ( 'NONE',  ( 0.000000000000000000, -1.000000000000000000, 0.000000000000000000 ) ) ;
#4241 = ORIENTED_EDGE ( 'NONE', *, *, #9667, .T. ) ;
#4242 = CARTESIAN_POINT ( 'NONE',  ( -30.64078692092245149, 0.1000000000000000056, 17.88214052608629956 ) ) ;
#4243 = VERTEX_POINT ( 'NONE', #17719 ) ;
#4244 = ORIENTED_EDGE ( 'NONE', *, *, #16424, .F. ) ;
#4245 = DIRECTION ( 'NONE',  ( 0.000000000000000000, 0.000000000000000000, 1.000000000000000000 ) ) ;
#4246 = ORIENTED_EDGE ( 'NONE', *, *, #2545, .F. ) ;
#4247 = ORIENTED_EDGE ( 'NONE', *, *, #6881, .F. ) ;
#4248 = VERTEX_POINT ( 'NONE', #234 ) ;
#4249 = EDGE_LOOP ( 'NONE', ( #5539, #12826, #15124, #1304 ) ) ;
#4250 = CIRCLE ( 'NONE', #7621, 0.4000000000000001887 ) ;
#4251 = DIRECTION ( 'NONE',  ( 0.000000000000000000, 0.000000000000000000, -1.000000000000000000 ) ) ;
#4252 = EDGE_CURVE ( 'NONE', #7657, #6315, #14748, .T. ) ;
#4253 = CIRCLE ( 'NONE', #13454, 0.3999999999984328314 ) ;
#4254 = CIRCLE ( 'NONE', #5479, 0.1999999999999987899 ) ;
#4255 = CIRCLE ( 'NONE', #8859, 0.2003462215961586412 ) ;
#4256 = EDGE_LOOP ( 'NONE', ( #6660, #15864, #9771, #4282 ) ) ;
#4257 = AXIS2_PLACEMENT_3D ( 'NONE', #9285, #12165, #10533 ) ;
#4258 = AXIS2_PLACEMENT_3D ( 'NONE', #1574, #5910, #18799 ) ;
#4259 = CARTESIAN_POINT ( 'NONE',  ( -27.64078692092239820, 0.000000000000000000, 3.841070263032805077 ) ) ;
#4260 = EDGE_CURVE ( 'NONE', #16148, #15032, #7951, .T. ) ;
#4261 = DIRECTION ( 'NONE',  ( 0.000000000000000000, 0.000000000000000000, 1.000000000000000000 ) ) ;
#4262 = DIRECTION ( 'NONE',  ( 0.000000000000000000, 1.000000000000000000, 0.000000000000000000 ) ) ;
#4263 = DIRECTION ( 'NONE',  ( 0.000000000000000000, -1.000000000000000000, 0.000000000000000000 ) ) ;
#4264 = CARTESIAN_POINT ( 'NONE',  ( -38.94217180730705508, 0.000000000000000000, 19.98214052608630098 ) ) ;
#4265 = DIRECTION ( 'NONE',  ( 0.000000000000000000, 0.000000000000000000, -1.000000000000000000 ) ) ;
#4266 = CYLINDRICAL_SURFACE ( 'NONE', #8279, 0.5000001545100597466 ) ;
#4267 = AXIS2_PLACEMENT_3D ( 'NONE', #3832, #17277, #1045 ) ;
#4269 = LINE ( 'NONE', #11764, #11174 ) ;
#4268 = CIRCLE ( 'NONE', #15943, 0.4000000004142807430 ) ;
#4270 = VECTOR ( 'NONE', #17348, 1000.000000000000000 ) ;
#4271 = ORIENTED_EDGE ( 'NONE', *, *, #18624, .F. ) ;
#4273 = EDGE_CURVE ( 'NONE', #18127, #3274, #11330, .T. ) ;
#4272 = LINE ( 'NONE', #14565, #12565 ) ;
#4274 = AXIS2_PLACEMENT_3D ( 'NONE', #17814, #1474, #139 ) ;
#4275 = AXIS2_PLACEMENT_3D ( 'NONE', #13438, #97, #13350 ) ;
#4276 = ORIENTED_EDGE ( 'NONE', *, *, #12095, .F. ) ;
#4277 = VERTEX_POINT ( 'NONE', #13583 ) ;
#4278 = DIRECTION ( 'NONE',  ( 0.000000000000000000, -1.000000000000000000, 0.000000000000000000 ) ) ;
#4279 = ORIENTED_EDGE ( 'NONE', *, *, #2934, .F. ) ;
#4280 = CARTESIAN_POINT ( 'NONE',  ( -28.84078692092239748, 0.000000000000000000, 6.241070263032790777 ) ) ;
#4281 = VERTEX_POINT ( 'NONE', #10511 ) ;
#4282 = ORIENTED_EDGE ( 'NONE', *, *, #14254, .F. ) ;
#4283 = CARTESIAN_POINT ( 'NONE',  ( -37.24147936411289805, 0.2000000000000000111, 4.241070263032745480 ) ) ;
#4284 = DIRECTION ( 'NONE',  ( 0.000000000000000000, 0.000000000000000000, 1.000000000000000000 ) ) ;
#4285 = ORIENTED_EDGE ( 'NONE', *, *, #5727, .T. ) ;
#4286 = ORIENTED_EDGE ( 'NONE', *, *, #8951, .T. ) ;
#4287 = CIRCLE ( 'NONE', #9512, 0.2000000000000005107 ) ;
#4288 = DIRECTION ( 'NONE',  ( 0.000000000000000000, 0.000000000000000000, 1.000000000000000000 ) ) ;
#4289 = DIRECTION ( 'NONE',  ( 0.000000000000000000, -1.000000000000000000, 0.000000000000000000 ) ) ;
#4290 = VECTOR ( 'NONE', #14004, 1000.000000000000000 ) ;
#4291 = EDGE_CURVE ( 'NONE', #17133, #13403, #17479, .T. ) ;
#4292 = CARTESIAN_POINT ( 'NONE',  ( -36.04147936411684583, 0.1000000000000000056, 18.88214052608630311 ) ) ;
#4293 = FACE_OUTER_BOUND ( 'NONE', #9371, .T. ) ;
#4294 = CARTESIAN_POINT ( 'NONE',  ( -27.84147936411475044, 0.000000000000000000, 18.88214052608630311 ) ) ;
#4295 = CARTESIAN_POINT ( 'NONE',  ( -28.84078692092245078, 0.2000000000000000111, 17.88214052608629956 ) ) ;
#4296 = DIRECTION ( 'NONE',  ( -1.000000000000000000, 0.000000000000000000, 0.000000000000000000 ) ) ;
#4297 = ADVANCED_FACE ( 'NONE', ( #332 ), #6282, .F. ) ;
#4298 = ORIENTED_EDGE ( 'NONE', *, *, #681, .F. ) ;
#4299 = CARTESIAN_POINT ( 'NONE',  ( -28.84078692092245078, 0.000000000000000000, 17.88214052608629956 ) ) ;
#4300 = CARTESIAN_POINT ( 'NONE',  ( -37.44147936411457067, 0.1000000000000000056, 11.06160539455932046 ) ) ;
#4301 = ORIENTED_EDGE ( 'NONE', *, *, #7598, .F. ) ;
#4302 = VECTOR ( 'NONE', #12566, 1000.000000000000000 ) ;
#4303 = VERTEX_POINT ( 'NONE', #8892 ) ;
#4304 = LINE ( 'NONE', #15940, #15150 ) ;
#4305 = EDGE_LOOP ( 'NONE', ( #17231, #7432, #12828, #5674 ) ) ;
#4306 = EDGE_LOOP ( 'NONE', ( #12120, #4342, #6545, #16834 ) ) ;
#4307 = ORIENTED_EDGE ( 'NONE', *, *, #4866, .F. ) ;
#4308 = EDGE_CURVE ( 'NONE', #13231, #18634, #12144, .T. ) ;
#4309 = LINE ( 'NONE', #7470, #8889 ) ;
#4310 = EDGE_CURVE ( 'NONE', #6648, #14637, #4829, .T. ) ;
#4311 = CYLINDRICAL_SURFACE ( 'NONE', #10506, 0.2999999999999956035 ) ;
#4312 = CARTESIAN_POINT ( 'NONE',  ( -35.84147936411454793, 0.000000000000000000, 11.06160539455930092 ) ) ;
#4313 = AXIS2_PLACEMENT_3D ( 'NONE', #15992, #8970, #8692 ) ;
#4314 = LINE ( 'NONE', #9502, #10912 ) ;
#4315 = CARTESIAN_POINT ( 'NONE',  ( -28.04078692092237191, 0.1000000000000000056, 5.241070263033249965 ) ) ;
#4316 = DIRECTION ( 'NONE',  ( 0.000000000000000000, -1.000000000000000000, 0.000000000000000000 ) ) ;
#4317 = FACE_OUTER_BOUND ( 'NONE', #5221, .T. ) ;
#4318 = DIRECTION ( 'NONE',  ( -0.7510055935072713629, 0.000000000000000000, 0.6602958416655303475 ) ) ;
#4319 = FACE_OUTER_BOUND ( 'NONE', #3327, .T. ) ;
#4320 = CARTESIAN_POINT ( 'NONE',  ( -27.64113314251839881, 0.1000000000000000056, 12.06160539455930092 ) ) ;
#4321 = DIRECTION ( 'NONE',  ( 0.000000000000000000, -1.000000000000000000, 0.000000000000000000 ) ) ;
#4322 = ORIENTED_EDGE ( 'NONE', *, *, #2594, .T. ) ;
#4323 = ORIENTED_EDGE ( 'NONE', *, *, #9772, .F. ) ;
#4324 = EDGE_CURVE ( 'NONE', #1364, #4039, #11936, .T. ) ;
#4325 = CARTESIAN_POINT ( 'NONE',  ( -35.44147936411454936, 0.000000000000000000, 11.06160539455927960 ) ) ;
#4326 = VERTEX_POINT ( 'NONE', #11766 ) ;
#4327 = AXIS2_PLACEMENT_3D ( 'NONE', #5895, #13286, #9070 ) ;
#4328 = DIRECTION ( 'NONE',  ( 0.000000000000000000, 0.000000000000000000, -1.000000000000000000 ) ) ;
#4329 = EDGE_CURVE ( 'NONE', #6492, #13816, #905, .T. ) ;
#4330 = FACE_OUTER_BOUND ( 'NONE', #9060, .T. ) ;
#4331 = CYLINDRICAL_SURFACE ( 'NONE', #7214, 0.1999999999999996503 ) ;
#4332 = VECTOR ( 'NONE', #6703, 1000.000000000000000 ) ;
#4333 = DIRECTION ( 'NONE',  ( -0.000000000000000000, -1.000000000000000000, -0.000000000000000000 ) ) ;
#4334 = FACE_OUTER_BOUND ( 'NONE', #8595, .T. ) ;
#4335 = VERTEX_POINT ( 'NONE', #16470 ) ;
#4336 = CARTESIAN_POINT ( 'NONE',  ( -36.04217180730685044, 0.000000000000000000, 10.66160539455934142 ) ) ;
#4337 = EDGE_LOOP ( 'NONE', ( #13087, #15969, #1930, #4276 ) ) ;
#4338 = EDGE_LOOP ( 'NONE', ( #2899, #3485, #13852, #15288 ) ) ;
#4339 = CARTESIAN_POINT ( 'NONE',  ( -28.84078692092245078, 0.000000000000000000, 4.241070263032785448 ) ) ;
#4340 = VERTEX_POINT ( 'NONE', #16284 ) ;
#4341 = VERTEX_POINT ( 'NONE', #8304 ) ;
#4342 = ORIENTED_EDGE ( 'NONE', *, *, #15512, .T. ) ;
#4343 = EDGE_CURVE ( 'NONE', #1051, #11977, #518, .T. ) ;
#4344 = AXIS2_PLACEMENT_3D ( 'NONE', #15778, #4231, #16063 ) ;
#4345 = CARTESIAN_POINT ( 'NONE',  ( -31.24165397848559778, 0.000000000000000000, 11.86160464277018001 ) ) ;
#4346 = ORIENTED_EDGE ( 'NONE', *, *, #3496, .F. ) ;
#4347 = AXIS2_PLACEMENT_3D ( 'NONE', #10039, #2819, #14020 ) ;
#4348 = CARTESIAN_POINT ( 'NONE',  ( -27.14078692092225253, 0.000000000000000000, 13.16160539455930056 ) ) ;
#4349 = VECTOR ( 'NONE', #350, 1000.000000000000000 ) ;
#4350 = LINE ( 'NONE', #1381, #15682 ) ;
#4351 = DIRECTION ( 'NONE',  ( 0.000000000000000000, -1.000000000000000000, 0.000000000000000000 ) ) ;
#4352 = CARTESIAN_POINT ( 'NONE',  ( -30.04147936411449749, 0.2000000000000000111, 13.06160539455927960 ) ) ;
#4353 = FACE_OUTER_BOUND ( 'NONE', #10455, .T. ) ;
#4354 = EDGE_CURVE ( 'NONE', #18235, #5913, #16553, .T. ) ;
#4355 = CIRCLE ( 'NONE', #16330, 0.1999999999999996503 ) ;
#4356 = CARTESIAN_POINT ( 'NONE',  ( -36.84217180730709629, 0.2000000000000000111, 19.88214052608630311 ) ) ;
#4357 = CARTESIAN_POINT ( 'NONE',  ( -28.24147936411450033, 0.2000000000000000111, 12.06160539455930092 ) ) ;
#4358 = EDGE_CURVE ( 'NONE', #501, #4441, #602, .T. ) ;
#4359 = CARTESIAN_POINT ( 'NONE',  ( -28.84147936411449820, 0.2000000000000000111, 12.06160539455930092 ) ) ;
#4360 = ORIENTED_EDGE ( 'NONE', *, *, #17228, .T. ) ;
#4361 = LINE ( 'NONE', #10044, #17774 ) ;
#4362 = EDGE_LOOP ( 'NONE', ( #16476, #16760, #14944, #9818 ) ) ;
#4363 = VERTEX_POINT ( 'NONE', #8110 ) ;
#4364 = CARTESIAN_POINT ( 'NONE',  ( -28.84147936411470070, 0.000000000000000000, 6.041070263032759513 ) ) ;
#4365 = VERTEX_POINT ( 'NONE', #8010 ) ;
#4367 = DIRECTION ( 'NONE',  ( 0.000000000000000000, 0.000000000000000000, -1.000000000000000000 ) ) ;
#4366 = VECTOR ( 'NONE', #5778, 1000.000000000000000 ) ;
#4368 = VERTEX_POINT ( 'NONE', #7908 ) ;
#4369 = EDGE_CURVE ( 'NONE', #7045, #3989, #14113, .T. ) ;
#4370 = ORIENTED_EDGE ( 'NONE', *, *, #8840, .T. ) ;
#4371 = DIRECTION ( 'NONE',  ( 0.000000000000000000, 0.000000000000000000, 1.000000000000000000 ) ) ;
#4372 = ADVANCED_FACE ( 'NONE', ( #12232 ), #2344, .F. ) ;
#4373 = ORIENTED_EDGE ( 'NONE', *, *, #2172, .F. ) ;
#4374 = VECTOR ( 'NONE', #8026, 1000.000000000000000 ) ;
#4375 = ORIENTED_EDGE ( 'NONE', *, *, #13627, .T. ) ;
#4376 = CARTESIAN_POINT ( 'NONE',  ( -30.64147936411475115, 0.2000000000000000111, 6.241070263032740151 ) ) ;
#4377 = FACE_OUTER_BOUND ( 'NONE', #9533, .T. ) ;
#4378 = VECTOR ( 'NONE', #5195, 1000.000000000000000 ) ;
#4379 = LINE ( 'NONE', #2166, #9019 ) ;
#4380 = SHAPE_DEFINITION_REPRESENTATION ( #11342, #9393 ) ;
#4381 = DIRECTION ( 'NONE',  ( 0.000000000000000000, 1.000000000000000000, 0.000000000000000000 ) ) ;
#4382 = DIRECTION ( 'NONE',  ( 0.000000000000000000, 1.000000000000000000, 0.000000000000000000 ) ) ;
#4383 = EDGE_CURVE ( 'NONE', #14824, #11177, #9553, .T. ) ;
#4384 = LINE ( 'NONE', #13323, #8094 ) ;
#4385 = ORIENTED_EDGE ( 'NONE', *, *, #7488, .F. ) ;
#4386 = CARTESIAN_POINT ( 'NONE',  ( -31.13137731267134711, 0.2000000000000000111, 4.241070263032730381 ) ) ;
#4387 = DIRECTION ( 'NONE',  ( 0.000000000000000000, 0.000000000000000000, -1.000000000000000000 ) ) ;
#4388 = ORIENTED_EDGE ( 'NONE', *, *, #3885, .T. ) ;
#4389 = CIRCLE ( 'NONE', #10542, 0.3999999999999993006 ) ;
#4390 = ORIENTED_EDGE ( 'NONE', *, *, #3561, .T. ) ;
#4391 = DIRECTION ( 'NONE',  ( -0.000000000000000000, -1.000000000000000000, -0.000000000000000000 ) ) ;
#4392 = FACE_OUTER_BOUND ( 'NONE', #15841, .T. ) ;
#4394 = EDGE_CURVE ( 'NONE', #9927, #16148, #15321, .T. ) ;
#4393 = VECTOR ( 'NONE', #756, 1000.000000000000000 ) ;
#4395 = EDGE_LOOP ( 'NONE', ( #11185, #17569, #1178, #16879 ) ) ;
#4396 = ORIENTED_EDGE ( 'NONE', *, *, #16194, .F. ) ;
#4397 = EDGE_CURVE ( 'NONE', #9211, #10987, #5511, .T. ) ;
#4398 = CARTESIAN_POINT ( 'NONE',  ( -27.24078692092248843, 0.1000000000000000056, 18.88214052608630311 ) ) ;
#4399 = VECTOR ( 'NONE', #14327, 1000.000000000000000 ) ;
#4400 = AXIS2_PLACEMENT_3D ( 'NONE', #18319, #10814, #822 ) ;
#4401 = LINE ( 'NONE', #7379, #6834 ) ;
#4402 = AXIS2_PLACEMENT_3D ( 'NONE', #17094, #2487, #14410 ) ;
#4403 = CARTESIAN_POINT ( 'NONE',  ( -38.84217180730704655, 0.000000000000000000, 4.241070263032810317 ) ) ;
#4404 = CARTESIAN_POINT ( 'NONE',  ( -30.04147936411475328, 0.2000000000000000111, 5.241070263032740151 ) ) ;
#4405 = CARTESIAN_POINT ( 'NONE',  ( -14.14939679648468562, 0.1000000000000000056, 13.46160539455340022 ) ) ;
#4406 = LINE ( 'NONE', #4500, #9882 ) ;
#4407 = AXIS2_PLACEMENT_3D ( 'NONE', #16966, #8510, #1112 ) ;
#4408 = CARTESIAN_POINT ( 'NONE',  ( -25.08391804896245603, 0.1000000000000000056, 6.591070263032766441 ) ) ;
#4409 = CYLINDRICAL_SURFACE ( 'NONE', #13632, 0.1999999999999996503 ) ;
#4410 = DIRECTION ( 'NONE',  ( 0.000000000000000000, 0.000000000000000000, -1.000000000000000000 ) ) ;
#4411 = DIRECTION ( 'NONE',  ( 0.000000000000000000, -1.000000000000000000, 0.000000000000000000 ) ) ;
#4412 = ORIENTED_EDGE ( 'NONE', *, *, #17411, .T. ) ;
#4413 = EDGE_CURVE ( 'NONE', #6238, #16971, #16253, .T. ) ;
#4414 = ORIENTED_EDGE ( 'NONE', *, *, #1350, .T. ) ;
#4415 = LINE ( 'NONE', #7297, #13290 ) ;
#4416 = VERTEX_POINT ( 'NONE', #12617 ) ;
#4417 = EDGE_CURVE ( 'NONE', #12045, #4908, #13797, .T. ) ;
#4418 = AXIS2_PLACEMENT_3D ( 'NONE', #3769, #8103, #2043 ) ;
#4420 = AXIS2_PLACEMENT_3D ( 'NONE', #83, #1421, #13140 ) ;
#4419 = VECTOR ( 'NONE', #7352, 1000.000000000000000 ) ;
#4421 = CYLINDRICAL_SURFACE ( 'NONE', #3518, 0.1999999999999996503 ) ;
#4422 = AXIS2_PLACEMENT_3D ( 'NONE', #7290, #13067, #13156 ) ;
#4423 = EDGE_CURVE ( 'NONE', #3950, #18137, #17785, .T. ) ;
#4424 = CARTESIAN_POINT ( 'NONE',  ( -40.14217180730729950, 0.000000000000000000, 13.16160539455933964 ) ) ;
#4425 = EDGE_CURVE ( 'NONE', #10659, #8360, #11084, .T. ) ;
#4426 = CARTESIAN_POINT ( 'NONE',  ( -38.94217180730679928, 0.2000000000000000111, 13.06160539455934000 ) ) ;
#4427 = CARTESIAN_POINT ( 'NONE',  ( -34.95158141558665221, 0.2000000000000000111, 13.06160539455925829 ) ) ;
#4428 = VECTOR ( 'NONE', #17791, 1000.000000000000000 ) ;
#4429 = CIRCLE ( 'NONE', #6592, 0.2000000000000005107 ) ;
#4430 = FACE_OUTER_BOUND ( 'NONE', #10588, .T. ) ;
#4431 = DIRECTION ( 'NONE',  ( 0.7510055935072830202, 0.000000000000000000, -0.6602958416655170248 ) ) ;
#4432 = CARTESIAN_POINT ( 'NONE',  ( -30.04078692092220138, 0.2000000000000000111, 12.06160539456072023 ) ) ;
#4433 = CARTESIAN_POINT ( 'NONE',  ( -36.44217180730709771, 0.1000000000000000056, 19.88214052608630311 ) ) ;
#4434 = ORIENTED_EDGE ( 'NONE', *, *, #18291, .F. ) ;
#4435 = VECTOR ( 'NONE', #10786, 1000.000000000000000 ) ;
#4436 = VECTOR ( 'NONE', #5866, 1000.000000000000000 ) ;
#4437 = EDGE_CURVE ( 'NONE', #931, #7158, #14068, .T. ) ;
#4438 = ORIENTED_EDGE ( 'NONE', *, *, #2234, .F. ) ;
#4439 = DIRECTION ( 'NONE',  ( 0.000000000000000000, -1.000000000000000000, 0.000000000000000000 ) ) ;
#4440 = ORIENTED_EDGE ( 'NONE', *, *, #14415, .F. ) ;
#4441 = VERTEX_POINT ( 'NONE', #18488 ) ;
#4442 = VERTEX_POINT ( 'NONE', #9357 ) ;
#4443 = EDGE_CURVE ( 'NONE', #5876, #2157, #15335, .T. ) ;
#4444 = DIRECTION ( 'NONE',  ( 0.000000000000000000, 0.000000000000000000, -1.000000000000000000 ) ) ;
#4445 = ORIENTED_EDGE ( 'NONE', *, *, #11619, .F. ) ;
#4446 = CARTESIAN_POINT ( 'NONE',  ( -35.44165278566190125, 0.2000000000000000111, 18.89656537535149994 ) ) ;
#4447 = AXIS2_PLACEMENT_3D ( 'NONE', #8581, #2701, #4612 ) ;
#4448 = DIRECTION ( 'NONE',  ( 0.000000000000000000, -1.000000000000000000, 0.000000000000000000 ) ) ;
#4449 = EDGE_CURVE ( 'NONE', #15728, #4326, #10893, .T. ) ;
#4450 = CARTESIAN_POINT ( 'NONE',  ( -29.24078692092220066, 0.2000000000000000111, 13.06160539455932046 ) ) ;
#4451 = LINE ( 'NONE', #10317, #2410 ) ;
#4452 = EDGE_CURVE ( 'NONE', #731, #10213, #16208, .T. ) ;
#4453 = CARTESIAN_POINT ( 'NONE',  ( -35.24217180730705223, 0.2000000000000000111, 5.241070263032810317 ) ) ;
#4454 = FACE_OUTER_BOUND ( 'NONE', #13468, .T. ) ;
#4455 = AXIS2_PLACEMENT_3D ( 'NONE', #14333, #12774, #2590 ) ;
#4456 = CARTESIAN_POINT ( 'NONE',  ( -38.84217180730707497, 0.1000000000000000056, 5.241070263032810317 ) ) ;
#4457 = DIRECTION ( 'NONE',  ( 1.000000000000000000, 0.000000000000000000, 0.000000000000000000 ) ) ;
#4458 = VERTEX_POINT ( 'NONE', #3875 ) ;
#4459 = CARTESIAN_POINT ( 'NONE',  ( -30.04147936411449749, 0.000000000000000000, 10.86160539455925900 ) ) ;
#4460 = ORIENTED_EDGE ( 'NONE', *, *, #2330, .T. ) ;
#4461 = ORIENTED_EDGE ( 'NONE', *, *, #16238, .F. ) ;
#4462 = CARTESIAN_POINT ( 'NONE',  ( -31.24078692092245291, 0.1000000000000000056, 6.241070263032725940 ) ) ;
#4463 = ORIENTED_EDGE ( 'NONE', *, *, #1115, .T. ) ;
#4464 = LINE ( 'NONE', #7626, #1500 ) ;
#4465 = ORIENTED_EDGE ( 'NONE', *, *, #8427, .T. ) ;
#4466 = AXIS2_PLACEMENT_3D ( 'NONE', #18247, #18145, #1902 ) ;
#4467 = ORIENTED_EDGE ( 'NONE', *, *, #9370, .T. ) ;
#4468 = LINE ( 'NONE', #4558, #4118 ) ;
#4469 = VERTEX_POINT ( 'NONE', #10982 ) ;
#4470 = EDGE_CURVE ( 'NONE', #14769, #4861, #3623, .T. ) ;
#4471 = VERTEX_POINT ( 'NONE', #16852 ) ;
#4472 = AXIS2_PLACEMENT_3D ( 'NONE', #15362, #4969, #9304 ) ;
#4473 = FACE_OUTER_BOUND ( 'NONE', #6476, .T. ) ;
#4474 = CARTESIAN_POINT ( 'NONE',  ( -23.92621952449884759, 0.000000000000000000, 19.88214052608630311 ) ) ;
#4475 = DIRECTION ( 'NONE',  ( 0.000000000000000000, 0.000000000000000000, 1.000000000000000000 ) ) ;
#4476 = CIRCLE ( 'NONE', #5094, 0.2000000000000456413 ) ;
#4477 = EDGE_CURVE ( 'NONE', #8255, #15293, #14081, .T. ) ;
#4478 = CARTESIAN_POINT ( 'NONE',  ( -28.84078692092219853, 0.000000000000000000, 12.06160539456072023 ) ) ;
#4479 = ADVANCED_FACE ( 'NONE', ( #5786 ), #5505, .F. ) ;
#4480 = DIRECTION ( 'NONE',  ( 0.000000000000000000, -1.000000000000000000, 0.000000000000000000 ) ) ;
#4481 = LINE ( 'NONE', #10255, #8719 ) ;
#4482 = ORIENTED_EDGE ( 'NONE', *, *, #3277, .F. ) ;
#4483 = VERTEX_POINT ( 'NONE', #2804 ) ;
#4484 = LINE ( 'NONE', #4386, #11662 ) ;
#4485 = DIRECTION ( 'NONE',  ( 0.000000000000000000, -1.000000000000000000, 0.000000000000000000 ) ) ;
#4486 = ORIENTED_EDGE ( 'NONE', *, *, #17233, .F. ) ;
#4487 = EDGE_LOOP ( 'NONE', ( #7846, #9841, #15537, #2368 ) ) ;
#4488 = CARTESIAN_POINT ( 'NONE',  ( -27.64113314251864750, 0.2000000000000000111, 17.68179430449015399 ) ) ;
#4489 = CARTESIAN_POINT ( 'NONE',  ( -38.44182558571294805, 0.1000000000000000056, 18.88214052608630311 ) ) ;
#4490 = CIRCLE ( 'NONE', #13093, 0.4000000000000010214 ) ;
#4491 = ORIENTED_EDGE ( 'NONE', *, *, #9111, .F. ) ;
#4492 = VERTEX_POINT ( 'NONE', #5411 ) ;
#4493 = EDGE_CURVE ( 'NONE', #16501, #2320, #10689, .T. ) ;
#4494 = DIRECTION ( 'NONE',  ( 0.000000000000000000, -1.000000000000000000, 0.000000000000000000 ) ) ;
#4495 = CARTESIAN_POINT ( 'NONE',  ( -26.08391804896250221, 0.1000000000000000056, 20.23214052608630098 ) ) ;
#4496 = DIRECTION ( 'NONE',  ( 0.000000000000000000, 1.000000000000000000, 0.000000000000000000 ) ) ;
#4497 = EDGE_CURVE ( 'NONE', #18257, #12001, #10082, .T. ) ;
#4498 = DIRECTION ( 'NONE',  ( 0.000000000000000000, 0.000000000000000000, 1.000000000000000000 ) ) ;
#4499 = CARTESIAN_POINT ( 'NONE',  ( -38.04217180730685044, 0.000000000000000000, 12.06160539455934178 ) ) ;
#4500 = CARTESIAN_POINT ( 'NONE',  ( -35.64217180730709345, 0.2000000000000000111, 5.241070263032810317 ) ) ;
#4501 = DIRECTION ( 'NONE',  ( 1.000000000000000000, -0.000000000000000000, 0.000000000000000000 ) ) ;
#4502 = CARTESIAN_POINT ( 'NONE',  ( -37.24217180730685328, 0.1000000000000000056, 12.66160539455934142 ) ) ;
#4503 = CARTESIAN_POINT ( 'NONE',  ( 0.000000000000000000, 0.2000000000000000111, 16.87230267558994612 ) ) ;
#4504 = DIRECTION ( 'NONE',  ( 0.000000000000000000, -1.000000000000000000, 0.000000000000000000 ) ) ;
#4505 = ORIENTED_EDGE ( 'NONE', *, *, #16782, .F. ) ;
#4506 = ORIENTED_EDGE ( 'NONE', *, *, #10629, .T. ) ;
#4507 = ADVANCED_FACE ( 'NONE', ( #6943 ), #14167, .F. ) ;
#4508 = DIRECTION ( 'NONE',  ( -0.000000000000000000, -1.000000000000000000, -0.000000000000000000 ) ) ;
#4509 = VERTEX_POINT ( 'NONE', #15791 ) ;
#4510 = CARTESIAN_POINT ( 'NONE',  ( -27.84147936411480018, 0.2000000000000000111, 4.241070263032775678 ) ) ;
#4511 = CARTESIAN_POINT ( 'NONE',  ( -38.94217180730679928, 0.1000000000000000056, 12.06160539455934178 ) ) ;
#4512 = CARTESIAN_POINT ( 'NONE',  ( -37.44147936411459909, 0.2000000000000000111, 11.06160539455932046 ) ) ;
#4513 = CARTESIAN_POINT ( 'NONE',  ( -28.84078692092219853, 0.000000000000000000, 12.06160539456072023 ) ) ;
#4514 = EDGE_CURVE ( 'NONE', #4039, #7371, #4854, .T. ) ;
#4515 = CARTESIAN_POINT ( 'NONE',  ( -27.64078692092245149, 0.1000000000000000056, 18.88214052608675075 ) ) ;
#4516 = CARTESIAN_POINT ( 'NONE',  ( -34.95158141555804576, 0.1000000000000000056, 19.88214052608624627 ) ) ;
#4517 = FACE_OUTER_BOUND ( 'NONE', #241, .T. ) ;
#4518 = DIRECTION ( 'NONE',  ( 0.000000000000000000, -1.000000000000000000, 0.000000000000000000 ) ) ;
#4519 = VERTEX_POINT ( 'NONE', #17227 ) ;
#4520 = VERTEX_POINT ( 'NONE', #18956 ) ;
#4521 = DIRECTION ( 'NONE',  ( 0.000000000000000000, -1.000000000000000000, 0.000000000000000000 ) ) ;
#4522 = EDGE_CURVE ( 'NONE', #13985, #5036, #7921, .T. ) ;
#4523 = ORIENTED_EDGE ( 'NONE', *, *, #7128, .T. ) ;
#4524 = ORIENTED_EDGE ( 'NONE', *, *, #16613, .T. ) ;
#4525 = ORIENTED_EDGE ( 'NONE', *, *, #8792, .F. ) ;
#4526 = CYLINDRICAL_SURFACE ( 'NONE', #161, 0.3999999999999993006 ) ;
#4527 = ORIENTED_EDGE ( 'NONE', *, *, #2790, .F. ) ;
#4528 = AXIS2_PLACEMENT_3D ( 'NONE', #18688, #1378, #5704 ) ;
#4529 = CIRCLE ( 'NONE', #552, 0.2000000000000005107 ) ;
#4530 = LINE ( 'NONE', #14921, #4837 ) ;
#4531 = CIRCLE ( 'NONE', #17125, 0.3999999999999993006 ) ;
#4532 = VECTOR ( 'NONE', #15098, 1000.000000000000000 ) ;
#4533 = EDGE_CURVE ( 'NONE', #7114, #3777, #8588, .T. ) ;
#4534 = FACE_OUTER_BOUND ( 'NONE', #14760, .T. ) ;
#4535 = ADVANCED_FACE ( 'NONE', ( #8397 ), #1180, .F. ) ;
#4536 = DIRECTION ( 'NONE',  ( 0.000000000000000000, 0.000000000000000000, 1.000000000000000000 ) ) ;
#4537 = ADVANCED_FACE ( 'NONE', ( #11656 ), #6850, .T. ) ;
#4538 = DIRECTION ( 'NONE',  ( 0.000000000000000000, -1.000000000000000000, 0.000000000000000000 ) ) ;
#4539 = DIRECTION ( 'NONE',  ( 0.000000000000000000, -1.000000000000000000, 0.000000000000000000 ) ) ;
#4540 = CARTESIAN_POINT ( 'NONE',  ( -28.04078692092214808, 0.000000000000000000, 11.06160539455930092 ) ) ;
#4541 = DIRECTION ( 'NONE',  ( 0.000000000000000000, -1.000000000000000000, 0.000000000000000000 ) ) ;
#4542 = CARTESIAN_POINT ( 'NONE',  ( -35.44147936411454936, 0.2000000000000000111, 19.88214052608554994 ) ) ;
#4543 = ORIENTED_EDGE ( 'NONE', *, *, #3593, .F. ) ;
#4544 = DIRECTION ( 'NONE',  ( 0.000000000000000000, 0.000000000000000000, 1.000000000000000000 ) ) ;
#4545 = UNCERTAINTY_MEASURE_WITH_UNIT (LENGTH_MEASURE( 1.000000000000000082E-05 ), #11409, 'distance_accuracy_value', 'NONE');
#4546 = ORIENTED_EDGE ( 'NONE', *, *, #14368, .T. ) ;
#4547 = VERTEX_POINT ( 'NONE', #12799 ) ;
#4548 = DIRECTION ( 'NONE',  ( 0.000000000000000000, 0.000000000000000000, -1.000000000000000000 ) ) ;
#4549 = ORIENTED_EDGE ( 'NONE', *, *, #17804, .T. ) ;
#4550 = CARTESIAN_POINT ( 'NONE',  ( -30.04147936411475328, 0.000000000000000000, 18.88214052608624982 ) ) ;
#4551 = ORIENTED_EDGE ( 'NONE', *, *, #2884, .T. ) ;
#4552 = CIRCLE ( 'NONE', #16522, 0.3999999999999732658 ) ;
#4553 = CIRCLE ( 'NONE', #10688, 0.3999999999999993006 ) ;
#4554 = AXIS2_PLACEMENT_3D ( 'NONE', #14239, #14434, #12779 ) ;
#4555 = ORIENTED_EDGE ( 'NONE', *, *, #1546, .T. ) ;
#4556 = AXIS2_PLACEMENT_3D ( 'NONE', #4550, #429, #10426 ) ;
#4557 = EDGE_CURVE ( 'NONE', #9555, #18939, #3945, .T. ) ;
#4558 = CARTESIAN_POINT ( 'NONE',  ( -27.64078692092219924, 0.2000000000000000111, 12.66160539455934142 ) ) ;
#4559 = ORIENTED_EDGE ( 'NONE', *, *, #7250, .F. ) ;
#4560 = VERTEX_POINT ( 'NONE', #17517 ) ;
#4561 = CARTESIAN_POINT ( 'NONE',  ( -40.14217180730705081, 0.000000000000000000, 6.541070263032810139 ) ) ;
#4562 = EDGE_CURVE ( 'NONE', #17917, #7468, #14987, .T. ) ;
#4563 = CARTESIAN_POINT ( 'NONE',  ( -27.14078692092250122, 0.2000000000000000111, 18.58214052608629885 ) ) ;
#4564 = DIRECTION ( 'NONE',  ( 0.000000000000000000, 1.000000000000000000, 0.000000000000000000 ) ) ;
#4565 = AXIS2_PLACEMENT_3D ( 'NONE', #10367, #2784, #14701 ) ;
#4566 = AXIS2_PLACEMENT_3D ( 'NONE', #9620, #3847, #12683 ) ;
#4567 = VECTOR ( 'NONE', #13840, 1000.000000000000000 ) ;
#4568 = CIRCLE ( 'NONE', #14414, 0.1999999999999996503 ) ;
#4569 = AXIS2_PLACEMENT_3D ( 'NONE', #12759, #1323, #5553 ) ;
#4570 = CARTESIAN_POINT ( 'NONE',  ( -37.84217180730709629, 0.1000000000000000056, 17.88214052608629956 ) ) ;
#4571 = CARTESIAN_POINT ( 'NONE',  ( -30.04078692092245362, 0.2000000000000000111, 17.88214052608629956 ) ) ;
#4572 = CARTESIAN_POINT ( 'NONE',  ( -28.04078692092237191, 0.1000000000000000056, 6.241070263032780119 ) ) ;
#4573 = ORIENTED_EDGE ( 'NONE', *, *, #1435, .T. ) ;
#4574 = DIRECTION ( 'NONE',  ( 0.000000000000000000, 0.000000000000000000, -1.000000000000000000 ) ) ;
#4575 = CARTESIAN_POINT ( 'NONE',  ( 0.000000000000000000, 0.2000000000000000111, 20.23214052608630098 ) ) ;
#4576 = ORIENTED_EDGE ( 'NONE', *, *, #12196, .T. ) ;
#4577 = ORIENTED_EDGE ( 'NONE', *, *, #16036, .F. ) ;
#4578 = DIRECTION ( 'NONE',  ( 0.000000000000000000, -1.000000000000000000, 0.000000000000000000 ) ) ;
#4579 = DIRECTION ( 'NONE',  ( 0.000000000000000000, -1.000000000000000000, 0.000000000000000000 ) ) ;
#4580 = CIRCLE ( 'NONE', #5210, 0.4000000000000001887 ) ;
#4581 = AXIS2_PLACEMENT_3D ( 'NONE', #6508, #14016, #12271 ) ;
#4582 = VECTOR ( 'NONE', #805, 1000.000000000000000 ) ;
#4583 = VERTEX_POINT ( 'NONE', #14359 ) ;
#4584 = EDGE_CURVE ( 'NONE', #1374, #5105, #15290, .T. ) ;
#4585 = CIRCLE ( 'NONE', #11046, 2.000000000000000000 ) ;
#4586 = ORIENTED_EDGE ( 'NONE', *, *, #16310, .T. ) ;
#4587 = DIRECTION ( 'NONE',  ( -0.000000000000000000, -1.000000000000000000, -0.000000000000000000 ) ) ;
#4588 = DIRECTION ( 'NONE',  ( 0.000000000000000000, -1.000000000000000000, 0.000000000000000000 ) ) ;
#4589 = DIRECTION ( 'NONE',  ( 0.000000000000000000, 0.000000000000000000, -1.000000000000000000 ) ) ;
#4590 = DIRECTION ( 'NONE',  ( 0.000000000000000000, 0.000000000000000000, 1.000000000000000000 ) ) ;
#4591 = FACE_OUTER_BOUND ( 'NONE', #13376, .T. ) ;
#4592 = CYLINDRICAL_SURFACE ( 'NONE', #2334, 0.3999999999999993006 ) ;
#4593 = DIRECTION ( 'NONE',  ( 0.7510055935072824651, 0.000000000000000000, 0.6602958416655175800 ) ) ;
#4594 = VECTOR ( 'NONE', #3805, 1000.000000000000000 ) ;
#4595 = AXIS2_PLACEMENT_3D ( 'NONE', #6014, #4289, #7266 ) ;
#4596 = LINE ( 'NONE', #13436, #8689 ) ;
#4597 = EDGE_CURVE ( 'NONE', #15037, #366, #9159, .T. ) ;
#4598 = DIRECTION ( 'NONE',  ( 0.000000000000000000, 0.000000000000000000, 1.000000000000000000 ) ) ;
#4599 = FACE_OUTER_BOUND ( 'NONE', #4742, .T. ) ;
#4600 = LINE ( 'NONE', #16332, #2732 ) ;
#4601 = VERTEX_POINT ( 'NONE', #5595 ) ;
#4602 = EDGE_CURVE ( 'NONE', #193, #2438, #6381, .T. ) ;
#4603 = VERTEX_POINT ( 'NONE', #2527 ) ;
#4604 = DIRECTION ( 'NONE',  ( 0.000000000000000000, -1.000000000000000000, 0.000000000000000000 ) ) ;
#4605 = ORIENTED_EDGE ( 'NONE', *, *, #16176, .F. ) ;
#4606 = EDGE_CURVE ( 'NONE', #9930, #1681, #1092, .T. ) ;
#4607 = DIRECTION ( 'NONE',  ( 0.000000000000000000, 0.000000000000000000, 1.000000000000000000 ) ) ;
#4608 = EDGE_CURVE ( 'NONE', #3781, #1480, #16353, .T. ) ;
#4609 = CIRCLE ( 'NONE', #6768, 0.4000000000000010214 ) ;
#4610 = CARTESIAN_POINT ( 'NONE',  ( -12.80705575075416114, 2.000000000000000000, 13.55297187715865981 ) ) ;
#4611 = DIRECTION ( 'NONE',  ( 0.000000000000000000, 0.000000000000000000, 1.000000000000000000 ) ) ;
#4612 = DIRECTION ( 'NONE',  ( 0.000000000000000000, 0.000000000000000000, -1.000000000000000000 ) ) ;
#4613 = DIRECTION ( 'NONE',  ( 1.000000000000000000, 0.000000000000000000, 0.000000000000000000 ) ) ;
#4614 = DIRECTION ( 'NONE',  ( 0.000000000000000000, 0.000000000000000000, -1.000000000000000000 ) ) ;
#4615 = DIRECTION ( 'NONE',  ( 0.000000000000000000, -1.000000000000000000, 0.000000000000000000 ) ) ;
#4616 = DIRECTION ( 'NONE',  ( 0.000000000000000000, -1.000000000000000000, 0.000000000000000000 ) ) ;
#4617 = ORIENTED_EDGE ( 'NONE', *, *, #1925, .T. ) ;
#4618 = AXIS2_PLACEMENT_3D ( 'NONE', #8271, #3192, #2211 ) ;
#4619 = ORIENTED_EDGE ( 'NONE', *, *, #2303, .F. ) ;
#4620 = CARTESIAN_POINT ( 'NONE',  ( -34.95158141555804576, 0.000000000000000000, 19.98214052608625124 ) ) ;
#4621 = ORIENTED_EDGE ( 'NONE', *, *, #1115, .F. ) ;
#4622 = ORIENTED_EDGE ( 'NONE', *, *, #12063, .T. ) ;
#4623 = ORIENTED_EDGE ( 'NONE', *, *, #8069, .T. ) ;
#4624 = DIRECTION ( 'NONE',  ( -0.000000000000000000, -1.000000000000000000, -0.000000000000000000 ) ) ;
#4625 = CARTESIAN_POINT ( 'NONE',  ( -28.24147936411475257, 0.2000000000000000111, 17.88214052608629956 ) ) ;
#4626 = EDGE_CURVE ( 'NONE', #3692, #11113, #11745, .T. ) ;
#4627 = ORIENTED_EDGE ( 'NONE', *, *, #6527, .T. ) ;
#4628 = LINE ( 'NONE', #3383, #15892 ) ;
#4629 = VECTOR ( 'NONE', #4779, 1000.000000000000000 ) ;
#4630 = EDGE_CURVE ( 'NONE', #11, #1349, #16829, .T. ) ;
#4631 = CARTESIAN_POINT ( 'NONE',  ( -36.64147936411475115, 0.000000000000000000, 6.241070263032770349 ) ) ;
#4632 = CARTESIAN_POINT ( 'NONE',  ( -25.03995726841874969, 0.000000000000000000, 19.98214052608630098 ) ) ;
#4633 = FACE_OUTER_BOUND ( 'NONE', #9744, .T. ) ;
#4634 = CARTESIAN_POINT ( 'NONE',  ( -37.84147936411454793, 0.1000000000000000056, 11.06160539455932046 ) ) ;
#4635 = AXIS2_PLACEMENT_3D ( 'NONE', #7863, #8933, #3247 ) ;
#4636 = LINE ( 'NONE', #8975, #3498 ) ;
#4637 = ORIENTED_EDGE ( 'NONE', *, *, #17887, .T. ) ;
#4638 = DIRECTION ( 'NONE',  ( 0.000000000000000000, 0.000000000000000000, -1.000000000000000000 ) ) ;
#4639 = ORIENTED_EDGE ( 'NONE', *, *, #15209, .F. ) ;
#4640 = DIRECTION ( 'NONE',  ( 0.000000000000000000, 0.000000000000000000, 1.000000000000000000 ) ) ;
#4641 = AXIS2_PLACEMENT_3D ( 'NONE', #13285, #6076, #5893 ) ;
#4642 = ORIENTED_EDGE ( 'NONE', *, *, #7022, .T. ) ;
#4643 = ORIENTED_EDGE ( 'NONE', *, *, #12415, .T. ) ;
#4644 = DIRECTION ( 'NONE',  ( -0.000000000000000000, -1.000000000000000000, -0.000000000000000000 ) ) ;
#4645 = ORIENTED_EDGE ( 'NONE', *, *, #13311, .T. ) ;
#4646 = DIRECTION ( 'NONE',  ( 0.000000000000000000, 0.000000000000000000, -1.000000000000000000 ) ) ;
#4647 = VERTEX_POINT ( 'NONE', #13562 ) ;
#4648 = LOCAL_TIME ( 13, 50, 3.000000000000000000, #16301 ) ;
#4649 = ADVANCED_FACE ( 'NONE', ( #5979 ), #7597, .T. ) ;
#4650 = VERTEX_POINT ( 'NONE', #9147 ) ;
#4651 = DIRECTION ( 'NONE',  ( 0.000000000000000000, 0.000000000000000000, -1.000000000000000000 ) ) ;
#4653 = ADVANCED_FACE ( 'NONE', ( #7409 ), #2983, .T. ) ;
#4652 = CIRCLE ( 'NONE', #60, 0.3999999999999732658 ) ;
#4654 = EDGE_LOOP ( 'NONE', ( #4856, #7134, #13696, #4722 ) ) ;
#4655 = VECTOR ( 'NONE', #14023, 1000.000000000000000 ) ;
#4656 = EDGE_LOOP ( 'NONE', ( #8740, #2010, #9737, #6928 ) ) ;
#4657 = DIRECTION ( 'NONE',  ( 0.000000000000000000, -1.000000000000000000, 0.000000000000000000 ) ) ;
#4658 = AXIS2_PLACEMENT_3D ( 'NONE', #14623, #11829, #14903 ) ;
#4659 = EDGE_CURVE ( 'NONE', #2903, #3680, #8546, .T. ) ;
#4660 = DIRECTION ( 'NONE',  ( 0.000000000000000000, -1.000000000000000000, 0.000000000000000000 ) ) ;
#4661 = CARTESIAN_POINT ( 'NONE',  ( -28.84078692092219853, 0.000000000000000000, 10.66160539455932010 ) ) ;
#4662 = EDGE_CURVE ( 'NONE', #19019, #13638, #10394, .T. ) ;
#4663 = CARTESIAN_POINT ( 'NONE',  ( -31.24078692092245291, 0.000000000000000000, 18.68214052608630382 ) ) ;
#4664 = CARTESIAN_POINT ( 'NONE',  ( -18.02296865728634856, 0.1000000000000000056, 20.49891793818844832 ) ) ;
#4665 = CYLINDRICAL_SURFACE ( 'NONE', #6243, 0.3999999999999993006 ) ;
#4666 = DIRECTION ( 'NONE',  ( 0.000000000000000000, -1.000000000000000000, 0.000000000000000000 ) ) ;
#4667 = ORIENTED_EDGE ( 'NONE', *, *, #16635, .T. ) ;
#4668 = DIRECTION ( 'NONE',  ( 0.000000000000000000, 0.000000000000000000, 1.000000000000000000 ) ) ;
#4669 = FACE_OUTER_BOUND ( 'NONE', #4830, .T. ) ;
#4670 = ORIENTED_EDGE ( 'NONE', *, *, #4383, .T. ) ;
#4671 = EDGE_CURVE ( 'NONE', #8916, #5617, #258, .T. ) ;
#4672 = CIRCLE ( 'NONE', #91, 0.4000000000000001887 ) ;
#4673 = ORIENTED_EDGE ( 'NONE', *, *, #17170, .T. ) ;
#4674 = DIRECTION ( 'NONE',  ( -0.000000000000000000, -1.000000000000000000, -0.000000000000000000 ) ) ;
#4675 = LINE ( 'NONE', #8827, #2276 ) ;
#4676 = EDGE_LOOP ( 'NONE', ( #9171, #16131, #9104, #17054 ) ) ;
#4677 = VERTEX_POINT ( 'NONE', #17795 ) ;
#4678 = VECTOR ( 'NONE', #2026, 1000.000000000000000 ) ;
#4679 = CYLINDRICAL_SURFACE ( 'NONE', #18552, 0.1999999999999987899 ) ;
#4680 = CARTESIAN_POINT ( 'NONE',  ( -48.32550058709639984, 0.2000000000000000111, 13.16160539456210010 ) ) ;
#4681 = CYLINDRICAL_SURFACE ( 'NONE', #10808, 0.3000000000000016542 ) ;
#4682 = LINE ( 'NONE', #16420, #9546 ) ;
#4683 = DIRECTION ( 'NONE',  ( -0.000000000000000000, -1.000000000000000000, -0.000000000000000000 ) ) ;
#4684 = DIRECTION ( 'NONE',  ( 0.000000000000000000, 0.000000000000000000, 1.000000000000000000 ) ) ;
#4685 = DIRECTION ( 'NONE',  ( 0.000000000000000000, 0.000000000000000000, 1.000000000000000000 ) ) ;
#4686 = CIRCLE ( 'NONE', #16368, 0.2000012028584262358 ) ;
#4687 = CARTESIAN_POINT ( 'NONE',  ( -35.24217180730705223, 0.2000000000000000111, 0.000000000000000000 ) ) ;
#4688 = EDGE_CURVE ( 'NONE', #2834, #7034, #15613, .T. ) ;
#4689 = DIRECTION ( 'NONE',  ( 1.000000000000000000, 0.000000000000000000, -2.477359522473415166E-15 ) ) ;
#4690 = ORIENTED_EDGE ( 'NONE', *, *, #17880, .F. ) ;
#4691 = DIRECTION ( 'NONE',  ( 0.000000000000000000, 0.000000000000000000, 1.000000000000000000 ) ) ;
#4692 = AXIS2_PLACEMENT_3D ( 'NONE', #5171, #9505, #660 ) ;
#4693 = DIRECTION ( 'NONE',  ( 0.000000000000000000, 0.000000000000000000, -1.000000000000000000 ) ) ;
#4694 = ORIENTED_EDGE ( 'NONE', *, *, #17811, .T. ) ;
#4695 = ORIENTED_EDGE ( 'NONE', *, *, #13859, .T. ) ;
#4696 = DIRECTION ( 'NONE',  ( -1.000000000000000000, 0.000000000000000000, -2.891205793294880176E-15 ) ) ;
#4697 = ORIENTED_EDGE ( 'NONE', *, *, #9185, .T. ) ;
#4698 = DIRECTION ( 'NONE',  ( 0.000000000000000000, -1.000000000000000000, 0.000000000000000000 ) ) ;
#4699 = AXIS2_PLACEMENT_3D ( 'NONE', #14134, #11239, #10949 ) ;
#4700 = AXIS2_PLACEMENT_3D ( 'NONE', #5612, #8606, #14186 ) ;
#4701 = AXIS2_PLACEMENT_3D ( 'NONE', #18154, #4980, #5084 ) ;
#4702 = ADVANCED_FACE ( 'NONE', ( #6260 ), #16451, .T. ) ;
#4704 = CIRCLE ( 'NONE', #7466, 0.1999999999999996503 ) ;
#4703 = AXIS2_PLACEMENT_3D ( 'NONE', #8819, #11790, #352 ) ;
#4705 = LINE ( 'NONE', #10664, #2820 ) ;
#4706 = CARTESIAN_POINT ( 'NONE',  ( -30.84078692092245078, 0.000000000000000000, 0.000000000000000000 ) ) ;
#4707 = DIRECTION ( 'NONE',  ( 0.000000000000000000, -1.000000000000000000, 0.000000000000000000 ) ) ;
#4708 = CARTESIAN_POINT ( 'NONE',  ( -36.64217180730710055, 0.000000000000000000, 6.241070263032810317 ) ) ;
#4709 = ADVANCED_FACE ( 'NONE', ( #17984 ), #14815, .F. ) ;
#4710 = FACE_OUTER_BOUND ( 'NONE', #10541, .T. ) ;
#4711 = CARTESIAN_POINT ( 'NONE',  ( -30.04147936411475328, 0.000000000000000000, 5.041070263032739973 ) ) ;
#4712 = EDGE_CURVE ( 'NONE', #17537, #157, #18062, .T. ) ;
#4713 = CIRCLE ( 'NONE', #3802, 0.09999999999998551714 ) ;
#4714 = VECTOR ( 'NONE', #5216, 1000.000000000000000 ) ;
#4715 = DIRECTION ( 'NONE',  ( -0.000000000000000000, -1.000000000000000000, -0.000000000000000000 ) ) ;
#4716 = AXIS2_PLACEMENT_3D ( 'NONE', #1824, #4794, #7873 ) ;
#4717 = ORIENTED_EDGE ( 'NONE', *, *, #2790, .T. ) ;
#4718 = EDGE_LOOP ( 'NONE', ( #15343, #8870, #18195, #8759 ) ) ;
#4719 = CARTESIAN_POINT ( 'NONE',  ( 2.317869055468034593E-14, 0.1000000000000000056, 13.36160539455925900 ) ) ;
#4720 = ORIENTED_EDGE ( 'NONE', *, *, #1425, .F. ) ;
#4721 = ORIENTED_EDGE ( 'NONE', *, *, #12978, .T. ) ;
#4722 = ORIENTED_EDGE ( 'NONE', *, *, #17935, .F. ) ;
#4723 = VECTOR ( 'NONE', #9719, 1000.000000000000000 ) ;
#4724 = FACE_OUTER_BOUND ( 'NONE', #11440, .T. ) ;
#4725 = FACE_OUTER_BOUND ( 'NONE', #1021, .T. ) ;
#4726 = ORIENTED_EDGE ( 'NONE', *, *, #245, .T. ) ;
#4727 = AXIS2_PLACEMENT_3D ( 'NONE', #5154, #6693, #8234 ) ;
#4728 = LINE ( 'NONE', #16556, #17850 ) ;
#4729 = EDGE_CURVE ( 'NONE', #13207, #438, #9059, .T. ) ;
#4730 = CARTESIAN_POINT ( 'NONE',  ( -36.64147936411685436, 0.1000000000000000056, 18.88214052608630311 ) ) ;
#4731 = AXIS2_PLACEMENT_3D ( 'NONE', #4034, #6922, #11723 ) ;
#4732 = DIRECTION ( 'NONE',  ( 0.000000000000000000, -1.000000000000000000, 0.000000000000000000 ) ) ;
#4733 = VECTOR ( 'NONE', #2083, 1000.000000000000000 ) ;
#4734 = CIRCLE ( 'NONE', #6602, 0.09999999999999939493 ) ;
#4735 = FACE_OUTER_BOUND ( 'NONE', #17657, .T. ) ;
#4736 = EDGE_CURVE ( 'NONE', #12602, #18628, #11841, .T. ) ;
#4737 = CARTESIAN_POINT ( 'NONE',  ( -27.64078692092239820, 0.000000000000000000, 19.88214052608630311 ) ) ;
#4738 = EDGE_LOOP ( 'NONE', ( #4440, #12520, #4322, #9703 ) ) ;
#4739 = DIRECTION ( 'NONE',  ( 0.000000000000000000, -1.000000000000000000, 0.000000000000000000 ) ) ;
#4740 = EDGE_LOOP ( 'NONE', ( #14499, #7327, #4221, #18734 ) ) ;
#4741 = DIRECTION ( 'NONE',  ( -2.724550986162155297E-15, 0.000000000000000000, -1.000000000000000000 ) ) ;
#4742 = EDGE_LOOP ( 'NONE', ( #14479, #15721, #8495, #5723 ) ) ;
#4743 = ORIENTED_EDGE ( 'NONE', *, *, #18673, .F. ) ;
#4744 = CYLINDRICAL_SURFACE ( 'NONE', #273, 0.1999999999999996503 ) ;
#4745 = VERTEX_POINT ( 'NONE', #8867 ) ;
#4746 = DIRECTION ( 'NONE',  ( 0.000000000000000000, 0.000000000000000000, 1.000000000000000000 ) ) ;
#4747 = CIRCLE ( 'NONE', #16415, 0.2003462215961586412 ) ;
#4748 = EDGE_LOOP ( 'NONE', ( #11980, #5506, #15989, #14666 ) ) ;
#4749 = AXIS2_PLACEMENT_3D ( 'NONE', #13787, #3214, #6477 ) ;
#4750 = EDGE_LOOP ( 'NONE', ( #18107, #8660, #14328, #11493 ) ) ;
#4751 = EDGE_CURVE ( 'NONE', #16543, #13325, #10375, .T. ) ;
#4752 = FACE_OUTER_BOUND ( 'NONE', #7748, .T. ) ;
#4753 = ORIENTED_EDGE ( 'NONE', *, *, #7370, .T. ) ;
#4754 = ORIENTED_EDGE ( 'NONE', *, *, #17467, .T. ) ;
#4755 = DIRECTION ( 'NONE',  ( 0.000000000000000000, 0.000000000000000000, -1.000000000000000000 ) ) ;
#4756 = CARTESIAN_POINT ( 'NONE',  ( -36.84217180730684760, 0.000000000000000000, 12.06160539455934178 ) ) ;
#4757 = CARTESIAN_POINT ( 'NONE',  ( -28.64147936411449891, 0.000000000000000000, 13.06160539455930092 ) ) ;
#4758 = AXIS2_PLACEMENT_3D ( 'NONE', #15188, #2022, #581 ) ;
#4759 = PLANE ( 'NONE',  #10638 ) ;
#4760 = CARTESIAN_POINT ( 'NONE',  ( -37.44147936411454225, 0.000000000000000000, 12.06160539455932046 ) ) ;
#4761 = EDGE_CURVE ( 'NONE', #2443, #3584, #11911, .T. ) ;
#4762 = VECTOR ( 'NONE', #2974, 1000.000000000000000 ) ;
#4763 = DIRECTION ( 'NONE',  ( 1.000000000000000000, 0.000000000000000000, 0.000000000000000000 ) ) ;
#4764 = CARTESIAN_POINT ( 'NONE',  ( -12.80705575075416114, 2.000000000000000000, 13.55297187715865981 ) ) ;
#4765 = VERTEX_POINT ( 'NONE', #13276 ) ;
#4766 = ORIENTED_EDGE ( 'NONE', *, *, #11250, .T. ) ;
#4767 = DIRECTION ( 'NONE',  ( -1.000000000000000000, 0.000000000000000000, -1.585531200841550158E-14 ) ) ;
#4768 = CARTESIAN_POINT ( 'NONE',  ( -36.04217180730709913, 0.1000000000000000056, 3.841070263032792642 ) ) ;
#4769 = VERTEX_POINT ( 'NONE', #16164 ) ;
#4770 = ORIENTED_EDGE ( 'NONE', *, *, #8016, .T. ) ;
#4771 = EDGE_CURVE ( 'NONE', #6596, #10027, #14729, .T. ) ;
#4772 = FACE_OUTER_BOUND ( 'NONE', #17987, .T. ) ;
#4773 = CARTESIAN_POINT ( 'NONE',  ( -28.84078692092239748, 0.000000000000000000, 19.88214052608630311 ) ) ;
#4774 = ORIENTED_EDGE ( 'NONE', *, *, #74, .T. ) ;
#4775 = ORIENTED_EDGE ( 'NONE', *, *, #18635, .F. ) ;
#4776 = CARTESIAN_POINT ( 'NONE',  ( -30.64147936411475115, 0.2000000000000000111, 19.88214052608624982 ) ) ;
#4777 = AXIS2_PLACEMENT_3D ( 'NONE', #11340, #6819, #18555 ) ;
#4778 = DIRECTION ( 'NONE',  ( -1.000000000000000000, 0.000000000000000000, 0.000000000000000000 ) ) ;
#4779 = DIRECTION ( 'NONE',  ( 1.000000000000000000, 0.000000000000000000, 0.000000000000000000 ) ) ;
#4780 = EDGE_CURVE ( 'NONE', #8023, #1554, #13664, .T. ) ;
#4781 = CARTESIAN_POINT ( 'NONE',  ( -34.95158141555815234, 0.1000000000000000056, 17.88214052608627114 ) ) ;
#4782 = EDGE_CURVE ( 'NONE', #2840, #3274, #9628, .T. ) ;
#4783 = DIRECTION ( 'NONE',  ( 0.000000000000000000, 1.000000000000000000, 0.000000000000000000 ) ) ;
#4784 = CARTESIAN_POINT ( 'NONE',  ( -35.84153717143659890, 0.2000000000000000111, 18.88694880917135066 ) ) ;
#4785 = ADVANCED_FACE ( 'NONE', ( #785 ), #16639, .F. ) ;
#4786 = DIRECTION ( 'NONE',  ( 0.000000000000000000, 0.000000000000000000, 1.000000000000000000 ) ) ;
#4787 = DIRECTION ( 'NONE',  ( 0.000000000000000000, 0.000000000000000000, -1.000000000000000000 ) ) ;
#4788 = ORIENTED_EDGE ( 'NONE', *, *, #1291, .T. ) ;
#4789 = DIRECTION ( 'NONE',  ( 0.000000000000000000, -1.000000000000000000, 0.000000000000000000 ) ) ;
#4790 = CARTESIAN_POINT ( 'NONE',  ( -35.64217180730684476, 0.000000000000000000, 12.06160539455934178 ) ) ;
#4791 = ORIENTED_EDGE ( 'NONE', *, *, #13969, .T. ) ;
#4792 = VECTOR ( 'NONE', #349, 1000.000000000000000 ) ;
#4793 = ORIENTED_EDGE ( 'NONE', *, *, #4136, .F. ) ;
#4794 = DIRECTION ( 'NONE',  ( 0.000000000000000000, -1.000000000000000000, 0.000000000000000000 ) ) ;
#4795 = ORIENTED_EDGE ( 'NONE', *, *, #7733, .F. ) ;
#4796 = EDGE_CURVE ( 'NONE', #8135, #11885, #18279, .T. ) ;
#4797 = FACE_OUTER_BOUND ( 'NONE', #18510, .T. ) ;
#4798 = LINE ( 'NONE', #10575, #993 ) ;
#4799 = AXIS2_PLACEMENT_3D ( 'NONE', #725, #15237, #2065 ) ;
#4800 = DIRECTION ( 'NONE',  ( 0.000000000000000000, -1.000000000000000000, 0.000000000000000000 ) ) ;
#4801 = DIRECTION ( 'NONE',  ( 0.000000000000000000, 1.000000000000000000, 0.000000000000000000 ) ) ;
#4802 = CARTESIAN_POINT ( 'NONE',  ( -36.04147936411454367, 0.2000000000000000111, 19.68214052608554709 ) ) ;
#4803 = CARTESIAN_POINT ( 'NONE',  ( -34.95158141555804576, 0.1000000000000000056, 19.88214052608624982 ) ) ;
#4804 = DIRECTION ( 'NONE',  ( 0.000000000000000000, 0.000000000000000000, 1.000000000000000000 ) ) ;
#4805 = DIRECTION ( 'NONE',  ( 0.000000000000000000, 0.000000000000000000, -1.000000000000000000 ) ) ;
#4806 = ORIENTED_EDGE ( 'NONE', *, *, #1968, .F. ) ;
#4807 = VERTEX_POINT ( 'NONE', #18177 ) ;
#4808 = EDGE_CURVE ( 'NONE', #12047, #5784, #18055, .T. ) ;
#4809 = CARTESIAN_POINT ( 'NONE',  ( -28.84147936411449820, 0.2000000000000000111, 11.06160539455930092 ) ) ;
#4810 = ORIENTED_EDGE ( 'NONE', *, *, #2698, .F. ) ;
#4811 = VERTEX_POINT ( 'NONE', #15491 ) ;
#4812 = ORIENTED_EDGE ( 'NONE', *, *, #19020, .T. ) ;
#4813 = CARTESIAN_POINT ( 'NONE',  ( -30.04147936411449749, 0.1000000000000000056, 12.86160539455927854 ) ) ;
#4814 = DIRECTION ( 'NONE',  ( 0.000000000000000000, 0.000000000000000000, -1.000000000000000000 ) ) ;
#4815 = ORIENTED_EDGE ( 'NONE', *, *, #9041, .T. ) ;
#4816 = EDGE_CURVE ( 'NONE', #11177, #12125, #2034, .T. ) ;
#4817 = EDGE_CURVE ( 'NONE', #12288, #17586, #11066, .T. ) ;
#4818 = DIRECTION ( 'NONE',  ( 0.000000000000000000, -1.000000000000000000, 0.000000000000000000 ) ) ;
#4819 = CIRCLE ( 'NONE', #16529, 0.1999999999999996503 ) ;
#4820 = DIRECTION ( 'NONE',  ( 0.000000000000000000, -1.000000000000000000, 0.000000000000000000 ) ) ;
#4821 = DIRECTION ( 'NONE',  ( 0.000000000000000000, 0.000000000000000000, 1.000000000000000000 ) ) ;
#4822 = DIRECTION ( 'NONE',  ( 0.000000000000000000, 0.000000000000000000, 1.000000000000000000 ) ) ;
#4823 = CARTESIAN_POINT ( 'NONE',  ( -25.08391804896250221, 0.000000000000000000, 6.591070263032769994 ) ) ;
#4824 = VERTEX_POINT ( 'NONE', #13753 ) ;
#4825 = DIRECTION ( 'NONE',  ( 0.000000000000000000, 1.000000000000000000, 0.000000000000000000 ) ) ;
#4826 = ORIENTED_EDGE ( 'NONE', *, *, #9985, .T. ) ;
#4827 = ORIENTED_EDGE ( 'NONE', *, *, #15171, .T. ) ;
#4828 = EDGE_CURVE ( 'NONE', #4864, #3237, #4847, .T. ) ;
#4829 = LINE ( 'NONE', #14932, #1204 ) ;
#4830 = EDGE_LOOP ( 'NONE', ( #7525, #622, #7347, #9558 ) ) ;
#4831 = EDGE_LOOP ( 'NONE', ( #5407, #17564, #10919, #7542 ) ) ;
#4832 = LINE ( 'NONE', #15034, #12564 ) ;
#4833 = ORIENTED_EDGE ( 'NONE', *, *, #3301, .T. ) ;
#4834 = ORIENTED_EDGE ( 'NONE', *, *, #14865, .F. ) ;
#4835 = EDGE_CURVE ( 'NONE', #8012, #12435, #3465, .T. ) ;
#4836 = VERTEX_POINT ( 'NONE', #4909 ) ;
#4837 = VECTOR ( 'NONE', #13381, 1000.000000000000000 ) ;
#4838 = DIRECTION ( 'NONE',  ( 0.000000000000000000, 0.000000000000000000, 1.000000000000000000 ) ) ;
#4839 = AXIS2_PLACEMENT_3D ( 'NONE', #6605, #16790, #13617 ) ;
#4840 = ORIENTED_EDGE ( 'NONE', *, *, #16603, .T. ) ;
#4841 = EDGE_CURVE ( 'NONE', #4151, #17873, #10965, .T. ) ;
#4842 = ADVANCED_FACE ( 'NONE', ( #3661 ), #2128, .T. ) ;
#4843 = ORIENTED_EDGE ( 'NONE', *, *, #13841, .F. ) ;
#4844 = CARTESIAN_POINT ( 'NONE',  ( -28.84147936411449820, 0.000000000000000000, 10.86160539455929985 ) ) ;
#4845 = CARTESIAN_POINT ( 'NONE',  ( -35.44165278566190125, 0.1000000000000000056, 18.89656537535149994 ) ) ;
#4846 = FACE_OUTER_BOUND ( 'NONE', #5559, .T. ) ;
#4847 = CIRCLE ( 'NONE', #7304, 0.3999999999999993006 ) ;
#4848 = LINE ( 'NONE', #6300, #5731 ) ;
#4849 = DIRECTION ( 'NONE',  ( 0.000000000000000000, -1.000000000000000000, 0.000000000000000000 ) ) ;
#4850 = AXIS2_PLACEMENT_3D ( 'NONE', #17224, #3965, #989 ) ;
#4851 = CIRCLE ( 'NONE', #15610, 0.3999999999999993006 ) ;
#4853 = CYLINDRICAL_SURFACE ( 'NONE', #6551, 0.2003462215961551718 ) ;
#4852 = AXIS2_PLACEMENT_3D ( 'NONE', #12824, #8613, #17162 ) ;
#4854 = CIRCLE ( 'NONE', #7610, 2.000000000000000000 ) ;
#4855 = DIRECTION ( 'NONE',  ( 0.000000000000000000, 0.000000000000000000, 1.000000000000000000 ) ) ;
#4856 = ORIENTED_EDGE ( 'NONE', *, *, #17194, .F. ) ;
#4857 = VERTEX_POINT ( 'NONE', #5000 ) ;
#4858 = CARTESIAN_POINT ( 'NONE',  ( -35.04956100526946727, 0.1000000000000000056, 17.96214052608624456 ) ) ;
#4859 = CARTESIAN_POINT ( 'NONE',  ( -38.44182558573929498, 0.2000000000000000111, 13.06160539455862057 ) ) ;
#4860 = ORIENTED_EDGE ( 'NONE', *, *, #16699, .T. ) ;
#4861 = VERTEX_POINT ( 'NONE', #16740 ) ;
#4862 = DIRECTION ( 'NONE',  ( 0.000000000000000000, 0.000000000000000000, 1.000000000000000000 ) ) ;
#4863 = CARTESIAN_POINT ( 'NONE',  ( -12.80705575075416114, 0.1000000000000000056, 13.26182025217980076 ) ) ;
#4864 = VERTEX_POINT ( 'NONE', #14048 ) ;
#4865 = EDGE_LOOP ( 'NONE', ( #11230, #16453, #686, #8406 ) ) ;
#4866 = EDGE_CURVE ( 'NONE', #11487, #7657, #9155, .T. ) ;
#4867 = AXIS2_PLACEMENT_3D ( 'NONE', #4906, #7888, #3559 ) ;
#4868 = LINE ( 'NONE', #1895, #1973 ) ;
#4869 = CIRCLE ( 'NONE', #15623, 0.4000000000000036304 ) ;
#4870 = AXIS2_PLACEMENT_3D ( 'NONE', #12639, #825, #7935 ) ;
#4871 = AXIS2_PLACEMENT_3D ( 'NONE', #1673, #239, #13302 ) ;
#4872 = CARTESIAN_POINT ( 'NONE',  ( -36.04147936411479236, 0.1000000000000000056, 5.241070263032759691 ) ) ;
#4873 = CARTESIAN_POINT ( 'NONE',  ( -34.84217180731125296, 0.1000000000000000056, 18.48214052607810132 ) ) ;
#4874 = EDGE_CURVE ( 'NONE', #18797, #1651, #6387, .T. ) ;
#4875 = CARTESIAN_POINT ( 'NONE',  ( -27.14078692092250122, 0.1000000000000000056, 18.58214052608629885 ) ) ;
#4876 = CARTESIAN_POINT ( 'NONE',  ( -31.24165397848585002, 0.1000000000000000056, 5.541069665753710183 ) ) ;
#4877 = DIRECTION ( 'NONE',  ( 0.000000000000000000, 0.000000000000000000, 1.000000000000000000 ) ) ;
#4878 = CARTESIAN_POINT ( 'NONE',  ( -30.04147936411475328, 0.2000000000000000111, 18.88214052608624982 ) ) ;
#4879 = DIRECTION ( 'NONE',  ( 0.000000000000000000, -1.000000000000000000, 0.000000000000000000 ) ) ;
#4880 = ORIENTED_EDGE ( 'NONE', *, *, #11667, .T. ) ;
#4881 = ADVANCED_FACE ( 'NONE', ( #3563 ), #15393, .T. ) ;
#4882 = DIRECTION ( 'NONE',  ( 0.000000000000000000, -1.000000000000000000, 0.000000000000000000 ) ) ;
#4883 = CARTESIAN_POINT ( 'NONE',  ( -23.92621952449884759, 0.000000000000000000, 20.28214052608630169 ) ) ;
#4884 = EDGE_LOOP ( 'NONE', ( #13096, #16618, #827, #12074 ) ) ;
#4885 = CIRCLE ( 'NONE', #9796, 0.2003462215961551718 ) ;
#4886 = CIRCLE ( 'NONE', #11951, 0.09999999999999939493 ) ;
#4887 = AXIS2_PLACEMENT_3D ( 'NONE', #3394, #6088, #13684 ) ;
#4888 = VERTEX_POINT ( 'NONE', #6542 ) ;
#4889 = AXIS2_PLACEMENT_3D ( 'NONE', #8061, #15560, #9406 ) ;
#4890 = DIRECTION ( 'NONE',  ( 0.000000000000000000, 0.000000000000000000, 1.000000000000000000 ) ) ;
#4891 = ORIENTED_EDGE ( 'NONE', *, *, #3378, .T. ) ;
#4892 = ADVANCED_FACE ( 'NONE', ( #12406 ), #16925, .T. ) ;
#4893 = FACE_OUTER_BOUND ( 'NONE', #10129, .T. ) ;
#4894 = EDGE_CURVE ( 'NONE', #4836, #17865, #3309, .T. ) ;
#4895 = FACE_OUTER_BOUND ( 'NONE', #12713, .T. ) ;
#4896 = CARTESIAN_POINT ( 'NONE',  ( -38.94217180730679928, 0.2000000000000000111, 12.06160539455934178 ) ) ;
#4897 = VECTOR ( 'NONE', #8254, 1000.000000000000000 ) ;
#4898 = CIRCLE ( 'NONE', #11968, 0.1999999999999528266 ) ;
#4899 = DIRECTION ( 'NONE',  ( 0.000000000000000000, 0.000000000000000000, 1.000000000000000000 ) ) ;
#4900 = DIRECTION ( 'NONE',  ( 0.000000000000000000, 0.000000000000000000, 1.000000000000000000 ) ) ;
#4901 = DIRECTION ( 'NONE',  ( 0.000000000000000000, 0.000000000000000000, 1.000000000000000000 ) ) ;
#4902 = DIRECTION ( 'NONE',  ( 0.000000000000000000, -1.000000000000000000, 0.000000000000000000 ) ) ;
#4903 = ADVANCED_FACE ( 'NONE', ( #18565 ), #2602, .F. ) ;
#4904 = CARTESIAN_POINT ( 'NONE',  ( -46.32800215155240409, 1.000000000000000000, 15.26160539455934995 ) ) ;
#4905 = DIRECTION ( 'NONE',  ( 0.000000000000000000, 0.000000000000000000, -1.000000000000000000 ) ) ;
#4906 = CARTESIAN_POINT ( 'NONE',  ( -37.24147936411454651, 0.1000000000000000056, 11.06160539455932046 ) ) ;
#4907 = ORIENTED_EDGE ( 'NONE', *, *, #9965, .T. ) ;
#4908 = VERTEX_POINT ( 'NONE', #12882 ) ;
#4909 = CARTESIAN_POINT ( 'NONE',  ( -34.84217180730685470, 0.000000000000000000, 11.66160539455933964 ) ) ;
#4910 = VERTEX_POINT ( 'NONE', #2692 ) ;
#4911 = ORIENTED_EDGE ( 'NONE', *, *, #16339, .F. ) ;
#4912 = VERTEX_POINT ( 'NONE', #8568 ) ;
#4913 = EDGE_CURVE ( 'NONE', #6028, #10150, #5483, .T. ) ;
#4914 = CARTESIAN_POINT ( 'NONE',  ( -27.44078692092224259, 0.1000000000000000056, 12.06160539455930092 ) ) ;
#4915 = EDGE_LOOP ( 'NONE', ( #15370, #8895, #6072, #5461 ) ) ;
#4916 = FACE_OUTER_BOUND ( 'NONE', #10144, .T. ) ;
#4917 = FACE_OUTER_BOUND ( 'NONE', #10630, .T. ) ;
#4918 = CYLINDRICAL_SURFACE ( 'NONE', #7325, 0.3000000000000016542 ) ;
#4919 = AXIS2_PLACEMENT_3D ( 'NONE', #6770, #13991, #1104 ) ;
#4920 = DIRECTION ( 'NONE',  ( 0.000000000000000000, 0.000000000000000000, 1.000000000000000000 ) ) ;
#4921 = DIRECTION ( 'NONE',  ( -0.000000000000000000, -1.000000000000000000, -0.000000000000000000 ) ) ;
#4922 = ORIENTED_EDGE ( 'NONE', *, *, #11481, .T. ) ;
#4923 = CARTESIAN_POINT ( 'NONE',  ( -46.32800215155240409, 1.000000000000000000, 13.26160539455934106 ) ) ;
#4924 = ORIENTED_EDGE ( 'NONE', *, *, #4234, .F. ) ;
#4925 = AXIS2_PLACEMENT_3D ( 'NONE', #13118, #16455, #5822 ) ;
#4926 = ADVANCED_FACE ( 'NONE', ( #14439 ), #17114, .F. ) ;
#4927 = ORIENTED_EDGE ( 'NONE', *, *, #10053, .F. ) ;
#4928 = CARTESIAN_POINT ( 'NONE',  ( -38.44217180730684902, 0.1000000000000000056, 13.06160539455934000 ) ) ;
#4929 = ORIENTED_EDGE ( 'NONE', *, *, #8382, .T. ) ;
#4930 = ORIENTED_EDGE ( 'NONE', *, *, #12163, .T. ) ;
#4931 = DIRECTION ( 'NONE',  ( -1.816367324108105240E-15, 0.000000000000000000, -1.000000000000000000 ) ) ;
#4932 = ORIENTED_EDGE ( 'NONE', *, *, #2472, .T. ) ;
#4933 = ORIENTED_EDGE ( 'NONE', *, *, #628, .T. ) ;
#4934 = ORIENTED_EDGE ( 'NONE', *, *, #8293, .F. ) ;
#4935 = CARTESIAN_POINT ( 'NONE',  ( -26.14078692092225253, 0.000000000000000000, 13.16160539455930056 ) ) ;
#4936 = VECTOR ( 'NONE', #1521, 1000.000000000000000 ) ;
#4937 = VERTEX_POINT ( 'NONE', #1072 ) ;
#4938 = EDGE_LOOP ( 'NONE', ( #5762, #15984, #13733, #6946 ) ) ;
#4939 = LINE ( 'NONE', #17730, #2067 ) ;
#4940 = EDGE_CURVE ( 'NONE', #18116, #14321, #13760, .T. ) ;
#4941 = CARTESIAN_POINT ( 'NONE',  ( -22.68738960612935074, 0.000000000000000000, 13.06160539455930092 ) ) ;
#4942 = CARTESIAN_POINT ( 'NONE',  ( -27.14078692092225253, 0.1000000000000000056, 12.16160539455930056 ) ) ;
#4943 = VECTOR ( 'NONE', #15298, 1000.000000000000000 ) ;
#4944 = DIRECTION ( 'NONE',  ( 0.000000000000000000, -1.000000000000000000, 0.000000000000000000 ) ) ;
#4945 = DIRECTION ( 'NONE',  ( 0.000000000000000000, -1.000000000000000000, 0.000000000000000000 ) ) ;
#4946 = CIRCLE ( 'NONE', #6171, 0.2003462215961135384 ) ;
#4947 = CARTESIAN_POINT ( 'NONE',  ( -37.04147936411479947, 0.000000000000000000, 5.241070263032780119 ) ) ;
#4948 = EDGE_CURVE ( 'NONE', #3770, #14460, #8854, .T. ) ;
#4949 = FACE_OUTER_BOUND ( 'NONE', #12360, .T. ) ;
#4950 = VERTEX_POINT ( 'NONE', #8379 ) ;
#4951 = ORIENTED_EDGE ( 'NONE', *, *, #18528, .T. ) ;
#4952 = ADVANCED_FACE ( 'NONE', ( #8285 ), #14245, .F. ) ;
#4953 = CARTESIAN_POINT ( 'NONE',  ( -30.44078692092219995, 0.000000000000000000, 13.06160539455932046 ) ) ;
#4954 = LINE ( 'NONE', #6308, #14128 ) ;
#4955 = VERTEX_POINT ( 'NONE', #17400 ) ;
#4956 = AXIS2_PLACEMENT_3D ( 'NONE', #16231, #282, #9218 ) ;
#4957 = EDGE_LOOP ( 'NONE', ( #3963, #12948, #15223, #4244 ) ) ;
#4958 = DIRECTION ( 'NONE',  ( 0.000000000000000000, 1.000000000000000000, 0.000000000000000000 ) ) ;
#4959 = CARTESIAN_POINT ( 'NONE',  ( -38.44217180730684902, 0.1000000000000000056, 13.06160539455934000 ) ) ;
#4960 = ORIENTED_EDGE ( 'NONE', *, *, #12560, .F. ) ;
#4961 = CIRCLE ( 'NONE', #7119, 0.1999999999999849121 ) ;
#4962 = ORIENTED_EDGE ( 'NONE', *, *, #4992, .T. ) ;
#4963 = CARTESIAN_POINT ( 'NONE',  ( 0.000000000000000000, 0.2000000000000000111, 16.77187296032260022 ) ) ;
#4964 = DIRECTION ( 'NONE',  ( 0.000000000000000000, 0.000000000000000000, -1.000000000000000000 ) ) ;
#4965 = VECTOR ( 'NONE', #18861, 1000.000000000000000 ) ;
#4966 = CARTESIAN_POINT ( 'NONE',  ( -28.04078692092240033, 0.000000000000000000, 6.241070263032780119 ) ) ;
#4967 = EDGE_CURVE ( 'NONE', #8776, #157, #2414, .T. ) ;
#4968 = CARTESIAN_POINT ( 'NONE',  ( 0.000000000000000000, 0.000000000000000000, 19.93214052608630027 ) ) ;
#4969 = DIRECTION ( 'NONE',  ( 0.000000000000000000, -1.000000000000000000, 0.000000000000000000 ) ) ;
#4970 = CARTESIAN_POINT ( 'NONE',  ( -13.01843994957985906, 0.1000000000000000056, 13.06160539455269998 ) ) ;
#4971 = LINE ( 'NONE', #2094, #7712 ) ;
#4972 = DIRECTION ( 'NONE',  ( 0.000000000000000000, 0.000000000000000000, 1.000000000000000000 ) ) ;
#4973 = LINE ( 'NONE', #18048, #8747 ) ;
#4974 = CIRCLE ( 'NONE', #12339, 0.3999999999999993006 ) ;
#4975 = EDGE_LOOP ( 'NONE', ( #3187, #2642, #13071, #3293 ) ) ;
#4976 = CARTESIAN_POINT ( 'NONE',  ( -38.64217180733544410, 0.1000000000000000056, 13.06160539455862057 ) ) ;
#4977 = EDGE_CURVE ( 'NONE', #15395, #16967, #5575, .T. ) ;
#4978 = DIRECTION ( 'NONE',  ( 0.000000000000000000, -1.000000000000000000, 0.000000000000000000 ) ) ;
#4979 = ORIENTED_EDGE ( 'NONE', *, *, #11387, .F. ) ;
#4980 = DIRECTION ( 'NONE',  ( 0.000000000000000000, 1.000000000000000000, 0.000000000000000000 ) ) ;
#4981 = VERTEX_POINT ( 'NONE', #4137 ) ;
#4982 = ADVANCED_FACE ( 'NONE', ( #12971 ), #17024, .F. ) ;
#4983 = FACE_OUTER_BOUND ( 'NONE', #18196, .T. ) ;
#4984 = AXIS2_PLACEMENT_3D ( 'NONE', #17620, #2728, #42 ) ;
#4985 = DIRECTION ( 'NONE',  ( 0.000000000000000000, -1.000000000000000000, 0.000000000000000000 ) ) ;
#4986 = DIRECTION ( 'NONE',  ( -0.000000000000000000, -1.000000000000000000, -0.000000000000000000 ) ) ;
#4987 = DIRECTION ( 'NONE',  ( 0.000000000000000000, 0.000000000000000000, 1.000000000000000000 ) ) ;
#4988 = LINE ( 'NONE', #6441, #9065 ) ;
#4989 = LINE ( 'NONE', #6442, #5987 ) ;
#4990 = VECTOR ( 'NONE', #2194, 1000.000000000000000 ) ;
#4991 = DIRECTION ( 'NONE',  ( 0.000000000000000000, 0.000000000000000000, -1.000000000000000000 ) ) ;
#4992 = EDGE_CURVE ( 'NONE', #18894, #12758, #10076, .T. ) ;
#4993 = CARTESIAN_POINT ( 'NONE',  ( -30.04078692092245362, 0.1000000000000000056, 4.241070263032790777 ) ) ;
#4994 = CARTESIAN_POINT ( 'NONE',  ( -30.44078692092244864, 0.000000000000000000, 17.88214052608629956 ) ) ;
#4995 = CYLINDRICAL_SURFACE ( 'NONE', #17925, 0.1999999999999996503 ) ;
#4996 = EDGE_CURVE ( 'NONE', #12331, #4053, #4223, .T. ) ;
#4997 = CYLINDRICAL_SURFACE ( 'NONE', #11313, 0.4000000000000010214 ) ;
#4998 = ORIENTED_EDGE ( 'NONE', *, *, #6133, .T. ) ;
#4999 = ORIENTED_EDGE ( 'NONE', *, *, #6195, .F. ) ;
#5000 = CARTESIAN_POINT ( 'NONE',  ( -38.94217180730390027, 0.1000000000000000056, 18.18214052608640330 ) ) ;
#5001 = ORIENTED_EDGE ( 'NONE', *, *, #7929, .F. ) ;
#5002 = ORIENTED_EDGE ( 'NONE', *, *, #13699, .F. ) ;
#5003 = AXIS2_PLACEMENT_3D ( 'NONE', #17458, #13038, #11595 ) ;
#5004 = VERTEX_POINT ( 'NONE', #15678 ) ;
#5005 = AXIS2_PLACEMENT_3D ( 'NONE', #7391, #6049, #3158 ) ;
#5006 = ADVANCED_FACE ( 'NONE', ( #3947 ), #9819, .F. ) ;
#5007 = LINE ( 'NONE', #2419, #5059 ) ;
#5009 = AXIS2_PLACEMENT_3D ( 'NONE', #16621, #9318, #4698 ) ;
#5008 = CIRCLE ( 'NONE', #4407, 0.09999999999999506506 ) ;
#5010 = ORIENTED_EDGE ( 'NONE', *, *, #2555, .F. ) ;
#5011 = EDGE_CURVE ( 'NONE', #12003, #9652, #3820, .T. ) ;
#5012 = DIRECTION ( 'NONE',  ( 0.000000000000000000, 1.000000000000000000, 0.000000000000000000 ) ) ;
#5013 = AXIS2_PLACEMENT_3D ( 'NONE', #13891, #15139, #1975 ) ;
#5014 = CARTESIAN_POINT ( 'NONE',  ( -28.84147936411470070, 0.1000000000000000056, 6.041070263032760401 ) ) ;
#5015 = AXIS2_PLACEMENT_3D ( 'NONE', #1294, #6960, #5710 ) ;
#5016 = AXIS2_PLACEMENT_3D ( 'NONE', #14873, #4391, #14504 ) ;
#5017 = CARTESIAN_POINT ( 'NONE',  ( -36.04217180730685044, 0.2000000000000000111, 10.66160539455934142 ) ) ;
#5018 = EDGE_CURVE ( 'NONE', #6295, #11268, #13914, .T. ) ;
#5019 = DIRECTION ( 'NONE',  ( 1.000000000000000000, 0.000000000000000000, -4.299554755582640194E-15 ) ) ;
#5021 = ORIENTED_EDGE ( 'NONE', *, *, #17618, .F. ) ;
#5020 = AXIS2_PLACEMENT_3D ( 'NONE', #13948, #5099, #5289 ) ;
#5022 = ADVANCED_FACE ( 'NONE', ( #15161 ), #1997, .T. ) ;
#5023 = DIRECTION ( 'NONE',  ( 0.000000000000000000, 0.000000000000000000, -1.000000000000000000 ) ) ;
#5024 = EDGE_LOOP ( 'NONE', ( #1093, #18465, #17184, #2564 ) ) ;
#5025 = VERTEX_POINT ( 'NONE', #18337 ) ;
#5026 = DIRECTION ( 'NONE',  ( 0.000000000000000000, 0.000000000000000000, 1.000000000000000000 ) ) ;
#5027 = ORIENTED_EDGE ( 'NONE', *, *, #8419, .F. ) ;
#5028 = ORIENTED_EDGE ( 'NONE', *, *, #1255, .T. ) ;
#5029 = DIRECTION ( 'NONE',  ( -1.000000000000000000, 0.000000000000000000, 0.000000000000000000 ) ) ;
#5030 = VERTEX_POINT ( 'NONE', #10933 ) ;
#5031 = VERTEX_POINT ( 'NONE', #16985 ) ;
#5032 = VERTEX_POINT ( 'NONE', #2088 ) ;
#5033 = CARTESIAN_POINT ( 'NONE',  ( -30.04078692092220138, 0.2000000000000000111, 13.06160539455932046 ) ) ;
#5034 = CIRCLE ( 'NONE', #7491, 0.3999999999999732658 ) ;
#5035 = AXIS2_PLACEMENT_3D ( 'NONE', #11983, #12264, #17847 ) ;
#5036 = VERTEX_POINT ( 'NONE', #747 ) ;
#5037 = EDGE_CURVE ( 'NONE', #463, #18180, #18436, .T. ) ;
#5038 = ORIENTED_EDGE ( 'NONE', *, *, #14593, .T. ) ;
#5039 = AXIS2_PLACEMENT_3D ( 'NONE', #10140, #16282, #1567 ) ;
#5040 = DIRECTION ( 'NONE',  ( -1.017225120283676014E-15, 0.000000000000000000, -1.000000000000000000 ) ) ;
#5041 = AXIS2_PLACEMENT_3D ( 'NONE', #2686, #16234, #7 ) ;
#5042 = EDGE_CURVE ( 'NONE', #3896, #1553, #6089, .T. ) ;
#5043 = DIRECTION ( 'NONE',  ( 0.000000000000000000, -1.000000000000000000, 0.000000000000000000 ) ) ;
#5044 = CARTESIAN_POINT ( 'NONE',  ( -35.24217180730684618, 0.000000000000000000, 10.96160539455926042 ) ) ;
#5045 = DIRECTION ( 'NONE',  ( -1.000000000000000000, 0.000000000000000000, 8.673617379884060124E-16 ) ) ;
#5046 = DIRECTION ( 'NONE',  ( 0.000000000000000000, 0.000000000000000000, -1.000000000000000000 ) ) ;
#5047 = DIRECTION ( 'NONE',  ( -0.000000000000000000, -1.000000000000000000, -0.000000000000000000 ) ) ;
#5048 = AXIS2_PLACEMENT_3D ( 'NONE', #1637, #16446, #17601 ) ;
#5049 = VECTOR ( 'NONE', #9088, 1000.000000000000000 ) ;
#5050 = CARTESIAN_POINT ( 'NONE',  ( -49.79349969650110097, 2.000000000000000000, 13.26160539455939968 ) ) ;
#5051 = ORIENTED_EDGE ( 'NONE', *, *, #2505, .F. ) ;
#5052 = CARTESIAN_POINT ( 'NONE',  ( -28.84147936411475044, 0.000000000000000000, 18.88214052608630311 ) ) ;
#5053 = ORIENTED_EDGE ( 'NONE', *, *, #10021, .T. ) ;
#5054 = EDGE_LOOP ( 'NONE', ( #9388, #7910, #7210, #122 ) ) ;
#5055 = DIRECTION ( 'NONE',  ( 0.000000000000000000, -1.000000000000000000, 0.000000000000000000 ) ) ;
#5056 = DIRECTION ( 'NONE',  ( 0.000000000000000000, 0.000000000000000000, 1.000000000000000000 ) ) ;
#5057 = ORIENTED_EDGE ( 'NONE', *, *, #3863, .T. ) ;
#5058 = VECTOR ( 'NONE', #3094, 1000.000000000000000 ) ;
#5059 = VECTOR ( 'NONE', #9824, 1000.000000000000000 ) ;
#5060 = EDGE_CURVE ( 'NONE', #2268, #988, #18526, .T. ) ;
#5061 = VERTEX_POINT ( 'NONE', #3620 ) ;
#5062 = DIRECTION ( 'NONE',  ( 0.000000000000000000, 0.000000000000000000, -1.000000000000000000 ) ) ;
#5063 = CARTESIAN_POINT ( 'NONE',  ( -28.84147936411475044, 0.1000000000000000056, 18.88214052608630311 ) ) ;
#5064 = ORIENTED_EDGE ( 'NONE', *, *, #17112, .F. ) ;
#5065 = VERTEX_POINT ( 'NONE', #4966 ) ;
#5066 = CIRCLE ( 'NONE', #9688, 0.2000000000000005107 ) ;
#5067 = CARTESIAN_POINT ( 'NONE',  ( -38.64217180730705081, 0.2000000000000000111, 6.241070263032810317 ) ) ;
#5068 = EDGE_CURVE ( 'NONE', #1101, #4824, #868, .T. ) ;
#5069 = DIRECTION ( 'NONE',  ( 0.000000000000000000, 0.000000000000000000, -1.000000000000000000 ) ) ;
#5070 = EDGE_CURVE ( 'NONE', #10613, #1415, #2102, .T. ) ;
#5071 = CARTESIAN_POINT ( 'NONE',  ( -37.24217180730710197, 0.2000000000000000111, 3.841070263032810406 ) ) ;
#5072 = DIRECTION ( 'NONE',  ( 0.000000000000000000, -1.000000000000000000, 0.000000000000000000 ) ) ;
#5073 = CIRCLE ( 'NONE', #11825, 0.2000000000000005107 ) ;
#5074 = FACE_OUTER_BOUND ( 'NONE', #3232, .T. ) ;
#5075 = CARTESIAN_POINT ( 'NONE',  ( -30.04078692092220138, 0.000000000000000000, 13.06160539455932046 ) ) ;
#5076 = DIRECTION ( 'NONE',  ( 0.000000000000000000, 1.000000000000000000, 0.000000000000000000 ) ) ;
#5077 = DIRECTION ( 'NONE',  ( 0.000000000000000000, -1.000000000000000000, 0.000000000000000000 ) ) ;
#5078 = CARTESIAN_POINT ( 'NONE',  ( -30.04147936411475328, 0.000000000000000000, 6.041070263032739973 ) ) ;
#5079 = ORIENTED_EDGE ( 'NONE', *, *, #457, .F. ) ;
#5080 = DIRECTION ( 'NONE',  ( 0.000000000000000000, 0.000000000000000000, 1.000000000000000000 ) ) ;
#5081 = CARTESIAN_POINT ( 'NONE',  ( -36.04217180731124870, 0.2000000000000000111, 18.88214052607770199 ) ) ;
#5082 = CIRCLE ( 'NONE', #15214, 0.5999999999999998668 ) ;
#5083 = ORIENTED_EDGE ( 'NONE', *, *, #10319, .F. ) ;
#5084 = DIRECTION ( 'NONE',  ( 0.000000000000000000, 0.000000000000000000, 1.000000000000000000 ) ) ;
#5085 = VERTEX_POINT ( 'NONE', #2188 ) ;
#5086 = EDGE_CURVE ( 'NONE', #8919, #5247, #6701, .T. ) ;
#5087 = DIRECTION ( 'NONE',  ( 0.000000000000000000, -1.000000000000000000, 0.000000000000000000 ) ) ;
#5088 = EDGE_CURVE ( 'NONE', #7235, #14071, #6794, .T. ) ;
#5089 = CARTESIAN_POINT ( 'NONE',  ( -29.04147936411449749, 0.2000000000000000111, 13.06160539455930092 ) ) ;
#5090 = DIRECTION ( 'NONE',  ( 0.000000000000000000, 0.000000000000000000, 1.000000000000000000 ) ) ;
#5091 = DIRECTION ( 'NONE',  ( 0.000000000000000000, -1.000000000000000000, 0.000000000000000000 ) ) ;
#5092 = DIRECTION ( 'NONE',  ( 0.001432382781975191470, 0.000000000000000000, 0.9999989741392567577 ) ) ;
#5093 = CARTESIAN_POINT ( 'NONE',  ( -38.04217180731124870, 0.2000000000000000111, 18.88214052607770199 ) ) ;
#5094 = AXIS2_PLACEMENT_3D ( 'NONE', #17180, #8248, #4008 ) ;
#5095 = CARTESIAN_POINT ( 'NONE',  ( -34.84217180731125296, 0.1000000000000000056, 19.18214052608220399 ) ) ;
#5096 = EDGE_CURVE ( 'NONE', #16643, #1821, #9467, .T. ) ;
#5097 = CARTESIAN_POINT ( 'NONE',  ( -38.94217180730679928, 0.1000000000000000056, 11.16160539455933964 ) ) ;
#5098 = CARTESIAN_POINT ( 'NONE',  ( -27.64078692092245149, 0.2000000000000000111, 18.88214052608675075 ) ) ;
#5099 = DIRECTION ( 'NONE',  ( -0.000000000000000000, -1.000000000000000000, -0.000000000000000000 ) ) ;
#5100 = CARTESIAN_POINT ( 'NONE',  ( 2.176990558854380294E-12, 0.1000000000000000056, 6.241070263020589870 ) ) ;
#5101 = ORIENTED_EDGE ( 'NONE', *, *, #7275, .T. ) ;
#5102 = ORIENTED_EDGE ( 'NONE', *, *, #2096, .T. ) ;
#5103 = DIRECTION ( 'NONE',  ( 0.000000000000000000, -1.000000000000000000, 0.000000000000000000 ) ) ;
#5104 = ORIENTED_EDGE ( 'NONE', *, *, #12768, .T. ) ;
#5105 = VERTEX_POINT ( 'NONE', #8051 ) ;
#5106 = DIRECTION ( 'NONE',  ( 0.000000000000000000, -1.000000000000000000, 0.000000000000000000 ) ) ;
#5107 = ORIENTED_EDGE ( 'NONE', *, *, #6360, .T. ) ;
#5108 = CARTESIAN_POINT ( 'NONE',  ( -27.14078692092245149, 0.000000000000000000, 6.241070263032780119 ) ) ;
#5109 = VECTOR ( 'NONE', #14810, 1000.000000000000000 ) ;
#5110 = ORIENTED_EDGE ( 'NONE', *, *, #33, .F. ) ;
#5111 = EDGE_CURVE ( 'NONE', #14437, #16662, #251, .T. ) ;
#5112 = DIRECTION ( 'NONE',  ( 0.000000000000000000, 0.000000000000000000, -1.000000000000000000 ) ) ;
#5113 = CARTESIAN_POINT ( 'NONE',  ( -34.84130474974620029, 0.2000000000000000111, 18.68213977428600003 ) ) ;
#5114 = CARTESIAN_POINT ( 'NONE',  ( -23.92621952449864864, 0.000000000000000000, 13.06160539455930092 ) ) ;
#5115 = EDGE_CURVE ( 'NONE', #16038, #6901, #6699, .T. ) ;
#5116 = CARTESIAN_POINT ( 'NONE',  ( -37.84217180730684760, 0.1000000000000000056, 12.06160539455934178 ) ) ;
#5117 = VERTEX_POINT ( 'NONE', #11032 ) ;
#5118 = DIRECTION ( 'NONE',  ( 0.000000000000000000, 0.000000000000000000, 1.000000000000000000 ) ) ;
#5119 = ORIENTED_EDGE ( 'NONE', *, *, #766, .F. ) ;
#5120 = VECTOR ( 'NONE', #16821, 999.9999999999998863 ) ;
#5121 = ORIENTED_EDGE ( 'NONE', *, *, #8436, .F. ) ;
#5122 = DIRECTION ( 'NONE',  ( -0.000000000000000000, -1.000000000000000000, -0.000000000000000000 ) ) ;
#5123 = VERTEX_POINT ( 'NONE', #14117 ) ;
#5124 = ORIENTED_EDGE ( 'NONE', *, *, #1677, .F. ) ;
#5125 = CARTESIAN_POINT ( 'NONE',  ( -28.24147936411475257, 0.1000000000000000056, 4.241070263032770349 ) ) ;
#5126 = EDGE_LOOP ( 'NONE', ( #2556, #9084, #16265, #9126 ) ) ;
#5127 = ORIENTED_EDGE ( 'NONE', *, *, #2140, .T. ) ;
#5128 = ORIENTED_EDGE ( 'NONE', *, *, #676, .F. ) ;
#5129 = CYLINDRICAL_SURFACE ( 'NONE', #18876, 0.4000000000000001887 ) ;
#5130 = CIRCLE ( 'NONE', #7582, 0.3999999999999993006 ) ;
#5131 = ORIENTED_EDGE ( 'NONE', *, *, #11448, .T. ) ;
#5132 = ADVANCED_FACE ( 'NONE', ( #7858 ), #941, .F. ) ;
#5133 = ADVANCED_FACE ( 'NONE', ( #6414 ), #12272, .F. ) ;
#5134 = VERTEX_POINT ( 'NONE', #6792 ) ;
#5135 = EDGE_CURVE ( 'NONE', #6906, #15037, #12563, .T. ) ;
#5136 = CARTESIAN_POINT ( 'NONE',  ( 0.000000000000000000, 0.000000000000000000, 19.68213933152814832 ) ) ;
#5137 = DIRECTION ( 'NONE',  ( 0.000000000000000000, -1.000000000000000000, 0.000000000000000000 ) ) ;
#5138 = DIRECTION ( 'NONE',  ( 0.000000000000000000, -1.000000000000000000, 0.000000000000000000 ) ) ;
#5139 = FACE_OUTER_BOUND ( 'NONE', #2624, .T. ) ;
#5140 = DIRECTION ( 'NONE',  ( 0.000000000000000000, -1.000000000000000000, 0.000000000000000000 ) ) ;
#5141 = CARTESIAN_POINT ( 'NONE',  ( -28.24078692092220066, 0.000000000000000000, 11.06160539455930092 ) ) ;
#5142 = CYLINDRICAL_SURFACE ( 'NONE', #12995, 0.2000012028584219059 ) ;
#5143 = ORIENTED_EDGE ( 'NONE', *, *, #18658, .T. ) ;
#5144 = CARTESIAN_POINT ( 'NONE',  ( -38.44217180730709771, 0.1000000000000000056, 17.88214052608629956 ) ) ;
#5145 = CIRCLE ( 'NONE', #8224, 0.4000000000000001887 ) ;
#5146 = EDGE_CURVE ( 'NONE', #1642, #618, #843, .T. ) ;
#5147 = ORIENTED_EDGE ( 'NONE', *, *, #17393, .F. ) ;
#5148 = ORIENTED_EDGE ( 'NONE', *, *, #4369, .T. ) ;
#5149 = CARTESIAN_POINT ( 'NONE',  ( -28.24078692092239606, 0.000000000000000000, 18.88214052608724813 ) ) ;
#5150 = CARTESIAN_POINT ( 'NONE',  ( -38.04217180730710623, 0.2000000000000000111, 4.241070263032810317 ) ) ;
#5151 = ORIENTED_EDGE ( 'NONE', *, *, #18248, .T. ) ;
#5152 = AXIS2_PLACEMENT_3D ( 'NONE', #13014, #14562, #6622 ) ;
#5153 = ORIENTED_EDGE ( 'NONE', *, *, #16273, .F. ) ;
#5154 = CARTESIAN_POINT ( 'NONE',  ( -34.84217180730705365, 0.2000000000000000111, 5.541070263032779941 ) ) ;
#5155 = CARTESIAN_POINT ( 'NONE',  ( 0.000000000000000000, 0.2000000000000000111, 13.36160539455939933 ) ) ;
#5156 = VERTEX_POINT ( 'NONE', #3716 ) ;
#5157 = EDGE_CURVE ( 'NONE', #9337, #10518, #14111, .T. ) ;
#5158 = ORIENTED_EDGE ( 'NONE', *, *, #7329, .F. ) ;
#5159 = LINE ( 'NONE', #14208, #268 ) ;
#5160 = AXIS2_PLACEMENT_3D ( 'NONE', #15199, #9243, #10870 ) ;
#5161 = DIRECTION ( 'NONE',  ( -0.000000000000000000, -1.000000000000000000, -0.000000000000000000 ) ) ;
#5162 = CIRCLE ( 'NONE', #6994, 0.2000000000000005107 ) ;
#5163 = DIRECTION ( 'NONE',  ( 0.000000000000000000, -1.000000000000000000, 0.000000000000000000 ) ) ;
#5164 = AXIS2_PLACEMENT_3D ( 'NONE', #12228, #4825, #5118 ) ;
#5165 = LINE ( 'NONE', #4968, #16009 ) ;
#5166 = CIRCLE ( 'NONE', #1783, 0.2000000000000005107 ) ;
#5167 = AXIS2_PLACEMENT_3D ( 'NONE', #16946, #12518, #5026 ) ;
#5168 = DIRECTION ( 'NONE',  ( -0.000000000000000000, -1.000000000000000000, -0.000000000000000000 ) ) ;
#5169 = DIRECTION ( 'NONE',  ( 0.000000000000000000, 0.000000000000000000, 1.000000000000000000 ) ) ;
#5170 = DIRECTION ( 'NONE',  ( 0.000000000000000000, -1.000000000000000000, 0.000000000000000000 ) ) ;
#5171 = CARTESIAN_POINT ( 'NONE',  ( -28.84147936411449820, 0.000000000000000000, 11.06160539455930092 ) ) ;
#5172 = DIRECTION ( 'NONE',  ( 0.000000000000000000, -1.000000000000000000, 0.000000000000000000 ) ) ;
#5173 = ORIENTED_EDGE ( 'NONE', *, *, #7237, .T. ) ;
#5174 = LINE ( 'NONE', #2099, #10111 ) ;
#5175 = DIRECTION ( 'NONE',  ( 0.000000000000000000, 0.000000000000000000, 1.000000000000000000 ) ) ;
#5176 = ORIENTED_EDGE ( 'NONE', *, *, #17273, .T. ) ;
#5177 = ADVANCED_FACE ( 'NONE', ( #8150 ), #9588, .F. ) ;
#5178 = CIRCLE ( 'NONE', #14952, 0.2000000000000005107 ) ;
#5179 = LINE ( 'NONE', #11325, #18852 ) ;
#5180 = ORIENTED_EDGE ( 'NONE', *, *, #14728, .F. ) ;
#5181 = AXIS2_PLACEMENT_3D ( 'NONE', #10302, #11653, #17512 ) ;
#5182 = CIRCLE ( 'NONE', #17143, 0.09999999999999939493 ) ;
#5183 = CIRCLE ( 'NONE', #10708, 0.3000000000002583933 ) ;
#5184 = CIRCLE ( 'NONE', #8569, 0.2000000000000005107 ) ;
#5185 = DIRECTION ( 'NONE',  ( -0.000000000000000000, -1.000000000000000000, -0.000000000000000000 ) ) ;
#5186 = DIRECTION ( 'NONE',  ( 0.000000000000000000, 0.000000000000000000, 1.000000000000000000 ) ) ;
#5187 = DIRECTION ( 'NONE',  ( -0.000000000000000000, -1.000000000000000000, -0.000000000000000000 ) ) ;
#5188 = CARTESIAN_POINT ( 'NONE',  ( -31.24252103604925068, 0.2000000000000000111, 6.041069068474620885 ) ) ;
#5189 = EDGE_CURVE ( 'NONE', #14249, #9652, #5178, .T. ) ;
#5190 = PLANE ( 'NONE',  #2315 ) ;
#5191 = DIRECTION ( 'NONE',  ( 0.000000000000000000, 0.000000000000000000, 1.000000000000000000 ) ) ;
#5192 = EDGE_CURVE ( 'NONE', #9662, #10799, #11027, .T. ) ;
#5193 = AXIS2_PLACEMENT_3D ( 'NONE', #13175, #16442, #11737 ) ;
#5194 = AXIS2_PLACEMENT_3D ( 'NONE', #7717, #4741, #1954 ) ;
#5195 = DIRECTION ( 'NONE',  ( 0.000000000000000000, -1.000000000000000000, 0.000000000000000000 ) ) ;
#5196 = CIRCLE ( 'NONE', #8580, 0.3999999999999993006 ) ;
#5197 = DIRECTION ( 'NONE',  ( 0.000000000000000000, 0.000000000000000000, 1.000000000000000000 ) ) ;
#5198 = CARTESIAN_POINT ( 'NONE',  ( -49.79349969650110097, 2.000000000000000000, 13.26160539455939968 ) ) ;
#5199 = CARTESIAN_POINT ( 'NONE',  ( -27.44078692092245220, 0.000000000000000000, 19.88214052608630311 ) ) ;
#5200 = ORIENTED_EDGE ( 'NONE', *, *, #3844, .T. ) ;
#5201 = ORIENTED_EDGE ( 'NONE', *, *, #10534, .F. ) ;
#5202 = ADVANCED_FACE ( 'NONE', ( #3908 ), #2566, .T. ) ;
#5203 = DIRECTION ( 'NONE',  ( 0.000000000000000000, 0.000000000000000000, -1.000000000000000000 ) ) ;
#5204 = ORIENTED_EDGE ( 'NONE', *, *, #7417, .F. ) ;
#5205 = ORIENTED_EDGE ( 'NONE', *, *, #14213, .F. ) ;
#5207 = EDGE_CURVE ( 'NONE', #16857, #5344, #4250, .T. ) ;
#5206 = DIRECTION ( 'NONE',  ( 0.000000000000000000, -1.000000000000000000, 0.000000000000000000 ) ) ;
#5208 = ORIENTED_EDGE ( 'NONE', *, *, #1626, .T. ) ;
#5209 = DIRECTION ( 'NONE',  ( 0.000000000000000000, 0.000000000000000000, 1.000000000000000000 ) ) ;
#5210 = AXIS2_PLACEMENT_3D ( 'NONE', #14028, #850, #171 ) ;
#5211 = CIRCLE ( 'NONE', #14430, 0.2000000000000005107 ) ;
#5212 = DIRECTION ( 'NONE',  ( 0.000000000000000000, -1.000000000000000000, 0.000000000000000000 ) ) ;
#5213 = DIRECTION ( 'NONE',  ( 0.000000000000000000, -1.000000000000000000, 0.000000000000000000 ) ) ;
#5214 = EDGE_CURVE ( 'NONE', #8562, #1992, #16795, .T. ) ;
#5215 = CARTESIAN_POINT ( 'NONE',  ( -30.04078692092220138, 0.000000000000000000, 12.06160539456072023 ) ) ;
#5216 = DIRECTION ( 'NONE',  ( -1.000000000000000000, 0.000000000000000000, 0.000000000000000000 ) ) ;
#5217 = ORIENTED_EDGE ( 'NONE', *, *, #6720, .F. ) ;
#5218 = CYLINDRICAL_SURFACE ( 'NONE', #10686, 0.3999999999999732658 ) ;
#5219 = VERTEX_POINT ( 'NONE', #15451 ) ;
#5220 = AXIS2_PLACEMENT_3D ( 'NONE', #14857, #17457, #17647 ) ;
#5221 = EDGE_LOOP ( 'NONE', ( #10679, #178, #15948, #16333 ) ) ;
#5222 = CARTESIAN_POINT ( 'NONE',  ( -37.24147936411164750, 0.1000000000000000056, 17.88214052608624982 ) ) ;
#5223 = VERTEX_POINT ( 'NONE', #6506 ) ;
#5224 = ORIENTED_EDGE ( 'NONE', *, *, #11891, .F. ) ;
#5225 = ORIENTED_EDGE ( 'NONE', *, *, #4948, .T. ) ;
#5226 = EDGE_CURVE ( 'NONE', #10401, #4341, #18619, .T. ) ;
#5227 = VERTEX_POINT ( 'NONE', #3616 ) ;
#5228 = ORIENTED_EDGE ( 'NONE', *, *, #13409, .T. ) ;
#5229 = CARTESIAN_POINT ( 'NONE',  ( -37.04147936414319986, 0.000000000000000000, 13.06160539455859926 ) ) ;
#5230 = ORIENTED_EDGE ( 'NONE', *, *, #12671, .T. ) ;
#5231 = EDGE_CURVE ( 'NONE', #5223, #4135, #939, .T. ) ;
#5232 = ORIENTED_EDGE ( 'NONE', *, *, #11125, .F. ) ;
#5233 = LINE ( 'NONE', #816, #10974 ) ;
#5234 = AXIS2_PLACEMENT_3D ( 'NONE', #12810, #16960, #8503 ) ;
#5235 = CARTESIAN_POINT ( 'NONE',  ( -35.64217180730709345, 0.000000000000000000, 5.241070263032810317 ) ) ;
#5236 = DIRECTION ( 'NONE',  ( -0.000000000000000000, -1.000000000000000000, -0.000000000000000000 ) ) ;
#5237 = FACE_OUTER_BOUND ( 'NONE', #4738, .T. ) ;
#5238 = DIRECTION ( 'NONE',  ( 0.000000000000000000, -1.000000000000000000, 0.000000000000000000 ) ) ;
#5239 = CYLINDRICAL_SURFACE ( 'NONE', #12386, 0.3999999999999993006 ) ;
#5240 = CARTESIAN_POINT ( 'NONE',  ( -30.04147936411449749, 0.000000000000000000, 12.86160539455927854 ) ) ;
#5241 = EDGE_CURVE ( 'NONE', #13324, #3585, #5159, .T. ) ;
#5242 = ORIENTED_EDGE ( 'NONE', *, *, #18828, .T. ) ;
#5243 = CARTESIAN_POINT ( 'NONE',  ( -36.24147936411474547, 0.2000000000000000111, 5.241070263032759691 ) ) ;
#5244 = ORIENTED_EDGE ( 'NONE', *, *, #10950, .T. ) ;
#5245 = ORIENTED_EDGE ( 'NONE', *, *, #18111, .F. ) ;
#5246 = CARTESIAN_POINT ( 'NONE',  ( -16.13939325298574801, 0.000000000000000000, 13.26182025217980076 ) ) ;
#5247 = VERTEX_POINT ( 'NONE', #6698 ) ;
#5249 = EDGE_CURVE ( 'NONE', #13686, #3896, #11003, .T. ) ;
#5248 = DIRECTION ( 'NONE',  ( 0.000000000000000000, 0.000000000000000000, 1.000000000000000000 ) ) ;
#5250 = VERTEX_POINT ( 'NONE', #5445 ) ;
#5251 = ORIENTED_EDGE ( 'NONE', *, *, #8954, .T. ) ;
#5252 = DIRECTION ( 'NONE',  ( -0.000000000000000000, -1.000000000000000000, -0.000000000000000000 ) ) ;
#5253 = DIRECTION ( 'NONE',  ( 0.000000000000000000, 0.000000000000000000, 1.000000000000000000 ) ) ;
#5254 = ORIENTED_EDGE ( 'NONE', *, *, #201, .T. ) ;
#5255 = EDGE_CURVE ( 'NONE', #9271, #3733, #9129, .T. ) ;
#5256 = ORIENTED_EDGE ( 'NONE', *, *, #9843, .T. ) ;
#5257 = DIRECTION ( 'NONE',  ( 0.000000000000000000, 0.000000000000000000, 1.000000000000000000 ) ) ;
#5258 = EDGE_CURVE ( 'NONE', #18010, #1959, #17409, .T. ) ;
#5259 = CARTESIAN_POINT ( 'NONE',  ( -37.64217180730685186, 0.2000000000000000111, 11.06160539455934000 ) ) ;
#5260 = DIRECTION ( 'NONE',  ( 0.000000000000000000, -1.000000000000000000, 0.000000000000000000 ) ) ;
#5261 = FACE_OUTER_BOUND ( 'NONE', #9209, .T. ) ;
#5262 = AXIS2_PLACEMENT_3D ( 'NONE', #12367, #3432, #16704 ) ;
#5263 = DIRECTION ( 'NONE',  ( 0.000000000000000000, -1.000000000000000000, 0.000000000000000000 ) ) ;
#5264 = DIRECTION ( 'NONE',  ( 0.000000000000000000, -1.000000000000000000, 0.000000000000000000 ) ) ;
#5265 = CARTESIAN_POINT ( 'NONE',  ( -38.44182558571089459, 0.000000000000000000, 6.241070263032810317 ) ) ;
#5266 = EDGE_CURVE ( 'NONE', #4910, #3416, #12539, .T. ) ;
#5267 = FACE_OUTER_BOUND ( 'NONE', #16572, .T. ) ;
#5268 = AXIS2_PLACEMENT_3D ( 'NONE', #6896, #12473, #18249 ) ;
#5269 = VERTEX_POINT ( 'NONE', #9492 ) ;
#5270 = DIRECTION ( 'NONE',  ( -0.000000000000000000, -1.000000000000000000, -0.000000000000000000 ) ) ;
#5272 = EDGE_CURVE ( 'NONE', #12601, #8144, #4819, .T. ) ;
#5271 = DIRECTION ( 'NONE',  ( 0.000000000000000000, -1.000000000000000000, 0.000000000000000000 ) ) ;
#5273 = ORIENTED_EDGE ( 'NONE', *, *, #17413, .F. ) ;
#5274 = AXIS2_PLACEMENT_3D ( 'NONE', #11850, #15020, #7705 ) ;
#5275 = CARTESIAN_POINT ( 'NONE',  ( -27.64078692092239820, 0.1000000000000000056, 6.241070263032780119 ) ) ;
#5276 = ORIENTED_EDGE ( 'NONE', *, *, #3183, .T. ) ;
#5277 = CYLINDRICAL_SURFACE ( 'NONE', #10853, 0.2003462215961551718 ) ;
#5278 = AXIS2_PLACEMENT_3D ( 'NONE', #9073, #13576, #1754 ) ;
#5279 = CARTESIAN_POINT ( 'NONE',  ( -17.26721845906094899, 0.2000000000000000111, 15.18160802558304923 ) ) ;
#5280 = DIRECTION ( 'NONE',  ( 0.000000000000000000, -1.000000000000000000, 0.000000000000000000 ) ) ;
#5281 = DIRECTION ( 'NONE',  ( -1.000000000000000000, 0.000000000000000000, 0.000000000000000000 ) ) ;
#5282 = EDGE_CURVE ( 'NONE', #13298, #17042, #18948, .T. ) ;
#5283 = CIRCLE ( 'NONE', #16032, 0.4000000000000001887 ) ;
#5284 = DIRECTION ( 'NONE',  ( 0.000000000000000000, 0.000000000000000000, 1.000000000000000000 ) ) ;
#5285 = CYLINDRICAL_SURFACE ( 'NONE', #16738, 0.1000000000000028644 ) ;
#5286 = CARTESIAN_POINT ( 'NONE',  ( -28.04078692092214808, 0.2000000000000000111, 11.06160539455930092 ) ) ;
#5287 = CARTESIAN_POINT ( 'NONE',  ( -28.84147936411475044, 0.2000000000000000111, 4.241070263032765020 ) ) ;
#5288 = CARTESIAN_POINT ( 'NONE',  ( -36.44217180730709771, 0.1000000000000000056, 5.241070263032810317 ) ) ;
#5289 = DIRECTION ( 'NONE',  ( 0.000000000000000000, 0.000000000000000000, 1.000000000000000000 ) ) ;
#5290 = AXIS2_PLACEMENT_3D ( 'NONE', #2976, #12114, #9234 ) ;
#5291 = LINE ( 'NONE', #17109, #18682 ) ;
#5292 = EDGE_LOOP ( 'NONE', ( #11926, #13088, #7965, #4934 ) ) ;
#5293 = ORIENTED_EDGE ( 'NONE', *, *, #6932, .T. ) ;
#5294 = DIRECTION ( 'NONE',  ( 0.000000000000000000, 0.000000000000000000, 1.000000000000000000 ) ) ;
#5295 = ORIENTED_EDGE ( 'NONE', *, *, #16081, .F. ) ;
#5296 = ORIENTED_EDGE ( 'NONE', *, *, #6908, .T. ) ;
#5297 = CARTESIAN_POINT ( 'NONE',  ( -34.84217180730705365, 0.1000000000000000056, 6.241070263032743703 ) ) ;
#5298 = VERTEX_POINT ( 'NONE', #12838 ) ;
#5299 = EDGE_CURVE ( 'NONE', #6192, #11257, #6715, .T. ) ;
#5300 = AXIS2_PLACEMENT_3D ( 'NONE', #14692, #17486, #184 ) ;
#5301 = DIRECTION ( 'NONE',  ( 0.000000000000000000, 0.000000000000000000, -1.000000000000000000 ) ) ;
#5302 = CIRCLE ( 'NONE', #7754, 0.4000000000000001887 ) ;
#5303 = DIRECTION ( 'NONE',  ( 0.000000000000000000, 0.000000000000000000, -1.000000000000000000 ) ) ;
#5304 = EDGE_CURVE ( 'NONE', #14460, #17614, #14580, .T. ) ;
#5305 = EDGE_CURVE ( 'NONE', #12103, #18299, #1494, .T. ) ;
#5306 = CARTESIAN_POINT ( 'NONE',  ( -28.84147936411449820, 0.2000000000000000111, 13.06160539455930092 ) ) ;
#5307 = CARTESIAN_POINT ( 'NONE',  ( -29.84147936411475399, 0.1000000000000000056, 6.241070263032750809 ) ) ;
#5308 = CYLINDRICAL_SURFACE ( 'NONE', #7191, 0.1999999999999996503 ) ;
#5309 = VERTEX_POINT ( 'NONE', #17645 ) ;
#5310 = CARTESIAN_POINT ( 'NONE',  ( -28.84078692092245078, 0.000000000000000000, 17.48214052608630453 ) ) ;
#5311 = VECTOR ( 'NONE', #7019, 1000.000000000000000 ) ;
#5312 = ORIENTED_EDGE ( 'NONE', *, *, #3240, .T. ) ;
#5313 = ORIENTED_EDGE ( 'NONE', *, *, #7216, .T. ) ;
#5314 = DIRECTION ( 'NONE',  ( 0.000000000000000000, -1.000000000000000000, 0.000000000000000000 ) ) ;
#5315 = ORIENTED_EDGE ( 'NONE', *, *, #17370, .T. ) ;
#5316 = ORIENTED_EDGE ( 'NONE', *, *, #1592, .T. ) ;
#5317 = ORIENTED_EDGE ( 'NONE', *, *, #13606, .F. ) ;
#5318 = VECTOR ( 'NONE', #13251, 1000.000000000000000 ) ;
#5319 = ORIENTED_EDGE ( 'NONE', *, *, #16302, .T. ) ;
#5320 = ORIENTED_EDGE ( 'NONE', *, *, #18408, .F. ) ;
#5321 = FACE_OUTER_BOUND ( 'NONE', #18470, .T. ) ;
#5322 = EDGE_CURVE ( 'NONE', #5577, #10401, #17265, .T. ) ;
#5323 = ORIENTED_EDGE ( 'NONE', *, *, #1083, .T. ) ;
#5324 = VECTOR ( 'NONE', #8543, 1000.000000000000000 ) ;
#5325 = CIRCLE ( 'NONE', #4117, 0.4000000000000001887 ) ;
#5326 = CIRCLE ( 'NONE', #17605, 0.4000000000000010214 ) ;
#5327 = DIRECTION ( 'NONE',  ( -1.000000000000000000, 0.000000000000000000, 0.000000000000000000 ) ) ;
#5328 = EDGE_CURVE ( 'NONE', #8430, #10213, #2752, .T. ) ;
#5329 = CARTESIAN_POINT ( 'NONE',  ( -37.44147936411161481, 0.1000000000000000056, 17.88214052608644877 ) ) ;
#5330 = DIRECTION ( 'NONE',  ( 0.000000000000000000, -1.000000000000000000, 0.000000000000000000 ) ) ;
#5331 = DIRECTION ( 'NONE',  ( 0.000000000000000000, -1.000000000000000000, 0.000000000000000000 ) ) ;
#5332 = CARTESIAN_POINT ( 'NONE',  ( -16.13939325298574801, 1.000000000000000000, 13.26182025217980076 ) ) ;
#5333 = CARTESIAN_POINT ( 'NONE',  ( -37.24217180731125154, 0.1000000000000000056, 18.88214052607770199 ) ) ;
#5334 = DIRECTION ( 'NONE',  ( 0.000000000000000000, -1.000000000000000000, 0.000000000000000000 ) ) ;
#5335 = ORIENTED_EDGE ( 'NONE', *, *, #15041, .F. ) ;
#5337 = FACE_OUTER_BOUND ( 'NONE', #5884, .T. ) ;
#5336 = CC_DESIGN_PERSON_AND_ORGANIZATION_ASSIGNMENT ( #6795, #12661, ( #6507 ) ) ;
[truncated: 1,021,131 more chars]
